# Supplementary material for: TATN-1 Mutations Reveal a Novel Role for Tyrosine as a Metabolic Signal That Influences Developmental Decisions and Longevity in Caenorhabditis elegans
Source: PLoS Genet. 2013 Dec 19;9(12):e1004020. doi: 10.1371/journal.pgen.1004020 (PMC3868569; doi:10.1371/journal.pgen.1004020)
Supplement: Table S2 — Effects of tatn-1 on dauer formation. Excel spreadsheet showing the genetic and dauer formation assay data used to create each panel. (ZIP) [file pgen.1004020.s011.zip]

Archive with 1 entries (1 files):
- Table S2.xls
