# Supplementary material for: TATN-1 Mutations Reveal a Novel Role for Tyrosine as a Metabolic Signal That Influences Developmental Decisions and Longevity in Caenorhabditis elegans
Source: PLoS Genet. 2013 Dec 19;9(12):e1004020. doi: 10.1371/journal.pgen.1004020 (PMC3868569; doi:10.1371/journal.pgen.1004020)
Supplement: Table S2 — Effects of tatn-1 on dauer formation. Excel spreadsheet showing the genetic and dauer formation assay data used to create each panel. (ZIP) [file pgen.1004020.s011.zip › Table S2.xls]

## Sheet: Data in Panels
Figure	strain		food	treatment	L2	Dauer	L3/L4	total		Figure		strain	food	treatment	SDS resistent (20 min in sds)	Total
2 B	eak-4;tatn-1	#1	HB101	25 degrees for 2 days	5	87	7	99
2 B	eak-4;tatn-1	#2	HB101	25 degrees for 2 days	7	71	22	100
2 B	eak-4;tatn-1	#3	HB101	25 degrees for 2 days	7	68	25	100
2 B	eak-4	#1	HB101	25 degrees for 2 days	1	0	98	99
2 B	eak-4	#2	HB101	25 degrees for 2 days	1	1	98	100
2 B	eak-4	#3	HB101	25 degrees for 2 days	0	7	93	100
2 B	tatn-1	#1	HB101	25 degrees for 2 days	1	0	99	100
2 B	tatn-1	#2	HB101	25 degrees for 2 days	0	0	100	100
2 B	tatn-1	#3	HB101	25 degrees for 2 days	0	0	100	100
2 C	tatn-1	#1	HB101	25 degrees for 2 days	2	0	98	100
2 C	tatn-1	#2	HB101	25 degrees for 2 days	2	0	98	100
2 C	tatn-1	#3	HB101	25 degrees for 2 days	1	0	99	100
2 C	tatn-1	#4	HB101	25 degrees for 2 days	0	0	100	100
2 C	tatn-1	#5	HB101	25 degrees for 2 days	0	0	100	100
2 C	eak-4	#1	HB101	25 degrees for 2 days	9	1	90	100
2 C	eak-4	#2	HB101	25 degrees for 2 days	3	2	95	100
2 C	eak-4;tatn-1	#1	HB101	25 degrees for 2 days	6	87	7	100
2 C	eak-4;tatn-1	#2	HB101	25 degrees for 2 days	16	73	11	100
2 C	eak-3	#1	HB101	25 degrees for 2 days	5	0	99	104
2 C	eak-3	#2	HB101	25 degrees for 2 days	8	0	92	100
2 C	eak-3;tatn-1	#1	HB101	25 degrees for 2 days	14	75	11	100
2 C	eak-3;tatn-1	#2	HB101	25 degrees for 2 days	14	81	5	100
2 C	sdf-9	#1	HB101	25 degrees for 2 days	6	0	94	100
2 C	sdf-9	#2	HB101	25 degrees for 2 days	5	3	92	100
2 C	sdf-9;tatn-1	#1	HB101	25 degrees for 2 days	4	67	29	100
2 C	sdf-9;tatn-1	#2	HB101	25 degrees for 2 days	12	71	17	100
2 C	hsd-1	#1	HB101	25 degrees for 2 days	13	0	87	100
2 C	hsd-1	#2	HB101	25 degrees for 2 days	5	0	95	100
2 C	hsd-1;tatn-1	#1	HB101	25 degrees for 2 days	2	80	8	90
2 C	hsd-1;tatn-1	#2	HB101	25 degrees for 2 days	3	57	40	100
2 D	tatn-1	#1	HB101	25 degrees for 2 days	4	0	96	100
2 D	tatn-1	#2	HB101	25 degrees for 2 days	4	0	96	100
2 D	tatn-1	#3	HB101	25 degrees for 2 days	0	0	100	100
2 D	eak-7	#1	HB101	25 degrees for 2 days	2	0	98	100
2 D	eak-7	#2	HB101	25 degrees for 2 days	1	0	99	100
2 D	eak-7	#3	HB101	25 degrees for 2 days	3	0	97	100
2 D	eak-7;tatn-1	#1	HB101	25 degrees for 2 days	2	92	6	100
2 D	eak-7;tatn-1	#2	HB101	25 degrees for 2 days	4	94	2	100
2 D	eak-7;tatn-1	#3	HB101	25 degrees for 2 days	2	92	6	100
3 A	daf-2;tatn-1	#1	HB101	23 degrees for 3 days	17	52	31	100
3 A	daf-2;tatn-1	#2	HB101	23 degrees for 3 days	18	36	46	100
3 A	daf-2;tatn-1	#3	HB101	23 degrees for 3 days	21	35	44	100
3 A	daf-2	#1	HB101	23 degrees for 3 days	7	17	76	100
3 A	daf-2	#2	HB101	23 degrees for 3 days	9	16	75	100
3 A	tatn-1	#1	HB101	23 degrees for 3 days	0	0	100	100
3 A	tatn-1	#2	HB101	23 degrees for 3 days	0	0	100	100
4 A	akt-1	#1	HB101	25 degrees for 2 days	1	0	99	100
4 A	akt-1	#2	HB101	25 degrees for 2 days	2	0	98	109
4 A	akt-1	#3	HB101	25 degrees for 2 days	3	0	97	100
4 A	akt-1;tatn-1	#1	HB101	25 degrees for 2 days	0	0	100	100
4 A	akt-1;tatn-1	#2	HB101	25 degrees for 2 days	3	0	97	100
4 A	akt-1;tatn-1	#3	HB101	25 degrees for 2 days	1	0	99	100
4 A	akt-2	#1	HB101	25 degrees for 2 days	2	0	98	100
4 A	akt-2	#2	HB101	25 degrees for 2 days	2	0	98	100
4 A	akt-2	#3	HB101	25 degrees for 2 days	0	0	100	100
4 A	akt-2;tatn-1	#1	HB101	25 degrees for 2 days	2	0	98	99
4 A	akt-2;tatn-1	#2	HB101	25 degrees for 2 days	0	0	100	100
4 A	akt-2;tatn-1	#3	HB101	25 degrees for 2 days	1	0	99	100
4 A	sgk-1	#1	HB101	25 degrees for 2 days	7	3	90	100
4 A	sgk-1	#2	HB101	25 degrees for 2 days	11	0	98	100
4 A	sgk-1	#3	HB101	25 degrees for 2 days	12	1	87	100
4 A	sgk-1;tatn-1	#1	HB101	25 degrees for 2 days	12	6	82	99
4 A	sgk-1;tatn-1	#2	HB101	25 degrees for 2 days	7	6	87	100
4 A	sgk-1;tatn-1	#3	HB101	25 degrees for 2 days	10	4	86	100
4 B	eak-4	#1	HB101	25 degrees for 2 days	1	0	98	100
4 B	eak-4	#2	HB101	25 degrees for 2 days	1	1	98	100
4 B	eak-4	#3	HB101	25 degrees for 2 days	0	7	93	100
4 B	tatn-1	#1	HB101	25 degrees for 2 days	1	0	99	100
4 B	tatn-1	#2	HB101	25 degrees for 2 days	0	0	100	100
4 B	tatn-1	#3	HB101	25 degrees for 2 days	0	0	100	#REF!
4 B	eak-4;tatn-1	#1	HB101	25 degrees for 2 days	5	87	7	100
4 B	eak-4;tatn-1	#2	HB101	25 degrees for 2 days	7	71	22	100
4 B	eak-4;tatn-1	#3	HB101	25 degrees for 2 days	7	68	25	100
4 B	eak-4;pdk-1(gf),tatn-1	#1	HB101	25 degrees for 2 days	1	84	15	100
4 B	eak-4;pdk-1(gf),tatn-1	#2	HB101	25 degrees for 2 days	1	59	40	100
4 B	eak-4;pdk-1(gf),tatn-1	#3	HB101	25 degrees for 2 days	1	69	30	100
4 C	eak-4;tatn-1	#1	HB101	25 degrees for 2 days	5	92	3	100
4 C	eak-4;tatn-1	#2	HB101	25 degrees for 2 days	7	83	10	100
4 C	eak-4;akt-1(gf);tatn-1	#1	HB101	25 degrees for 2 days	2	49	49	100
4 C	eak-4;akt-1(gf);tatn-1	#2	HB101	25 degrees for 2 days	4	61	35	100
4 C	eak-4;akt-1(gf);tatn-1	#3	HB101	25 degrees for 2 days	4	43	53	100
5 A	eak-4;tatn-1	#1	HB101	25 degrees for 2 days	4	85	11	100
5 A	eak-4;tatn-1	#2	HB101	25 degrees for 2 days	2	79	19	100
5 A	eak-4;tatn-1	#3	HB101	25 degrees for 2 days	5	90	5	100
5 A	eak-4;tatn-1,aak-2	#1	HB101	25 degrees for 2 days	12	10	78	#REF!
5 A	eak-4;tatn-1,aak-2	#2	HB101	25 degrees for 2 days	8	11	81	0
5 A	eak-4;tatn-1,aak-2	#3	HB101	25 degrees for 2 days	4	11	85	0
5 B	eak-4	#1	HB101	25 degrees for 2 days	1	11	88	100
5 B	eak-4	#2	HB101	25 degrees for 2 days	10	3	87	100
5 B	eak-4	#3	HB101	25 degrees for 2 days	2	5	93	100
5 B	eak-4 + AICAR	#1	HB101	25 degrees for 2 days	5	64	31	100
5 B	eak-4 + AICAR	#2	HB101	25 degrees for 2 days	8	81	11	100
5 B	eak-4 + AICAR	#3	HB101	25 degrees for 2 days	11	70	19	100
5 B	eak-4;aak-2	#1	HB101	25 degrees for 2 days	5	0	95	100
5 B	eak-4;aak-2	#2	HB101	25 degrees for 2 days	7	0	93	100
5 B	eak-4;aak-2	#3	HB101	25 degrees for 2 days	10	0	90	100
5 B	eak-4;aak-2 + AICAR	#1	HB101	25 degrees for 2 days	10	3	87	100
5 B	eak-4;aak-2 + AICAR	#2	HB101	25 degrees for 2 days	9	0	91	100
5 B	eak-4;aak-2 + AICAR	#3	HB101	25 degrees for 2 days	6	0	94	100
5 B	N2	#1	HB101	25 degrees for 2 days	7	0	93	100
5 B	N2	#2	HB101	25 degrees for 2 days	10	0	90	100
5 B	N2	#3	HB101	25 degrees for 2 days	3	0	97	100
5 B	N2 + AICAR	#1	HB101	25 degrees for 2 days	8	0	92	100
5 B	N2 + AICAR	#2	HB101	25 degrees for 2 days	12	0	88	100
5 B	N2 + AICAR	#3	HB101	25 degrees for 2 days	13	0	87	100
6 A	eak-4;tatn-1	#1	HB101	25 degrees for 2 days	3	75	22	100
6 A	eak-4;tatn-1	#2	HB101	25 degrees for 2 days	4	69	27	100
6 A	daf-16;eak-4;tatn-1	#1	HB101	25 degrees for 2 days	11	6	83	100
6 A	daf-16;eak-4;tatn-1	#2	HB101	25 degrees for 2 days	6	6	88	100
6 A	eak-4;tatn-1,daf-12	#1	HB101	25 degrees for 2 days	0	0	100	100
6 A	eak-4;tatn-1,daf-12	#2	HB101	25 degrees for 2 days	1	0	99	100
6 B	daf-16(mgDf50);eak-4;tatn-1	#1	HB101	25 degrees for 2 days	0	6	94	100
6 B	daf-16(mgDf50);eak-4;tatn-1	#2	HB101	25 degrees for 2 days	1	8	91	100
6 B	daf-16(mgDf50);eak-4;tatn-1	#3	HB101	25 degrees for 2 days	4	5	91	100
6 B	daf-16(mgDf50);eak-4;tatn-1;daf-16a	#1	HB101	25 degrees for 2 days	0	76	24	100
6 B	daf-16(mgDf50);eak-4;tatn-1;daf-16a	#2	HB101	25 degrees for 2 days	13	81	6	100
6 B	daf-16(mgDf50);eak-4;tatn-1;daf-16a	#3	HB101	25 degrees for 2 days	1	87	12	100
6 B	daf-16(mgDf50);eak-4;tatn-1;daf-16f	#1	HB101	25 degrees for 2 days	10	8	82	100
6 B	daf-16(mgDf50);eak-4;tatn-1;daf-16f	#2	HB101	25 degrees for 2 days	8	16	76	100
6 B	daf-16(mgDf50);eak-4;tatn-1;daf-16f	#3	HB101	25 degrees for 2 days	1	14	85	100
7 C	sod-3:GFP	#1	HB101	25 degrees for 2 days	1	0	99	100
7 C	sod-3:GFP	#2	HB101	25 degrees for 2 days	3	0	97	100
7 C	tatn-1;sod-3:GFP	#1	HB101	25 degrees for 2 days	2	0	98	100
7 C	tatn-1;sod-3:GFP	#2	HB101	25 degrees for 2 days	2	0	98	100
7 C	crh-1;sod-3:GFP	#1	HB101	25 degrees for 2 days	10	0	90	100
7 C	crh-1;sod-3:GFP	#2	HB101	25 degrees for 2 days	20	0	80	100
7 C	eak-4;sod-3:GFP	#1	HB101	25 degrees for 2 days	7	16	77	100
7 C	eak-4;sod-3:GFP	#2	HB101	25 degrees for 2 days	4	17	79	100
7 C	eak-4;tatn-1;sod-3:GFP	#1	HB101	25 degrees for 2 days	3	90	7	100
7 C	eak-4;tatn-1;sod-3:GFP	#2	HB101	25 degrees for 2 days	6	85	9	100
7 C	tatn-1;crh-1;sod-3:GFP	#1	HB101	25 degrees for 2 days	15	0	83	98
7 C	tatn-1;crh-1;sod-3:GFP	#2	HB101	25 degrees for 2 days	12	1	87	100
7 C	crh-1;eak-4;sod-3:GFP	#1	HB101	25 degrees for 2 days	18	72	10	100
7 C	crh-1;eak-4;sod-3:GFP	#2	HB101	25 degrees for 2 days	7	73	20	100
7 C	tatn-1;crh-1;eak-4;sod-3:GFP	#1	HB101	25 degrees for 2 days	4	93	3	100
7 C	tatn-1;crh-1;eak-4;sod-3:GFP	#2	HB101	25 degrees for 2 days	6	92	2	100
8 A	eak-4;tatn-1;bafIs130	#1	HB101	25 degrees for 2 days	2	95	3	100
8 A	eak-4;tatn-1;bafIs130	#2	HB101	25 degrees for 2 days	2	94	4	100
8 A	eak-4;tatn-1;bafIs130	#3	HB101	25 degrees for 2 days	3	90	7	100
8 A	eak-4;tatn-1;bafIs131	#1	HB101	25 degrees for 2 days	1	0	99	100
8 A	eak-4;tatn-1;bafIs131	#2	HB101	25 degrees for 2 days	3	0	97	100
8 A	eak-4;tatn-1;bafIs131	#3	HB101	25 degrees for 2 days	0	0	100	100
9 A	eak-4	#1	HB101	25 degrees for 3 days	0	1	99	100
9 A	eak-4	#2	HB101	25 degrees for 3 days	1	0	99	100
9 A	eak-4	#3	HB101	25 degrees for 3 days	1	0	99	60
9 A	tatn-1	#1	HB101	25 degrees for 3 days	0	0	100	100
9 A	tatn-1	#2	HB101	25 degrees for 3 days	1	0	99	100
9 A	tatn-1	#3	HB101	25 degrees for 3 days	0	0	100	100
9 A	eak-4;tatn-1	#1	HB101	25 degrees for 3 days	1	20	79	100
9 A	eak-4;tatn-1	#2	HB101	25 degrees for 3 days	2	14	84	100
9 A	eak-4;tatn-1	#3	HB101	25 degrees for 3 days	9	35	56	100
9 A	pah-1	#1	HB101	25 degrees for 3 days	0	0	100	#REF!
9 A	pah-1	#2	HB101	25 degrees for 3 days	0	0	100	#REF!
9 A	pah-1	#3	HB101	25 degrees for 3 days	0	0	100	#REF!
9 A	pah-1;eak-4	#1	HB101	25 degrees for 3 days	0	1	99	100
9 A	pah-1;eak-4	#2	HB101	25 degrees for 3 days	3	2	95	100
9 A	pah-1;eak-4	#3	HB101	25 degrees for 3 days	0	0	100	100
9 A	hpd-1	#1	HB101	25 degrees for 3 days	1	0	99	100
9 A	hpd-1	#2	HB101	25 degrees for 3 days	0	0	100	100
9 A	hpd-1	#3	HB101	25 degrees for 3 days	0	0	100	100
9 A	hpd-1;eak-4	#1	HB101	25 degrees for 3 days	11	26	63	100
9 A	hpd-1;eak-4	#2	HB101	25 degrees for 3 days	14	30	56	100
9 A	hpd-1;eak-4	#3	HB101	25 degrees for 3 days	3	22	35	#REF!
9 B	eak-4	#1	HB101	25 degrees for 2 days	13	14	73	100
9 B	eak-4	#2	HB101	25 degrees for 2 days	1	17	82	100
9 B	eak-4	#3	HB101	25 degrees for 2 days	1	13	86	100
9 B	eak-4;tatn-1(29)	#1	HB101	25 degrees for 2 days	0	89	11	100
9 B	eak-4;tatn-1(29)	#2	HB101	25 degrees for 2 days	3	67	30	100
9 B	eak-4;tatn-1(29)	#3	HB101	25 degrees for 2 days	0	85	15	100
9 B	eak-4;tatn-1(29);pah-1	#1	HB101	25 degrees for 2 days	6	19	75	100
9 B	eak-4;tatn-1(29);pah-1	#2	HB101	25 degrees for 2 days	6	12	82	100
9 B	eak-4;tatn-1(29);pah-1	#3	HB101	25 degrees for 2 days	5	14	81	100
9 F	N2	#1	HB101	25 degrees for 2 days	4	0	96	100
9 F	N2	#2	HB101	25 degrees for 2 days	4	0	96	100
9 F	N2	#1	HB101 + TYR 1 mg/ml	25 degrees for 2 days	4	0	96	100
9 F	N2	#2	HB101 + TYR 1 mg/ml	25 degrees for 2 days	6	0	94	100
9 F	eak-4	#1	HB101	25 degrees for 2 days	6	21	73	100
9 F	eak-4	#2	HB101	25 degrees for 2 days	3	12	85	100
9 F	eak-4	#1	HB101 + TYR 1 mg/ml	25 degrees for 2 days	0	93	7	100
9 F	eak-4	#2	HB101 + TYR 1 mg/ml	25 degrees for 2 days	0	88	12	100
9 G	eak-4	#1	HB101	25 degrees for 2 days	6	21	73	100
9 G	eak-4	#2	HB101	25 degrees for 2 days	3	12	85	100
9 G	eak-4	#1	HB101 + TYR 1 mg/ml	25 degrees for 2 days	0	93	7	100
9 G	eak-4	#2	HB101 + TYR 1 mg/ml	25 degrees for 2 days	0	88	12	100
9 G	eak-4	#1	HB101 + GLY 1 mg/ml	25 degrees for 2 days	0	26	74	100
9 G	eak-4	#2	HB101 + GLY 1 mg/ml	25 degrees for 2 days	6	41	53	100
9 G	eak-4	#1	HB101 + LEU 1 mg/ml	25 degrees for 2 days	5	41	54	100
9 G	eak-4	#2	HB101 + LEU 1 mg/ml	25 degrees for 2 days	10	21	96	127
9 G	eak-4	#1	HB101 + ILE 1 mg/ml	25 degrees for 2 days	1	17	82	100
9 G	eak-4	#2	HB101 + ILE 1 mg/ml	25 degrees for 2 days	1	11	88	100
9 G	eak-4	#1	HB101 + GLU 1 mg/ml	25 degrees for 2 days	5	34	61	100
9 G	eak-4	#2	HB101 + GLU 1 mg/ml	25 degrees for 2 days	4	54	42	100
9 G	eak-4	#1	HB101 + GLN 1 mg/ml	25 degrees for 2 days	5	37	58	100
9 G	eak-4	#2	HB101 + GLN 1 mg/ml	25 degrees for 2 days	10	43	47	100
9 G	eak-4	#1	HB101 + ASN 1 mg/ml	25 degrees for 2 days	8	53	39	100
9 G	eak-4	#2	HB101 + ASN 1 mg/ml	25 degrees for 2 days	4	43	53	100
9 G	eak-4	#1	HB101 + ASP 1 mg/ml	25 degrees for 2 days	4	40	56	100
9 G	eak-4	#2	HB101 + ASP 1 mg/ml	25 degrees for 2 days	4	24	72	100
9 H	eak-4;tatn-1	#1	HB101	25 degrees for 2 days	5	92	3	100
9 H	eak-4;tatn-1	#2	HB101	25 degrees for 2 days	7	83	10	100
9 H	cat-2;eak-4;tatn-1	#1	HB101	25 degrees for 2 days	3	87	10	100
9 H	cat-2;eak-4;tatn-1	#2	HB101	25 degrees for 2 days	7	85	8	100
9 H	cat-2;eak-4;tatn-1	#3	HB101	25 degrees for 2 days	2	92	6	100
9 I	eak-4;tatn-1	#1	HB101	25 degrees for 2 days	9	89	2	100
9 I	eak-4;tatn-1	#2	HB101	25 degrees for 2 days	6	94	0	100
9 I	eak-4;tatn-1	#3	HB101	25 degrees for 2 days	8	92	0	100
9 I	tdc-1;eak-4;tatn-1	#1	HB101	25 degrees for 2 days	4	89	7	100
9 I	tdc-1;eak-4;tatn-1	#2	HB101	25 degrees for 2 days	4	93	3	100
9 I	tdc-1;eak-4;tatn-1	#3	HB101	25 degrees for 2 days	5	90	5	100
Supplemental 1 A	eak-4;tatn-1	#1	HB101	25 degrees for 2 days	20	61	19	100
Supplemental 1 A	eak-4;tatn-1	#2	HB101	25 degrees for 2 days	6	86	8	100
Supplemental 1 A	eak-4;tatn-1	#1	HT115	25 degrees for 2 days	15	85	0	100
Supplemental 1 A	eak-4;tatn-1	#2	HT115	25 degrees for 2 days	2	98	0	100
Supplemental 1 A	eak-4;tatn-1	#1	OP50	25 degrees for 2 days	8	2	90	100
Supplemental 1 A	eak-4;tatn-1	#2	OP50	25 degrees for 2 days	22	4	74	100
Supplemental 1 A	eak-4;tatn-1	#1	OP50-1	25 degrees for 2 days	41	5	54	100
Supplemental 1 A	eak-4;tatn-1	#2	OP50-1	25 degrees for 2 days	31	0	69	100
Supplemental 2 B	sod-3:GFP	#1	HB101	25 degrees for 2 days	0	1	99	100
Supplemental 2 B	sod-3:GFP	#2	HB101	25 degrees for 2 days	0	0	100	100
Supplemental 2 B	eak-4;sod-3:GFP	#1	HB101	25 degrees for 2 days	3	23	74	100
Supplemental 2 B	eak-4;sod-3:GFP	#2	HB101	25 degrees for 2 days	1	27	72	100
Supplemental 2 B	tatn-1(qd182);sod-3:GFP	#1	HB101	25 degrees for 2 days	3	0	97	100
Supplemental 2 B	tatn-1(qd182);sod-3:GFP	#2	HB101	25 degrees for 2 days	4	1	95	100
Supplemental 2 B	eak-4;tatn-1(qd182);sod-3:GFP	#1	HB101	25 degrees for 2 days	6	90	4	100
Supplemental 2 B	eak-4;tatn-1(qd182);sod-3:GFP	#2	HB101	25 degrees for 2 days	1	97	2	100
Supplemental 3 A	eak-4;tatn-1	#1	HB101	25 degrees for 2 days	3	91	6	100
Supplemental 3 A	eak-4;tatn-1	#2	HB101	25 degrees for 2 days	9	88	3	100
Supplemental 3 A	eak-4;tatn-1	#3	HB101	25 degrees for 2 days	3	80	17	100
Supplemental 3 A	eak-4;tatn-1,daf-3	#1	HB101	25 degrees for 2 days	13	87	0	100
Supplemental 3 A	eak-4;tatn-1,daf-3	#2	HB101	25 degrees for 2 days	8	92	0	100
Supplemental 3 A	eak-4;tatn-1,daf-3	#3	HB101	25 degrees for 2 days	11	89	0	100
Supplemental 3 A	daf-5;eak-4;tatn-1	#1	HB101	25 degrees for 2 days	1	94	5	100
Supplemental 3 A	daf-5;eak-4;tatn-1	#2	HB101	25 degrees for 2 days	0	98	2	100
Supplemental 3 A	daf-5;eak-4;tatn-1	#3	HB101	25 degrees for 2 days	2	96	2	100
Supplemental 4 A	tatn-1(qd182)	#1	HB101	25 degrees for 2 days	4	1	95	100		Supplemental 4 C	#1	QD182	HB101	25 degrees for 2 days	1	100
Supplemental 4 A	tatn-1(qd182)	#2	HB101	25 degrees for 2 days	2	0	98	100		Supplemental 4 C	#2	QD182	HB101	25 degrees for 2 days	0	100
Supplemental 4 A	tatn-1(qd182)	#3	HB101	25 degrees for 2 days	1	1	98	100
Supplemental 4 A	eak-4	#1	HB101	25 degrees for 2 days	0	4	96	100		Supplemental 4 C	#1	eak-4	HB101	25 degrees for 2 days	13	100
Supplemental 4 A	eak-4	#2	HB101	25 degrees for 2 days	0	13	87	100		Supplemental 4 C	#2	eak-4	HB101	25 degrees for 2 days	12	100
Supplemental 4 A	eak-4	#3	HB101	25 degrees for 2 days	0	17	83	100
Supplemental 4 A	eak-4;tatn-1(qd182)	#1	HB101	25 degrees for 2 days	0	97	3	100		Supplemental 4 C	#1	QD182;eak-4	HB101	25 degrees for 2 days	58	100
Supplemental 4 A	eak-4;tatn-1(qd182)	#2	HB101	25 degrees for 2 days	1	95	4	100		Supplemental 4 C	#2	QD182;eak-4	HB101	25 degrees for 2 days	42	100
Supplemental 4 A	eak-4;tatn-1(qd182)	#3	HB101	25 degrees for 2 days	0	91	9	100
Supplemental 4 A	eak-4;tatn-1(qd182),aak-2	#1	HB101	25 degrees for 2 days	2	66	32	100		Supplemental 4 C	#1	QD182;eak-4;aak-2	HB101	25 degrees for 2 days	14	100
Supplemental 4 A	eak-4;tatn-1(qd182),aak-2	#2	HB101	25 degrees for 2 days	5	65	30	100		Supplemental 4 C	#2	QD182;eak-4;aak-2	HB101	25 degrees for 2 days	6	100
Supplemental 4 A	eak-4;tatn-1(qd182),aak-2	#3	HB101	25 degrees for 2 days	7	65	28	100
Supplememtal 6 A	tatn-1(qd182)	#1	HB101	25 degrees for 2 days	2	1	97	100		Supplemental 6 B	#1	QD182	HB101	25 degrees for 2 days	0	100
Supplememtal 6 A	tatn-1(qd182)	#2	HB101	25 degrees for 2 days	2	1	97	100		Supplemental 6 B	#2	QD182	HB101	25 degrees for 2 days	0	100
Supplememtal 6 A	tatn-1(qd182)	#3	HB101	25 degrees for 2 days	3	2	95	100
Supplememtal 6 A	eak-4	#1	HB101	25 degrees for 2 days	0	17	83	100		Supplemental 6 B	#1	eak-4	HB101	25 degrees for 2 days	16	100
Supplememtal 6 A	eak-4	#2	HB101	25 degrees for 2 days	1	22	77	100		Supplemental 6 B	#2	eak-4	HB101	25 degrees for 2 days	15	100
Supplememtal 6 A	eak-4	#3	HB101	25 degrees for 2 days	0	16	84	100
Supplememtal 6 A	eak-4;tatn-1(qd182)	#1	HB101	25 degrees for 2 days	3	97	0	100		Supplemental 6 B	#1	eak-4;QD182	HB101	25 degrees for 2 days	34	100
Supplememtal 6 A	eak-4;tatn-1(qd182)	#2	HB101	25 degrees for 2 days	6	94	0	100		Supplemental 6 B	#2	eak-4QD182	HB101	25 degrees for 2 days	26	100
Supplememtal 6 A	eak-4;tatn-1(qd182)	#3	HB101	25 degrees for 2 days	4	96	0	100
Supplememtal 6 A	daf-16;eak-4;tatn-1(qd182)	#1	HB101	25 degrees for 2 days	17	48	35	100		Supplemental 6 B	#1	eak-4;QD182;daf-16	HB101	25 degrees for 2 days	9	100
Supplememtal 6 A	daf-16;eak-4;tatn-1(qd182)	#2	HB101	25 degrees for 2 days	14	37	49	100		Supplemental 6 B	#2	eak-4;QD182;daf-16	HB101	25 degrees for 2 days	9	100
Supplememtal 6 A	daf-16;eak-4;tatn-1(qd182)	#3	HB101	25 degrees for 2 days	18	46	36	100

## Sheet: Repeat #1
Figure	strain		food	treatment	L2	Dauer	L3/L4	total		Figure		strain	food	treatment	SDS resistent	Total
2 B	tatn-1	#1	HB101	25 degrees for 2 days	5	0	95	100
2 B	tatn-1	#2	HB101	25 degrees for 2 days	5	0	98	103
2 B	eak-4;tatn-1	#1	HB101	25 degrees for 2 days	5	92	3	100
2 B	eak-4;tatn-1	#2	HB101	25 degrees for 2 days	13	48	6	67
2 B	eak-4	#1	HB101	25 degrees for 2 days	4	2	94	100
2 B	eak-4	#2	HB101	25 degrees for 2 days	7	2	91	100
2 C	tatn-1	#1	HB101	25 degrees for 2 days	6	0	63	69
2 C	tatn-1	#2	HB101	25 degrees for 2 days	3	0	97	100
2 C	eak-3	#1	HB101	25 degrees for 2 days	3	0	40	43
2 C	eak-3	#2	HB101	25 degrees for 2 days	27	0	73	100
2 C	sdf-9	#1	HB101	25 degrees for 2 days	11	2	87	100
2 C	sdf-9	#2	HB101	25 degrees for 2 days	9	1	90	100
2 C	hsd-1	#1	HB101	25 degrees for 2 days	6	0	34	40
2 C	hsd-1	#2	HB101	25 degrees for 2 days	12	0	88	100
2 C	eak-3;tatn-1	#1	HB101	25 degrees for 2 days	15	83	2	100
2 C	eak-3;tatn-1	#2	HB101	25 degrees for 2 days	27	32	10	69
2 C	sdf-9;tatn-1	#1	HB101	25 degrees for 2 days	31	62	7	100
2 C	sdf-9;tatn-1	#2	HB101	25 degrees for 2 days	20	75	5	100
2 C	hsd-1;tatn-1	#1	HB101	25 degrees for 2 days	6	0	34	40
2 C	hsd-1;tatn-1	#2	HB101	25 degrees for 2 days	12	0	88	100
2 D	tatn-1	#1	HB101	25 degrees for 2 days	0	0	100	100
2 D	tatn-1	#2	HB101	25 degrees for 2 days	1	0	99	100
2 D	tatn-1	#3	HB101	25 degrees for 2 days	0	0	100	100
2 D	eak-7	#1	HB101	25 degrees for 2 days	1	0	99	100
2 D	eak-7	#2	HB101	25 degrees for 2 days	5	0	95	100
2 D	eak-7	#3	HB101	25 degrees for 2 days	7	0	93	100
2 D	eak-7;tatn-1	#1	HB101	25 degrees for 3 days	5	70	25	100
2 D	eak-7;tatn-1	#2	HB101	25 degrees for 2 days	4	49	47	100
2 D	eak-7;tatn-1	#3	HB101	25 degrees for 2 days	3	95	2	100
3 A	tatn-1	#1	HB101	23 degrees for 3 days	0	0	100	100
3 A	tatn-1	#2	HB101	23 degrees for 3 days	0	0	100	100
3 A	daf-2	#1	HB101	23 degrees for 3 days	16	16	68	100
3 A	daf-2	#2	HB101	23 degrees for 3 days	18	21	61	100
3 A	daf-2;tatn-1	#1	HB101	23 degrees for 3 days	10	28	30	68
3 A	daf-2;tatn-1	#2	HB101	23 degrees for 3 days	19	33	26	78
4 A	akt-1	#1	HB101	25 degrees for 2 days	3	1	96	104
4 A	akt-1	#2	HB101	25 degrees for 2 days	4	0	96	100
4 A	akt-1	#3	HB101	25 degrees for 2 days	1	0	99	100
4 A	akt-1;tatn-1	#1	HB101	25 degrees for 2 days	4	0	96	100
4 A	akt-1;tatn-1	#2	HB101	25 degrees for 2 days	10	0	90	100
4 A	akt-1;tatn-1	#3	HB101	25 degrees for 2 days	13	2	85	100
4 A	akt-2	#1	HB101	25 degrees for 2 days	11	0	89	100
4 A	akt-2	#2	HB101	25 degrees for 2 days	11	0	89	100
4 A	akt-2	#3	HB101	25 degrees for 2 days	15	0	89	100
4 A	akt-2;tatn-1	#1	HB101	25 degrees for 2 days	7	0	93	100
4 A	akt-2;tatn-1	#2	HB101	25 degrees for 2 days	9	0	91	100
4 A	akt-2;tatn-1	#3	HB101	25 degrees for 2 days	8	0	92	100
4 A	sgk-1	#1	HB101	25 degrees for 2 days	24	0	76	100
4 A	sgk-1	#2	HB101	25 degrees for 2 days	17	0	83	100
4 A	sgk-1	#3	HB101	25 degrees for 2 days	36	0	64	100
4 A	sgk-1;tatn-1	#1	HB101	25 degrees for 2 days	19	0	81	100
4 A	sgk-1;tatn-1	#2	HB101	25 degrees for 2 days	29	0	71	100
4 A	sgk-1;tatn-1	#3	HB101	25 degrees for 2 days	26	0	74	100
4 B	eak-4;tatn-1;pdk-1(gf)	#1	HB101	25 degrees for 2 days	3	91	6	200
4 B	eak-4;tatn-1;pdk-1(gf)	#2	HB101	25 degrees for 2 days	4	56	40	200
4 B	eak-4;tatn-1;pdk-1(gf)	#3	HB101	25 degrees for 2 days	6	48	46	299
4 B	eak-4;tatn-1	#1	HB101	25 degrees for 2 days	3	75	22	295
4 B	eak-4;tatn-1	#2	HB101	25 degrees for 2 days	4	69	27	102
4 C	eak-4;tatn-1	#1	HB101	25 degrees for 2 days	3	95	2	200
4 C	eak-4;tatn-1	#2	HB101	25 degrees for 2 days	5	91	4	200
4 C	eak-4;tatn-1	#3	HB101	25 degrees for 2 days	9	82	9	299
4 C	eak-4;tatn-1;akt-1(gf)	#1	HB101	25 degrees for 2 days	29	39	32	295
4 C	eak-4;tatn-1;akt-1(gf)	#2	HB101	25 degrees for 2 days	27	60	13	102
4 C	eak-4;tatn-1;akt-1(gf)	#3	HB101	25 degrees for 2 days	46	41	13	105
5 A	eak-4;tatn-1	#1	HB101	25 degrees for 2 days	2	43	55	100
5 A	eak-4;tatn-1	#2	HB101	25 degrees for 2 days	0	67	33	100
5 A	eak-4;tatn-1	#3	HB101	25 degrees for 2 days	9	63	28	100
5 A	eak-4;tatn-1;aak-2	#1	HB101	25 degrees for 2 days	3	1	96	100
5 A	eak-4;tatn-1;aak-2	#2	HB101	25 degrees for 2 days	1	2	97	100
5 A	eak-4;tatn-1;aak-2	#3	HB101	25 degrees for 2 days	1	2	97	100
5 B	N2	#1	HB101	25 degrees for 2 days	2	0	98	100
5 B	N2	#2	HB101	25 degrees for 2 days	7	0	93	100
5 B	N2	#3	HB101	25 degrees for 2 days	1	0	99	100
5 B	N2+ AICAR	#1	HB101	25 degrees for 2 days	0	0	100	100
5 B	N2+ AICAR	#2	HB101	25 degrees for 2 days	2	0	98	100
5 B	N2+ AICAR	#3	HB101	25 degrees for 2 days	5	0	95	100
5 B	eak-4	#1	HB101	25 degrees for 2 days	4	1	95	100
5 B	eak-4	#2	HB101	25 degrees for 2 days	0	4	96	100
5 B	eak-4	#3	HB101	25 degrees for 2 days	2	4	95	101
5 B	eak-4 + AICAR	#1	HB101	25 degrees for 2 days	2	7	91	100
5 B	eak-4 + AICAR	#2	HB101	25 degrees for 2 days	0	26	74	100
5 B	eak-4 + AICAR	#3	HB101	25 degrees for 2 days	1	12	87	100
5 B	eak-4;aak-2	#1	HB101	25 degrees for 2 days	12	0	88	100
5 B	eak-4;aak-2	#2	HB101	25 degrees for 2 days	5	1	94	100
5 B	eak-4;aak-2	#3	HB101	25 degrees for 2 days	5	0	95	100
5 B	eak-4;aak-2 + AICAR	#1	HB101	25 degrees for 2 days	2	1	97	100
5 B	eak-4;aak-2 + AICAR	#2	HB101	25 degrees for 2 days	4	0	96	100
5 B	eak-4;aak-2 + AICAR	#3	HB101	25 degrees for 2 days	4	2	94	100
6 A	eak-4;tatn-1	#1	HB101	25 degrees for 2 days	5	87	7	99
6 A	eak-4;tatn-1	#2	HB101	25 degrees for 2 days	7	71	22	100
6 A	eak-4;tatn-1	#3	HB101	25 degrees for 2 days	7	68	25	100
6 A	eak-4;tatn-1;daf-16	#1	HB101	25 degrees for 2 days	15	7	78	100
6 A	eak-4;tatn-1;daf-16	#2	HB101	25 degrees for 2 days	14	7	79	100
6 A	eak-4;tatn-1;daf-16	#3	HB101	25 degrees for 2 days	21	13	66	100
6 A	eak-4;tatn-1;daf-12	#1	HB101	25 degrees for 2 days	0	0	53	53
6 A	eak-4;tatn-1;daf-12	#2	HB101	25 degrees for 2 days	0	0	18	18
6 A	eak-4;tatn-1;daf-12	#3	HB101	25 degrees for 2 days	3	0	97	100
6 B	daf-16(mgDf50);daf-16a	#1	HB101	25 degrees for 2 days	1	0	99	100
6 B	daf-16(mgDf50);daf-16a	#2	HB101	25 degrees for 2 days	0	0	100	100
6 B	daf-16(mgDf50);daf-16a	#3	HB101	25 degrees for 2 days	3	0	97	100
6 B	daf-16(mgDf50);eak-4;tatn-1;daf-16a	#1	HB101	25 degrees for 2 days	9	85	6	100
6 B	daf-16(mgDf50);eak-4;tatn-1;daf-16a	#2	HB101	25 degrees for 2 days	6	83	11	100
6 B	daf-16(mgDf50);eak-4;tatn-1;daf-16a	#3	HB101	25 degrees for 2 days	8	89	3	100
6 B	daf-16(mgDf50);daf-16f	#1	HB101	25 degrees for 2 days	6	0	93	99
6 B	daf-16(mgDf50);daf-16f	#2	HB101	25 degrees for 2 days	13	0	87	100
6 B	daf-16(mgDf50);daf-16f	#3	HB101	25 degrees for 2 days	15	0	85	100
6 B	daf-16(mgDf50);eak-4;tatn-1;daf-16f	#1	HB101	25 degrees for 2 days	8	9	83	100
6 B	daf-16(mgDf50);eak-4;tatn-1;daf-16f	#2	HB101	25 degrees for 2 days	7	7	86	100
6 B	daf-16(mgDf50);eak-4;tatn-1;daf-16f	#3	HB101	25 degrees for 2 days	12	21	67	100
7 C	sod-3:GFP	#1	HB101	25 degrees for 3 days	3	0	97	100
7 C	sod-3:GFP	#2	HB101	25 degrees for 3 days	3	0	97	100
7 C	sod-3:GFP;crh-1	#1	HB101	25 degrees for 3 days	21	0	79	100
7 C	sod-3:GFP;crh-1	#2	HB101	25 degrees for 3 days	18	0	82	100
7 C	sod-3:GFP;tatn-1;crh-1	#1	HB101	25 degrees for 3 days	14	1	85	100
7 C	sod-3:GFP;tatn-1;crh-1	#2	HB101	25 degrees for 2 days	9	0	91	100
7 C	sod-3:GFP;eak-4;crh-1	#1	HB101	25 degrees for 2 days	7	84	9	100
7 C	sod-3:GFP;eak-4;crh-1	#2	HB101	25 degrees for 2 days	9	65	26	100
7 C	sod-3:GFP;eak-4;tatn-1;crh-1	#1	HB101	25 degrees for 2 days	2	96	2	100
7 C	sod-3:GFP;eak-4;tatn-1;crh-1	#2	HB101	25 degrees for 2 days	1	97	2	100
8 A	eak-4;tatn-1;bafIs130	#1	HB101	25 degrees for 2 days	2	97	1	100
8 A	eak-4;tatn-1;bafIs130	#2	HB101	25 degrees for 2 days	0	95	5	100
8 A	eak-4;tatn-1;bafIs131	#1	HB101	25 degrees for 2 days	1	0	99	100
8 A	eak-4;tatn-1;bafIs131	#2	HB101	25 degrees for 2 days	2	0	98	100
9 A	hpd-1	#1	HB101	25 degrees for 3 days	0	0	100	100
9 A	hpd-1	#2	HB101	25 degrees for 3 days	5	0	95	100
9 A	hpd-1;eak-4	#1	HB101	25 degrees for 3 days	5	27	68	100
9 A	hpd-1;eak-4	#2	HB101	25 degrees for 3 days	9	18	73	100
9 A	hpd-1;eak-4	#3	HB101	25 degrees for 3 days	13	26	61	100
9 A	eak-4	#1	HB101	25 degrees for 3 days	0	0	100	100
9 A	eak-4	#2	HB101	25 degrees for 3 days	0	0	100	100
9 A	pah-1	#1	HB101	25 degrees for 3 days	0	0	100	100
9 A	pah-1	#2	HB101	25 degrees for 3 days	0	0	100	100
9 A	pah-1;eak-4	#1	HB101	25 degrees for 3 days	0	0	100	100
9 A	pah-1;eak-4	#2	HB101	25 degrees for 3 days	0	1	99	100
9 A	pah-1;eak-4	#3	HB101	25 degrees for 3 days	0	0	100	100
9 A	tatn-1	#1	HB101	25 degrees for 3 days	0	0	100	100
9 A	tatn-1	#2	HB101	25 degrees for 3 days	1	0	99	100
9 B	eak-4	#1	HB101	25 degrees for 2 days	5	6	89	100
9 B	eak-4	#2	HB101	25 degrees for 2 days	7	6	87	100
9 B	eak-4	#3	HB101	25 degrees for 2 days	1	5	94	100
9 B	eak-4;tatn-1(29)	#1	HB101	25 degrees for 2 days	8	71	21	100
9 B	eak-4;tatn-1(29)	#2	HB101	25 degrees for 2 days	2	67	31	100
9 B	eak-4;tatn-1(29)	#3	HB101	25 degrees for 2 days	1	70	29	100
9 B	eak-4;tatn-1(29);pah-1	#1	HB101	25 degrees for 2 days	6	3	91	100
9 B	eak-4;tatn-1(29);pah-1	#2	HB101	25 degrees for 2 days	5	17	78	100
9 B	eak-4;tatn-1(29);pah-1	#3	HB101	25 degrees for 2 days	7	10	83	100
9 F/G	eak-4	#1	HB101	25 degrees for 2 days	3	0	97	100
9 F/G	eak-4	#2	HB101	25 degrees for 2 days	2	3	95	100
9 F/G	eak-4	#1	HB101 +TYR 1 mg/ml	25 degrees for 2 days	2	67	31	100
9 F/G	eak-4	#2	HB101 +TYR 1 mg/ml	25 degrees for 2 days	3	74	23	100
9 G	eak-4	#1	HB101 + ASN 1 mg/ml	25 degrees for 2 days	2	6	92	100
9 G	eak-4	#2	HB101 + ASN 1 mg/ml	25 degrees for 2 days	1	18	81	100
9 G	eak-4	#1	HB101 + ASP 1 mg/ml	25 degrees for 2 days	9	2	89	100
9 G	eak-4	#2	HB101 + ASP 1 mg/ml	25 degrees for 2 days	5	5	90	100
9 G	eak-4	#1	HB101 + ILE 1 mg/ml	25 degrees for 2 days	4	2	94	100
9 G	eak-4	#2	HB101 + ILE 1 mg/ml	25 degrees for 2 days	6	6	88	100
9 G	eak-4	#1	HB101 + LEU 1 mg/ml	25 degrees for 2 days	5	7	88	100
9 G	eak-4	#2	HB101 + LEU 1 mg/ml	25 degrees for 2 days	4	4	92	100
9 G	eak-4	#1	HB101 + GLY 1 mg/ml	25 degrees for 2 days	7	14	79	100
9 G	eak-4	#2	HB101 + GLY 1 mg/ml	25 degrees for 2 days	3	27	70	100
9 G	eak-4	#1	HB101 + GLU 1 mg/ml	25 degrees for 2 days	3	0	97	100
9 G	eak-4	#2	HB101 + GLU 1 mg/ml	25 degrees for 2 days	9	3	88	100
9 G	eak-4	#1	HB101 + GLN 1 mg/ml	25 degrees for 2 days	6	4	90	100
9 G	eak-4	#2	HB101 + GLN 1 mg/ml	25 degrees for 2 days	1	2	97	100
9 H	eak-4;tatn-1	#1	HB101	25 degrees for 2 days	2	85	13	100
9 H	eak-4;tatn-1	#2	HB101	25 degrees for 2 days	4	82	14	100
9 H	eak-4;tatn-1	#3	HB101	25 degrees for 2 days	4	80	16	100
9 H	eak-4;tatn-1;cat-2	#1	HB101	25 degrees for 2 days	13	84	3	100
9 H	eak-4;tatn-1;cat-2	#2	HB101	25 degrees for 2 days	15	83	2	100
9 H	eak-4;tatn-1;cat-2	#3	HB101	25 degrees for 2 days	12	86	2	100
9 I	eak-4;tatn-1	#1	HB101	25 degrees for 2 days	0	78	22	100
9 I	eak-4;tatn-1	#2	HB101	25 degrees for 2 days	1	90	9	100
9 I	eak-4;tatn-1;daf-5	#1	HB101	25 degrees for 2 days	0	77	23	100
9 I	eak-4;tatn-1;daf-5	#2	HB101	25 degrees for 2 days	2	80	18	100
9 I	eak-4;tatn-1;tdc-1	#1	HB101	25 degrees for 2 days	3	64	33	100
9 I	eak-4;tatn-1;tdc-1	#2	HB101	25 degrees for 2 days	2	76	22	100
Supplemental 1 A	eak-4;tatn-1	#1	HB101	25 degrees for 2 days	8	90	2	100
Supplemental 1 A	eak-4;tatn-1	#2	HB101	25 degrees for 2 days	5	90	5	100
Supplemental 1 A	eak-4;tatn-1	#1	HT115	25 degrees for 2 days	4	83	0	87
Supplemental 1 A	eak-4;tatn-1	#2	HT115	25 degrees for 2 days	11	89	0	100
Supplemental 1 A	eak-4;tatn-1	#1	OP50	25 degrees for 2 days	20	69	11	100
Supplemental 1 A	eak-4;tatn-1	#2	OP50	25 degrees for 2 days	13	95	1	109
Supplemental 1 A	eak-4;tatn-1	#1	OP50-1	25 degrees for 2 days	16	41	43	100
Supplemental 1 A	eak-4;tatn-1	#2	OP50-1	25 degrees for 2 days	4	71	26	101
Supplemental 2 B	QD182	#1	HB101	25 degrees for 2 days	1	20	79	100
Supplemental 2 B	QD182	#2	HB101	25 degrees for 2 days	4	21	75	100
Supplemental 2 B	QD182	#3	HB101	25 degrees for 2 days	8	12	80	100
Supplemental 2 B	eak-4	#1	HB101	25 degrees for 2 days	7	29	64	100
Supplemental 2 B	eak-4	#2	HB101	25 degrees for 2 days	4	25	71	100
Supplemental 2 B	eak-4	#3	HB101	25 degrees for 2 days	4	23	73	100
Supplemental 2 B	QD182;eak-4	#1	HB101	25 degrees for 2 days	2	94	4	100
Supplemental 2 B	QD182;eak-4	#2	HB101	25 degrees for 2 days	4	94	2	100
Supplemental 2 B	QD182;eak-4	#3	HB101	25 degrees for 2 days	3	94	3	100
Supplemental 3 A	eak-4;tatn-1	#1	HB101	25 degrees for 2 days	0	94	6	100
Supplemental 3 A	eak-4;tatn-1	#2	HB101	25 degrees for 2 days	1	96	3	100
Supplemental 3 A	daf-5;eak-4;tatn-1	#1	HB101	25 degrees for 2 days	4	84	12	100
Supplemental 3 A	daf-5;eak-4;tatn-1	#2	HB101	25 degrees for 2 days	6	85	9	100
Supplemental 3 A	eak-4;tatn-1;daf-3	#1	HB101	25 degrees for 2 days	2	97	1	100
Supplemental 3 A	eak-4;tatn-1;daf-3	#2	HB101	25 degrees for 2 days	7	91	2	100
Supplemental 4 A	QD182	#1	HB101	25 degrees for 2 days	1	1	98	100		Supplemental 4 C		QD182	HB101	25 degrees for 2 days	0	100
Supplemental 4 A	QD182	#2	HB101	25 degrees for 2 days	3	3	94	100
Supplemental 4 A	QD182	#3	HB101	25 degrees for 2 days	7	2	91	100
Supplemental 4 A	eak-4	#1	HB101	25 degrees for 2 days	1	14	85	100		Supplemental 4 C		eak-4	HB101	25 degrees for 2 days	11	100
Supplemental 4 A	eak-4	#2	HB101	25 degrees for 2 days	0	25	75	100
Supplemental 4 A	eak-4	#3	HB101	25 degrees for 2 days	2	8	90	100
Supplemental 4 A	QD182;eak-4	#1	HB101	25 degrees for 2 days	10	85	5	100		Supplemental 4 C		eak-4;QD182	HB101	25 degrees for 2 days	30	100
Supplemental 4 A	QD182;eak-4	#2	HB101	25 degrees for 2 days	4	92	4	100
Supplemental 4 A	QD182;eak-4	#3	HB101	25 degrees for 2 days	10	87	3	100
Supplemental 4 A	QD182;eak-4;aak-2	#1	HB101	25 degrees for 2 days	14	51	35	100		Supplemental 4 C		QD182;eak-4;aak-2	HB101	25 degrees for 2 days	8	100
Supplemental 4 A	QD182;eak-4;aak-2	#2	HB101	25 degrees for 2 days	13	41	46	100
Supplemental 4 A	QD182;eak-4;aak-2	#3	HB101	25 degrees for 2 days	12	37	51	100
Supplemental 6 A	QD182	#1	HB101	25 degrees for 2 days	1	20	79	100		Supplemental 6 B	#1	QD182	HB101	25 degrees for 2 days	41	320
Supplemental 6 A	QD182	#2	HB101	25 degrees for 2 days	4	21	75	100		Supplemental 6 B	#2	QD182	HB101	25 degrees for 2 days	21	294
Supplemental 6 A	QD182	#3	HB101	25 degrees for 2 days	8	12	80	100		Supplemental 6 B	#3	QD182	HB101	25 degrees for 2 days	38	291
Supplemental 6 A	eak-4	#1	HB101	25 degrees for 2 days	7	29	64	100		Supplemental 6 B	#1	eak-4	HB101	25 degrees for 2 days	42	209
Supplemental 6 A	eak-4	#2	HB101	25 degrees for 2 days	4	25	71	100		Supplemental 6 B	#2	eak-4	HB101	25 degrees for 2 days	68	282
Supplemental 6 A	eak-4	#3	HB101	25 degrees for 2 days	4	23	73	100		Supplemental 6 B	#3	eak-4	HB101	25 degrees for 2 days	36	161
Supplemental 6 A	QD182;eak-4	#1	HB101	25 degrees for 2 days	2	94	4	100		Supplemental 6 B	#1	QD182;eak-4	HB101	25 degrees for 2 days	94	171
Supplemental 6 A	QD182;eak-4	#2	HB101	25 degrees for 2 days	4	94	2	100		Supplemental 6 B	#2	QD182;eak-4	HB101	25 degrees for 2 days	85	154
Supplemental 6 A	QD182;eak-4	#3	HB101	25 degrees for 2 days	3	94	3	100		Supplemental 6 B	#3	QD182;eak-4	HB101	25 degrees for 2 days	104	190
Supplemental 6 A	QD182;eak-4;daf-16	#1	HB101	25 degrees for 2 days	15	29	56	100		Supplemental 6 B	#1	QD182;eak-4;daf-16	HB101	25 degrees for 2 days	14	149
Supplemental 6 A	QD182;eak-4;daf-16	#2	HB101	25 degrees for 2 days	7	35	58	100		Supplemental 6 B	#2	QD182;eak-4;daf-16	HB101	25 degrees for 2 days	14	142
Supplemental 6 A	QD182;eak-4;daf-16	#3	HB101	25 degrees for 2 days	9	33	58	100		Supplemental 6 B	#3	QD182;eak-4;daf-16	HB101	25 degrees for 2 days	22	185

## Sheet: Repeat #2
Figure	strain		food	treatment	L2	Dauer	L3/L4	total
1 B	tatn-1	#1	HB101	25 degrees for 2 days	0	0	100	100
1 B	tatn-1	#2	HB101	25 degrees for 2 days	0	0	100	100
1 B	eak-4	#1	HB101	25 degrees for 2 days	9	1	90	100
1 B	eak-4	#2	HB101	25 degrees for 2 days	3	2	95	100
1 B	eak-4;tatn-1	#1	HB101	25 degrees for 2 days	6	87	7	100
1 B	eak-4;tatn-1	#2	HB101	25 degrees for 2 days	16	73	11	100
5 B	N2	#1	HB101	25 degrees for 2 days	1	0	99	100
5 B	N2	#2	HB101	25 degrees for 2 days	4	0	96	100
5 B	N2	#3	HB101	25 degrees for 2 days	1	0	99	100
5 B	N2+ AICAR	#1	HB101	25 degrees for 2 days	5	0	95	100
5 B	N2+ AICAR	#2	HB101	25 degrees for 2 days	2	0	98	100
5 B	N2+ AICAR	#3	HB101	25 degrees for 2 days	3	0	97	100
5 B	eak-4	#1	HB101	25 degrees for 2 days	5	44	51	100
5 B	eak-4	#2	HB101	25 degrees for 2 days	6	32	62	100
5 B	eak-4	#3	HB101	25 degrees for 2 days	4	49	47	100
5 B	eak-4 + AICAR	#1	HB101	25 degrees for 2 days	4	89	7	100
5 B	eak-4 + AICAR	#2	HB101	25 degrees for 2 days	3	89	8	100
5 B	eak-4 + AICAR	#3	HB101	25 degrees for 2 days	6	78	16	100
5 B	eak-4;aak-2	#1	HB101	25 degrees for 2 days	2	19	79	100
5 B	eak-4;aak-2	#2	HB101	25 degrees for 2 days	4	9	87	100
5 B	eak-4;aak-2	#3	HB101	25 degrees for 2 days	1	14	85	100
5 B	eak-4;aak-2 + AICAR	#1	HB101	25 degrees for 2 days	0	22	78	100
5 B	eak-4;aak-2 + AICAR	#2	HB101	25 degrees for 2 days	2	11	87	100
5 B	eak-4;aak-2 + AICAR	#3	HB101	25 degrees for 2 days	4	18	78	100
Supplemental 2 B	QD182	#1	HB101	25 degrees for 2 days	1	1	98	100
Supplemental 2 B	QD182	#2	HB101	25 degrees for 2 days	3	3	94	100
Supplemental 2 B	QD182	#3	HB101	25 degrees for 2 days	7	2	91	100
Supplemental 2 B	eak-4	#1	HB101	25 degrees for 2 days	1	14	85	100
Supplemental 2 B	eak-4	#2	HB101	25 degrees for 2 days	0	25	75	100
Supplemental 2 B	eak-4	#3	HB101	25 degrees for 2 days	2	8	90	100
Supplemental 2 B	QD182;eak-4	#1	HB101	25 degrees for 2 days	10	85	5	100
Supplemental 2 B	QD182;eak-4	#2	HB101	25 degrees for 2 days	4	92	4	100
Supplemental 2 B	QD182;eak-4	#3	HB101	25 degrees for 2 days	10	87	3	100
