# Supplementary material for: TATN-1 Mutations Reveal a Novel Role for Tyrosine as a Metabolic Signal That Influences Developmental Decisions and Longevity in Caenorhabditis elegans
Source: PLoS Genet. 2013 Dec 19;9(12):e1004020. doi: 10.1371/journal.pgen.1004020 (PMC3868569; doi:10.1371/journal.pgen.1004020)
Supplement: Table S3 — Effects of tatn-1 on longevity. Excel spreadsheet showing the lifetable analysis for lifespan experiments shown in Figure 2, 3, 5, and 6. (ZIP) [file pgen.1004020.s012.zip › Table S3.xls]

## Sheet: 2E N2
Kaplan-Meier Survival Estimates for N2 HB101
The LIFETEST Procedure
Product-Limit Survival Estimates
				Survival
				Standard	Number	Number
	survday	Survival	Failure	Error	Failed	Left
	0	1	0	0	0	120
	5.0000*	.	.	.	0	119
	5.0000*	.	.	.	0	118
	5.0000*	.	.	.	0	117
	5.0000*	.	.	.	0	116
	5.0000*	.	.	.	0	115
	5.0000*	.	.	.	0	114
	5.0000*	.	.	.	0	113
	5.0000*	.	.	.	0	112
	5.0000*	.	.	.	0	111
	5.0000*	.	.	.	0	110
	5.0000*	.	.	.	0	109
	5.0000*	.	.	.	0	108
	5.0000*	.	.	.	0	107
	8.0000*	.	.	.	0	106
	8.0000*	.	.	.	0	105
	8.0000*	.	.	.	0	104
	8.0000*	.	.	.	0	103
	8.0000*	.	.	.	0	102
	8.0000*	.	.	.	0	101
	8.0000*	.	.	.	0	100
	8.0000*	.	.	.	0	99
	8.0000*	.	.	.	0	98
	8.0000*	.	.	.	0	97
	8.0000*	.	.	.	0	96
	8.0000*	.	.	.	0	95
	8.0000*	.	.	.	0	94
	8.0000*	.	.	.	0	93
	8.0000*	.	.	.	0	92
	8.0000*	.	.	.	0	91
	8.0000*	.	.	.	0	90
	8.0000*	.	.	.	0	89
	8.0000*	.	.	.	0	88
	8.0000*	.	.	.	0	87
	8.0000*	.	.	.	0	86
	8.0000*	.	.	.	0	85
	8.0000*	.	.	.	0	84
	8.0000*	.	.	.	0	83
	8.0000*	.	.	.	0	82
	8.0000*	.	.	.	0	81
	8.0000*	.	.	.	0	80
	8.0000*	.	.	.	0	79
	8.0000*	.	.	.	0	78
	10.0000*	.	.	.	0	77
	12	0.987	0.013	0.0129	1	76
	12.0000*	.	.	.	1	75
	15.0000*	.	.	.	1	74
	15.0000*	.	.	.	1	73
	15.0000*	.	.	.	1	72
	15.0000*	.	.	.	1	71
	15.0000*	.	.	.	1	70
	15.0000*	.	.	.	1	69
	15.0000*	.	.	.	1	68
	15.0000*	.	.	.	1	67
	15.0000*	.	.	.	1	66
	15.0000*	.	.	.	1	65
	17	.	.	.	2	64
	17	.	.	.	3	63
	17	.	.	.	4	62
	17	.	.	.	5	61
	17	.	.	.	6	60
	17	.	.	.	7	59
	17	.	.	.	8	58
	17	.	.	.	9	57
	17	0.8503	0.1497	0.0437	10	56
	17.0000*	.	.	.	10	55
	17.0000*	.	.	.	10	54
	19	.	.	.	11	53
	19	.	.	.	12	52
	19	.	.	.	13	51
	19	.	.	.	14	50
	19	.	.	.	15	49
	19	.	.	.	16	48
	19	.	.	.	17	47
	19	.	.	.	18	46
	19	.	.	.	19	45
	19	.	.	.	20	44
	19	.	.	.	21	43
	19	.	.	.	22	42
	19	.	.	.	23	41
	19	0.6299	0.3701	0.0602	24	40
	22	.	.	.	25	39
	22	.	.	.	26	38
	22	.	.	.	27	37
	22	.	.	.	28	36
	22	.	.	.	29	35
	22	.	.	.	30	34
	22	.	.	.	31	33
	22	.	.	.	32	32
	22	.	.	.	33	31
	22	.	.	.	34	30
	22	.	.	.	35	29
	22	.	.	.	36	28
	22	.	.	.	37	27
	22	.	.	.	38	26
	22	.	.	.	39	25
	22	.	.	.	40	24
	22	.	.	.	41	23
	22	.	.	.	42	22
	22	.	.	.	43	21
	22	.	.	.	44	20
	22	.	.	.	45	19
	22	.	.	.	46	18
	22	.	.	.	47	17
	22	.	.	.	48	16
	22	.	.	.	49	15
	22	0.2205	0.7795	0.052	50	14
	24	.	.	.	51	13
	24	.	.	.	52	12
	24	.	.	.	53	11
	24	.	.	.	54	10
	24	.	.	.	55	9
	24	.	.	.	56	8
	24	.	.	.	57	7
	24	.	.	.	58	6
	24	.	.	.	59	5
	24	0.063	0.937	0.0305	60	4
	26	.	.	.	61	3
	26	.	.	.	62	2
	26	.	.	.	63	1
	26	0	1	.	64	0
NOTE: The marked survival times are censored observations.
Kaplan-Meier Survival Estimates for N2 HB101
The LIFETEST Procedure
Summary Statistics for Time Variable survday
Quartile Estimates
		Point		95% Confidence Interval
	Percent	Estimate	Transform	[Lower	Upper)
	75	22	LOGLOG	22	24
	50	22	LOGLOG	.	.
	25	19	LOGLOG	17	19
	Mean	Standard Error
	21.0923	0.3399
Summary of the Number of Censored and Uncensored Values
				Percent
	Total	Failed	Censored	Censored
	120	64	56	46.67
N2 Repeat no.1
Product-Limit Survival Estimates
survday		Survival	Failure	Survival Standard	Number	Number
				Error	Failed	Left
0		1	0	0	0	120
10		.	.	.	1	119
10		0.9833	0.0167	0.0117	2	118
12		.	.	.	3	117
12		.	.	.	4	116
12		0.9583	0.0417	0.0182	5	115
15		.	.	.	6	114
15		.	.	.	7	113
15		.	.	.	8	112
15		.	.	.	9	111
15		.	.	.	10	110
15		.	.	.	11	109
15		.	.	.	12	108
15		.	.	.	13	107
15		.	.	.	14	106
15		0.875	0.125	0.0302	15	105
17		.	.	.	16	104
17		.	.	.	17	103
17		.	.	.	18	102
17		.	.	.	19	101
17		.	.	.	20	100
17		.	.	.	21	99
17		.	.	.	22	98
17		.	.	.	23	97
17		.	.	.	24	96
17		.	.	.	25	95
17		.	.	.	26	94
17		.	.	.	27	93
17		.	.	.	28	92
17		.	.	.	29	91
17		.	.	.	30	90
17		.	.	.	31	89
17		.	.	.	32	88
17		.	.	.	33	87
17		.	.	.	34	86
17		.	.	.	35	85
17		.	.	.	36	84
17		.	.	.	37	83
17		.	.	.	38	82
17		.	.	.	39	81
17		0.6667	0.3333	0.043	40	80
19		.	.	.	41	79
19		.	.	.	42	78
19		.	.	.	43	77
19		.	.	.	44	76
19		.	.	.	45	75
19		.	.	.	46	74
19		.	.	.	47	73
19		.	.	.	48	72
19		.	.	.	49	71
19		.	.	.	50	70
19		.	.	.	51	69
19		.	.	.	52	68
19		.	.	.	53	67
19		.	.	.	54	66
19		.	.	.	55	65
19		.	.	.	56	64
19		.	.	.	57	63
19		.	.	.	58	62
19		.	.	.	59	61
19		.	.	.	60	60
19		.	.	.	61	59
19		.	.	.	62	58
19		.	.	.	63	57
19		.	.	.	64	56
19		0.4583	0.5417	0.0455	65	55
22		.	.	.	66	54
22		.	.	.	67	53
22		.	.	.	68	52
22		.	.	.	69	51
22		.	.	.	70	50
22		.	.	.	71	49
22		.	.	.	72	48
22		.	.	.	73	47
22		.	.	.	74	46
22		.	.	.	75	45
22		.	.	.	76	44
22		.	.	.	77	43
22		.	.	.	78	42
22		.	.	.	79	41
22		.	.	.	80	40
22		.	.	.	81	39
22		.	.	.	82	38
22		.	.	.	83	37
22		.	.	.	84	36
22		.	.	.	85	35
22		.	.	.	86	34
22		.	.	.	87	33
22		.	.	.	88	32
22		.	.	.	89	31
22		.	.	.	90	30
22		.	.	.	91	29
22		.	.	.	92	28
22		.	.	.	93	27
22		.	.	.	94	26
22		.	.	.	95	25
22		.	.	.	96	24
22		.	.	.	97	23
22		.	.	.	98	22
22		.	.	.	99	21
22		.	.	.	100	20
22		.	.	.	101	19
22		0.15	0.85	0.0326	102	18
22	*	.	.	.	102	17
24		.	.	.	103	16
24		.	.	.	104	15
24		.	.	.	105	14
24		.	.	.	106	13
24		.	.	.	107	12
24		.	.	.	108	11
24		.	.	.	109	10
24		.	.	.	110	9
24		.	.	.	111	8
24		0.0618	0.9382	0.0224	112	7
26		.	.	.	113	6
26		.	.	.	114	5
26		0.0353	0.9647	0.0172	115	4
29		.	.	.	116	3
29		.	.	.	117	2
29		0.00882	0.9912	0.00877	118	1
31		0	1	.	119	0
Note:	The marked survival times are censored observations.
Summary Statistics for Time Variable survday
Quartile Estimates
Percent	Point	95% Confidence Interval
	Estimate	Transform	[Lower	Upper)
75	22	LOGLOG	.	.
50	19	LOGLOG	19	22
25	17	LOGLOG	.	.
Mean	Standard Error
19.8471	0.3463
Summary of the Number of Censored and
Uncensored Values
Total	Failed	Censored	Percent
			Censored
120	119	1	0.83

## Sheet: 2E tatn-1
Kaplan-Meier Survival Estimates for tatn-1 HB101
The LIFETEST Procedure
Product-Limit Survival Estimates
				Survival
				Standard	Number	Number
	survday	Survival	Failure	Error	Failed	Left
	0	1	0	0	0	120
	8.0000*	.	.	.	0	119
	8.0000*	.	.	.	0	118
	8.0000*	.	.	.	0	117
	8.0000*	.	.	.	0	116
	8.0000*	.	.	.	0	115
	8.0000*	.	.	.	0	114
	8.0000*	.	.	.	0	113
	8.0000*	.	.	.	0	112
	8.0000*	.	.	.	0	111
	8.0000*	.	.	.	0	110
	8.0000*	.	.	.	0	109
	8.0000*	.	.	.	0	108
	8.0000*	.	.	.	0	107
	8.0000*	.	.	.	0	106
	8.0000*	.	.	.	0	105
	8.0000*	.	.	.	0	104
	8.0000*	.	.	.	0	103
	8.0000*	.	.	.	0	102
	8.0000*	.	.	.	0	101
	8.0000*	.	.	.	0	100
	8.0000*	.	.	.	0	99
	8.0000*	.	.	.	0	98
	8.0000*	.	.	.	0	97
	8.0000*	.	.	.	0	96
	8.0000*	.	.	.	0	95
	8.0000*	.	.	.	0	94
	12.0000*	.	.	.	0	93
	12.0000*	.	.	.	0	92
	12.0000*	.	.	.	0	91
	15	0.989	0.011	0.0109	1	90
	15.0000*	.	.	.	1	89
	15.0000*	.	.	.	1	88
	17	.	.	.	2	87
	17	.	.	.	3	86
	17	.	.	.	4	85
	17	0.9441	0.0559	0.0243	5	84
	19	.	.	.	6	83
	19	.	.	.	7	82
	19	.	.	.	8	81
	19	.	.	.	9	80
	19	.	.	.	10	79
	19	.	.	.	11	78
	19	.	.	.	12	77
	19	0.8541	0.1459	0.0374	13	76
	22	.	.	.	14	75
	22	.	.	.	15	74
	22	.	.	.	16	73
	22	.	.	.	17	72
	22	.	.	.	18	71
	22	.	.	.	19	70
	22	.	.	.	20	69
	22	.	.	.	21	68
	22	.	.	.	22	67
	22	.	.	.	23	66
	22	.	.	.	24	65
	22	.	.	.	25	64
	22	.	.	.	26	63
	22	.	.	.	27	62
	22	.	.	.	28	61
	22	.	.	.	29	60
	22	.	.	.	30	59
	22	.	.	.	31	58
	22	.	.	.	32	57
	22	0.6294	0.3706	0.0512	33	56
	24	.	.	.	34	55
	24	.	.	.	35	54
	24	.	.	.	36	53
	24	.	.	.	37	52
	24	.	.	.	38	51
	24	.	.	.	39	50
	24	.	.	.	40	49
	24	.	.	.	41	48
	24	.	.	.	42	47
	24	.	.	.	43	46
	24	.	.	.	44	45
	24	.	.	.	45	44
	24	.	.	.	46	43
	24	.	.	.	47	42
	24	.	.	.	48	41
	24	.	.	.	49	40
	24	.	.	.	50	39
	24	.	.	.	51	38
	24	.	.	.	52	37
	24	.	.	.	53	36
	24	.	.	.	54	35
	24	.	.	.	55	34
	24	.	.	.	56	33
	24	.	.	.	57	32
	24	.	.	.	58	31
	24	.	.	.	59	30
	24	.	.	.	60	29
	24	.	.	.	61	28
	24	.	.	.	62	27
	24	.	.	.	63	26
	24	.	.	.	64	25
	24	.	.	.	65	24
	24	.	.	.	66	23
	24	0.2473	0.7527	0.0457	67	22
	26	.	.	.	68	21
	26	.	.	.	69	20
	26	.	.	.	70	19
	26	.	.	.	71	18
	26	.	.	.	72	17
	26	.	.	.	73	16
	26	.	.	.	74	15
	26	.	.	.	75	14
	26	.	.	.	76	13
	26	.	.	.	77	12
	26	.	.	.	78	11
	26	.	.	.	79	10
	26	.	.	.	80	9
	26	.	.	.	81	8
	26	.	.	.	82	7
	26	.	.	.	83	6
	26	.	.	.	84	5
	26	.	.	.	85	4
	26	.	.	.	86	3
	26	0.0225	0.9775	0.0157	87	2
	30	.	.	.	88	1
	30	0	1	.	89	0
NOTE: The marked survival times are censored observations.
The LIFETEST Procedure
Summary Statistics for Time Variable survday
Quartile Estimates
		Point		95% Confidence Interval
	Percent	Estimate	Transform	[Lower	Upper)
	75	24	LOGLOG	24	26
	50	24	LOGLOG	.	.
	25	22	LOGLOG	.	.
	Mean	Standard Error
	23.2717	0.29
Summary of the Number of Censored and Uncensored Values
				Percent
	Total	Failed	Censored	Censored
	120	89	31	25.83
Kaplan-Meier Survival Estimates for tatn-1 HB101 repeat no.1 (2-7-2011)
The LIFETEST Procedure
Product-Limit Survival Estimates
survday		Survival	Failure	Survival Standard	Number	Number
				Error	Failed	Left
0		1	0	0	0	120
10		0.9917	0.00833	0.0083	1	119
12		.	.	.	2	118
12		.	.	.	3	117
12		0.9667	0.0333	0.0164	4	116
15		.	.	.	5	115
15		.	.	.	6	114
15		.	.	.	7	113
15		.	.	.	8	112
15		.	.	.	9	111
15		.	.	.	10	110
15		.	.	.	11	109
15		.	.	.	12	108
15		.	.	.	13	107
15		0.8833	0.1167	0.0293	14	106
17		.	.	.	15	105
17		.	.	.	16	104
17		.	.	.	17	103
17		.	.	.	18	102
17		.	.	.	19	101
17		.	.	.	20	100
17		.	.	.	21	99
17		0.8167	0.1833	0.0353	22	98
19		.	.	.	23	97
19		.	.	.	24	96
19		.	.	.	25	95
19		.	.	.	26	94
19		.	.	.	27	93
19		.	.	.	28	92
19		.	.	.	29	91
19		.	.	.	30	90
19		.	.	.	31	89
19		0.7333	0.2667	0.0404	32	88
22		.	.	.	33	87
22		.	.	.	34	86
22		.	.	.	35	85
22		.	.	.	36	84
22		.	.	.	37	83
22		.	.	.	38	82
22		.	.	.	39	81
22		.	.	.	40	80
22		.	.	.	41	79
22		.	.	.	42	78
22		.	.	.	43	77
22		.	.	.	44	76
22		.	.	.	45	75
22		.	.	.	46	74
22		.	.	.	47	73
22		.	.	.	48	72
22		.	.	.	49	71
22		.	.	.	50	70
22		.	.	.	51	69
22		.	.	.	52	68
22		.	.	.	53	67
22		.	.	.	54	66
22		.	.	.	55	65
22		.	.	.	56	64
22		.	.	.	57	63
22		.	.	.	58	62
22		.	.	.	59	61
22		.	.	.	60	60
22		.	.	.	61	59
22		.	.	.	62	58
22		.	.	.	63	57
22		.	.	.	64	56
22		.	.	.	65	55
22		.	.	.	66	54
22		.	.	.	67	53
22		.	.	.	68	52
22		.	.	.	69	51
22		.	.	.	70	50
22		.	.	.	71	49
22		.	.	.	72	48
22		.	.	.	73	47
22		.	.	.	74	46
22		.	.	.	75	45
22		.	.	.	76	44
22		.	.	.	77	43
22		.	.	.	78	42
22		.	.	.	79	41
22		0.3333	0.6667	0.043	80	40
24		.	.	.	81	39
24		.	.	.	82	38
24		.	.	.	83	37
24		.	.	.	84	36
24		.	.	.	85	35
24		.	.	.	86	34
24		.	.	.	87	33
24		.	.	.	88	32
24		.	.	.	89	31
24		.	.	.	90	30
24		.	.	.	91	29
24		.	.	.	92	28
24		.	.	.	93	27
24		0.2167	0.7833	0.0376	94	26
26		.	.	.	95	25
26		.	.	.	96	24
26		.	.	.	97	23
26		.	.	.	98	22
26		.	.	.	99	21
26		.	.	.	100	20
26		.	.	.	101	19
26		.	.	.	102	18
26		.	.	.	103	17
26		.	.	.	104	16
26		.	.	.	105	15
26		.	.	.	106	14
26		.	.	.	107	13
26		.	.	.	108	12
26		0.0917	0.9083	0.0263	109	11
29		.	.	.	110	10
29		.	.	.	111	9
29		.	.	.	112	8
29		.	.	.	113	7
29		.	.	.	114	6
29		.	.	.	115	5
29		.	.	.	116	4
29		.	.	.	117	3
29		.	.	.	118	2
29		.	.	.	119	1
29		0	1	.	120	0
Summary Statistics for Time Variable survday
Quartile Estimates
Percent	Point	95% Confidence Interval
	Estimate	Transform	[Lower	Upper)
75	24	LOGLOG	24	26
50	22	LOGLOG	.	.
25	19	LOGLOG	17	22
Mean	Standard Error
21.8583	0.3795
Product-Limit Survival Curve
Summary of the Number of Censored and
Uncensored Values
Total	Failed	Censored	Percent
			Censored
120	120	0	0

## Sheet: 2E eak-7
Kaplan-Meier Survival Estimates for eak-7 HB101
The LIFETEST Procedure
Product-Limit Survival Estimates
				Survival
				Standard	Number	Number
	survday	Survival	Failure	Error	Failed	Left
	0	1	0	0	0	120
	17	.	.	.	1	119
	17	.	.	.	2	118
	17	.	.	.	3	117
	17	.	.	.	4	116
	17	0.9583	0.0417	0.0182	5	115
	19	.	.	.	6	114
	19	.	.	.	7	113
	19	0.9333	0.0667	0.0228	8	112
	22	.	.	.	9	111
	22	.	.	.	10	110
	22	.	.	.	11	109
	22	.	.	.	12	108
	22	.	.	.	13	107
	22	0.8833	0.1167	0.0293	14	106
	24	.	.	.	15	105
	24	.	.	.	16	104
	24	.	.	.	17	103
	24	.	.	.	18	102
	24	.	.	.	19	101
	24	.	.	.	20	100
	24	0.825	0.175	0.0347	21	99
	26	.	.	.	22	98
	26	.	.	.	23	97
	26	.	.	.	24	96
	26	.	.	.	25	95
	26	.	.	.	26	94
	26	.	.	.	27	93
	26	.	.	.	28	92
	26	0.7583	0.2417	0.0391	29	91
	30	.	.	.	30	90
	30	.	.	.	31	89
	30	.	.	.	32	88
	30	.	.	.	33	87
	30	.	.	.	34	86
	30	.	.	.	35	85
	30	.	.	.	36	84
	30	.	.	.	37	83
	30	.	.	.	38	82
	30	.	.	.	39	81
	30	.	.	.	40	80
	30	.	.	.	41	79
	30	.	.	.	42	78
	30	.	.	.	43	77
	30	.	.	.	44	76
	30	.	.	.	45	75
	30	.	.	.	46	74
	30	.	.	.	47	73
	30	.	.	.	48	72
	30	.	.	.	49	71
	30	.	.	.	50	70
	30	.	.	.	51	69
	30	0.5667	0.4333	0.0452	52	68
	31	.	.	.	53	67
	31	.	.	.	54	66
	31	.	.	.	55	65
	31	.	.	.	56	64
	31	.	.	.	57	63
	31	.	.	.	58	62
	31	.	.	.	59	61
	31	.	.	.	60	60
	31	.	.	.	61	59
	31	.	.	.	62	58
	31	.	.	.	63	57
	31	.	.	.	64	56
	31	.	.	.	65	55
	31	.	.	.	66	54
	31	.	.	.	67	53
	31	.	.	.	68	52
	31	.	.	.	69	51
	31	.	.	.	70	50
	31	.	.	.	71	49
	31	.	.	.	72	48
	31	.	.	.	73	47
	31	.	.	.	74	46
	31	0.375	0.625	0.0442	75	45
	33	.	.	.	76	44
	33	.	.	.	77	43
	33	.	.	.	78	42
	33	.	.	.	79	41
	33	.	.	.	80	40
	33	.	.	.	81	39
	33	.	.	.	82	38
	33	.	.	.	83	37
	33	.	.	.	84	36
	33	.	.	.	85	35
	33	.	.	.	86	34
	33	.	.	.	87	33
	33	.	.	.	88	32
	33	.	.	.	89	31
	33	.	.	.	90	30
	33	.	.	.	91	29
	33	.	.	.	92	28
	33	.	.	.	93	27
	33	.	.	.	94	26
	33	.	.	.	95	25
	33	.	.	.	96	24
	33	.	.	.	97	23
	33	.	.	.	98	22
	33	0.175	0.825	0.0347	99	21
	36	.	.	.	100	20
	36	.	.	.	101	19
	36	.	.	.	102	18
	36	.	.	.	103	17
	36	.	.	.	104	16
	36	.	.	.	105	15
	36	.	.	.	106	14
	36	.	.	.	107	13
	36	.	.	.	108	12
	36	.	.	.	109	11
	36	.	.	.	110	10
	36	.	.	.	111	9
	36	.	.	.	112	8
	36	0.0583	0.9417	0.0214	113	7
	38	.	.	.	114	6
	38	.	.	.	115	5
	38	.	.	.	116	4
	38	.	.	.	117	3
	38	0.0167	0.9833	0.0117	118	2
	40	.	.	.	119	1
	40	0	1	.	120	0
Summary Statistics for Time Variable survday
Quartile Estimates
		Point		95% Confidence Interval
	Percent	Estimate	Transform	[Lower	Upper)
	75	33	LOGLOG	.	.
	50	31	LOGLOG	30	31
	25	30	LOGLOG	24	30
	Mean	Standard Error
	30.1583	0.4757
Summary of the Number of Censored and Uncensored Values
				Percent
	Total	Failed	Censored	Censored
	120	120	0	0
Kaplan-Meier Survival Estimates for eak-7 HB101 repeat 1 (2-7-2011)
The LIFETEST Procedure
Product-Limit Survival Estimates
survday		Survival	Failure	Survival Standard	Number	Number
				Error	Failed	Left
0		1	0	0	0	120
12		.	.	.	1	119
12		0.9833	0.0167	0.0117	2	118
15		.	.	.	3	117
15		.	.	.	4	116
15		.	.	.	5	115
15		.	.	.	6	114
15		.	.	.	7	113
15		0.9333	0.0667	0.0228	8	112
17		.	.	.	9	111
17		.	.	.	10	110
17		.	.	.	11	109
17		.	.	.	12	108
17		.	.	.	13	107
17		.	.	.	14	106
17		.	.	.	15	105
17		.	.	.	16	104
17		.	.	.	17	103
17		0.85	0.15	0.0326	18	102
19		.	.	.	19	101
19		.	.	.	20	100
19		.	.	.	21	99
19		.	.	.	22	98
19		.	.	.	23	97
19		.	.	.	24	96
19		.	.	.	25	95
19		.	.	.	26	94
19		.	.	.	27	93
19		0.7667	0.2333	0.0386	28	92
22		.	.	.	29	91
22		.	.	.	30	90
22		.	.	.	31	89
22		0.7333	0.2667	0.0404	32	88
24		.	.	.	33	87
24		.	.	.	34	86
24		.	.	.	35	85
24		.	.	.	36	84
24		.	.	.	37	83
24		.	.	.	38	82
24		.	.	.	39	81
24		0.6667	0.3333	0.043	40	80
26		.	.	.	41	79
26		.	.	.	42	78
26		.	.	.	43	77
26		.	.	.	44	76
26		.	.	.	45	75
26		.	.	.	46	74
26		.	.	.	47	73
26		.	.	.	48	72
26		.	.	.	49	71
26		.	.	.	50	70
26		0.575	0.425	0.0451	51	69
29		.	.	.	52	68
29		.	.	.	53	67
29		.	.	.	54	66
29		.	.	.	55	65
29		.	.	.	56	64
29		.	.	.	57	63
29		.	.	.	58	62
29		.	.	.	59	61
29		.	.	.	60	60
29		.	.	.	61	59
29		.	.	.	62	58
29		.	.	.	63	57
29		.	.	.	64	56
29		.	.	.	65	55
29		.	.	.	66	54
29		.	.	.	67	53
29		.	.	.	68	52
29		.	.	.	69	51
29		.	.	.	70	50
29		.	.	.	71	49
29		.	.	.	72	48
29		.	.	.	73	47
29		.	.	.	74	46
29		.	.	.	75	45
29		0.3667	0.6333	0.044	76	44
29	*	.	.	.	76	43
29	*	.	.	.	76	42
31		.	.	.	77	41
31		.	.	.	78	40
31		.	.	.	79	39
31		.	.	.	80	38
31		.	.	.	81	37
31		.	.	.	82	36
31		.	.	.	83	35
31		.	.	.	84	34
31		0.2881	0.7119	0.0416	85	33
33		0.2794	0.7206	0.0413	86	32
36		.	.	.	87	31
36		.	.	.	88	30
36		.	.	.	89	29
36		.	.	.	90	28
36		.	.	.	91	27
36		.	.	.	92	26
36		.	.	.	93	25
36		.	.	.	94	24
36		.	.	.	95	23
36		.	.	.	96	22
36		.	.	.	97	21
36		.	.	.	98	20
36		.	.	.	99	19
36		.	.	.	100	18
36		.	.	.	101	17
36		.	.	.	102	16
36		.	.	.	103	15
36		.	.	.	104	14
36		.	.	.	105	13
36		.	.	.	106	12
36		.	.	.	107	11
36		0.0873	0.9127	0.0263	108	10
38		.	.	.	109	9
38		.	.	.	110	8
38		.	.	.	111	7
38		0.0524	0.9476	0.0208	112	6
40		.	.	.	113	5
40		.	.	.	114	4
40		0.0262	0.9738	0.0149	115	3
43		.	.	.	116	2
43		.	.	.	117	1
43		0	1	.	118	0
Note:	The marked survival times are censored observations.
Summary Statistics for Time Variable survday
Quartile Estimates
Percent	Point	95% Confidence Interval
	Estimate	Transform	[Lower	Upper)
75	36	LOGLOG	31	36
50	29	LOGLOG	26	29
25	22	LOGLOG	19	24
Mean	Standard Error
27.8472	0.7037
Product-Limit Survival Curve
Summary of the Number of Censored and
Uncensored Values
Total	Failed	Censored	Percent
			Censored
120	118	2	1.67

## Sheet: 2E eak-7;tatn-1
Kaplan-Meier Survival Estimates for eak-7;tatn-1 HB101
The LIFETEST Procedure
Product-Limit Survival Estimates
				Survival
				Standard	Number	Number
	survday	Survival	Failure	Error	Failed	Left
	0	1	0	0	0	120
	15.0000*	.	.	.	0	119
	15.0000*	.	.	.	0	118
	15.0000*	.	.	.	0	117
	17	0.9915	0.00855	0.00851	1	116
	19	.	.	.	2	115
	19	.	.	.	3	114
	19	.	.	.	4	113
	19	0.9573	0.0427	0.0187	5	112
	22	.	.	.	6	111
	22	0.9402	0.0598	0.0219	7	110
	24	0.9316	0.0684	0.0233	8	109
	26	.	.	.	9	108
	26	.	.	.	10	107
	26	.	.	.	11	106
	26	.	.	.	12	105
	26	.	.	.	13	104
	26	.	.	.	14	103
	26	.	.	.	15	102
	26	.	.	.	16	101
	26	.	.	.	17	100
	26	0.8462	0.1538	0.0334	18	99
	26.0000*	.	.	.	18	98
	26.0000*	.	.	.	18	97
	26.0000*	.	.	.	18	96
	30	.	.	.	19	95
	30	.	.	.	20	94
	30	.	.	.	21	93
	30	.	.	.	22	92
	30	.	.	.	23	91
	30	.	.	.	24	90
	30	.	.	.	25	89
	30	.	.	.	26	88
	30	.	.	.	27	87
	30	.	.	.	28	86
	30	.	.	.	29	85
	30	0.7404	0.2596	0.0408	30	84
	31	.	.	.	31	83
	31	.	.	.	32	82
	31	.	.	.	33	81
	31	.	.	.	34	80
	31	.	.	.	35	79
	31	.	.	.	36	78
	31	.	.	.	37	77
	31	0.6699	0.3301	0.0439	38	76
	31.0000*	.	.	.	38	75
	33	.	.	.	39	74
	33	.	.	.	40	73
	33	.	.	.	41	72
	33	.	.	.	42	71
	33	.	.	.	43	70
	33	.	.	.	44	69
	33	.	.	.	45	68
	33	.	.	.	46	67
	33	.	.	.	47	66
	33	.	.	.	48	65
	33	.	.	.	49	64
	33	.	.	.	50	63
	33	.	.	.	51	62
	33	.	.	.	52	61
	33	.	.	.	53	60
	33	.	.	.	54	59
	33	.	.	.	55	58
	33	.	.	.	56	57
	33	.	.	.	57	56
	33	.	.	.	58	55
	33	0.4823	0.5177	0.047	59	54
	36	.	.	.	60	53
	36	.	.	.	61	52
	36	.	.	.	62	51
	36	.	.	.	63	50
	36	.	.	.	64	49
	36	.	.	.	65	48
	36	.	.	.	66	47
	36	.	.	.	67	46
	36	.	.	.	68	45
	36	.	.	.	69	44
	36	.	.	.	70	43
	36	.	.	.	71	42
	36	.	.	.	72	41
	36	.	.	.	73	40
	36	.	.	.	74	39
	36	.	.	.	75	38
	36	.	.	.	76	37
	36	.	.	.	77	36
	36	.	.	.	78	35
	36	.	.	.	79	34
	36	.	.	.	80	33
	36	0.2858	0.7142	0.0426	81	32
	38	.	.	.	82	31
	38	.	.	.	83	30
	38	.	.	.	84	29
	38	.	.	.	85	28
	38	.	.	.	86	27
	38	.	.	.	87	26
	38	.	.	.	88	25
	38	.	.	.	89	24
	38	.	.	.	90	23
	38	.	.	.	91	22
	38	.	.	.	92	21
	38	.	.	.	93	20
	38	.	.	.	94	19
	38	.	.	.	95	18
	38	.	.	.	96	17
	38	.	.	.	97	16
	38	.	.	.	98	15
	38	.	.	.	99	14
	38	.	.	.	100	13
	38	0.1072	0.8928	0.0292	101	12
	40	.	.	.	102	11
	40	.	.	.	103	10
	40	.	.	.	104	9
	40	.	.	.	105	8
	40	0.0625	0.9375	0.0229	106	7
	43	.	.	.	107	6
	43	0.0447	0.9553	0.0195	108	5
	45	0.0357	0.9643	0.0175	109	4
	47	.	.	.	110	3
	47	.	.	.	111	2
	47	.	.	.	112	1
	47	0	1	.	113	0
	NOTE:	The	marked	survival	times	are	censored	observations.
Kaplan-Meier Survival Estimates for eak-7;tatn-1 HB101
The LIFETEST Procedure
Summary Statistics for Time Variable survday
Quartile Estimates
		Point		95% Confidence Interval
	Percent	Estimate	Transform	[Lower	Upper)
	75	38	LOGLOG	36	38
	50	33	LOGLOG	33	36
	25	30	LOGLOG	30	31
	Mean	Standard Error
	33.6443	0.555
Summary of the Number of Censored and Uncensored Values
				Percent
	Total	Failed	Censored	Censored
	120	113	7	5.83
Kaplan-Meier Survival Estimates for eak-7;tatn-1 HB101 repeat 1 (2-7-2011)
The LIFETEST Procedure
Product-Limit Survival Estimates
survday		Survival	Failure	Survival Standard	Number	Number
				Error	Failed	Left
0		1	0	0	0	120
10		.	.	.	1	119
10		.	.	.	2	118
10		0.975	0.025	0.0143	3	117
12		0.9667	0.0333	0.0164	4	116
15		.	.	.	5	115
15		.	.	.	6	114
15		.	.	.	7	113
15		.	.	.	8	112
15		0.925	0.075	0.024	9	111
17		.	.	.	10	110
17		.	.	.	11	109
17		0.9	0.1	0.0274	12	108
19		.	.	.	13	107
19		.	.	.	14	106
19		.	.	.	15	105
19		.	.	.	16	104
19		0.8583	0.1417	0.0318	17	103
22		.	.	.	18	102
22		.	.	.	19	101
22		.	.	.	20	100
22		.	.	.	21	99
22		.	.	.	22	98
22		.	.	.	23	97
22		.	.	.	24	96
22		.	.	.	25	95
22		.	.	.	26	94
22		.	.	.	27	93
22		.	.	.	28	92
22		.	.	.	29	91
22		.	.	.	30	90
22		0.7417	0.2583	0.04	31	89
24		.	.	.	32	88
24		0.725	0.275	0.0408	33	87
26		.	.	.	34	86
26		.	.	.	35	85
26		.	.	.	36	84
26		0.6917	0.3083	0.0422	37	83
29		.	.	.	38	82
29		.	.	.	39	81
29		.	.	.	40	80
29		.	.	.	41	79
29		.	.	.	42	78
29		.	.	.	43	77
29		.	.	.	44	76
29		.	.	.	45	75
29		.	.	.	46	74
29		.	.	.	47	73
29		.	.	.	48	72
29		.	.	.	49	71
29		.	.	.	50	70
29		.	.	.	51	69
29		.	.	.	52	68
29		.	.	.	53	67
29		.	.	.	54	66
29		.	.	.	55	65
29		0.5333	0.4667	0.0455	56	64
31		.	.	.	57	63
31		.	.	.	58	62
31		.	.	.	59	61
31		.	.	.	60	60
31		.	.	.	61	59
31		.	.	.	62	58
31		.	.	.	63	57
31		.	.	.	64	56
31		.	.	.	65	55
31		.	.	.	66	54
31		.	.	.	67	53
31		.	.	.	68	52
31		.	.	.	69	51
31		.	.	.	70	50
31		.	.	.	71	49
31		.	.	.	72	48
31		.	.	.	73	47
31		.	.	.	74	46
31		.	.	.	75	45
31		0.3667	0.6333	0.044	76	44
33		.	.	.	77	43
33		.	.	.	78	42
33		.	.	.	79	41
33		.	.	.	80	40
33		0.325	0.675	0.0428	81	39
36		.	.	.	82	38
36		.	.	.	83	37
36		.	.	.	84	36
36		.	.	.	85	35
36		.	.	.	86	34
36		.	.	.	87	33
36		.	.	.	88	32
36		.	.	.	89	31
36		.	.	.	90	30
36		.	.	.	91	29
36		.	.	.	92	28
36		.	.	.	93	27
36		.	.	.	94	26
36		.	.	.	95	25
36		.	.	.	96	24
36		.	.	.	97	23
36		.	.	.	98	22
36		.	.	.	99	21
36		.	.	.	100	20
36		.	.	.	101	19
36		.	.	.	102	18
36		.	.	.	103	17
36		.	.	.	104	16
36		.	.	.	105	15
36		.	.	.	106	14
36		.	.	.	107	13
36		.	.	.	108	12
36		.	.	.	109	11
36		.	.	.	110	10
36		0.075	0.925	0.024	111	9
36	*	.	.	.	111	8
38		.	.	.	112	7
38		.	.	.	113	6
38		.	.	.	114	5
38		.	.	.	115	4
38		0.0281	0.9719	0.0157	116	3
40		.	.	.	117	2
40		0.00937	0.9906	0.00927	118	1
43		0	1	.	119	0
Note:	The marked survival times are censored observations.
Summary Statistics for Time Variable survday
Quartile Estimates
Percent	Point	95% Confidence Interval
	Estimate	Transform	[Lower	Upper)
75	36	LOGLOG	33	36
50	31	LOGLOG	29	31
25	22	LOGLOG	22	29
Mean	Standard Error
29.0927	0.6817
Product-Limit Survival Curve
Summary of the Number of Censored and
Uncensored Values
Total	Failed	Censored	Percent
			Censored
120	119	1	0.83

## Sheet: 3B N2 Cont. RNAi
Kaplan-Meier Survival Estimates for N2 cont RNAi 1
The LIFETEST Procedure
Product-Limit Survival Estimates
	survday	Survival	Failure	Error	Failed	Left
	0	1	0	0	0	80
	10.0000*	.	.	.	0	79
	10.0000*	.	.	.	0	78
	10.0000*	.	.	.	0	77
	10.0000*	.	.	.	0	76
	10.0000*	.	.	.	0	75
	10.0000*	.	.	.	0	74
	10.0000*	.	.	.	0	73
	10.0000*	.	.	.	0	72
	10.0000*	.	.	.	0	71
	10.0000*	.	.	.	0	70
	10.0000*	.	.	.	0	69
	10.0000*	.	.	.	0	68
	10.0000*	.	.	.	0	67
	10.0000*	.	.	.	0	66
	10.0000*	.	.	.	0	65
	10.0000*	.	.	.	0	64
	10.0000*	.	.	.	0	63
	10.0000*	.	.	.	0	62
	10.0000*	.	.	.	0	61
	10.0000*	.	.	.	0	60
	10.0000*	.	.	.	0	59
	10.0000*	.	.	.	0	58
	12.0000*	.	.	.	0	57
	12.0000*	.	.	.	0	56
	12.0000*	.	.	.	0	55
	12.0000*	.	.	.	0	54
	12.0000*	.	.	.	0	53
	12.0000*	.	.	.	0	52
	15	.	.	.	1	51
	15	.	.	.	2	50
	15	0.9423	0.0577	0.0323	3	49
	15.0000*	.	.	.	3	48
	15.0000*	.	.	.	3	47
	17	.	.	.	4	46
	17	0.9022	0.0978	0.0416	5	45
	19	.	.	.	6	44
	19	.	.	.	7	43
	19	.	.	.	8	42
	19	.	.	.	9	41
	19	0.802	0.198	0.0561	10	40
	22	.	.	.	11	39
	22	.	.	.	12	38
	22	.	.	.	13	37
	22	.	.	.	14	36
	22	.	.	.	15	35
	22	.	.	.	16	34
	22	.	.	.	17	33
	22	.	.	.	18	32
	22	.	.	.	19	31
	22	.	.	.	20	30
	22	.	.	.	21	29
	22	.	.	.	22	28
	22	.	.	.	23	27
	22	.	.	.	24	26
	22	.	.	.	25	25
	22	.	.	.	26	24
	22	.	.	.	27	23
	22	.	.	.	28	22
	22	.	.	.	29	21
	22	.	.	.	30	20
	22	.	.	.	31	19
	22	.	.	.	32	18
	22	0.3408	0.6592	0.0671	33	17
	24	.	.	.	34	16
	24	.	.	.	35	15
	24	.	.	.	36	14
	24	.	.	.	37	13
	24	.	.	.	38	12
	24	.	.	.	39	11
	24	.	.	.	40	10
	24	.	.	.	41	9
	24	.	.	.	42	8
	24	.	.	.	43	7
	24	.	.	.	44	6
	24	0.1002	0.8998	0.0425	45	5
	26	.	.	.	46	4
	26	.	.	.	47	3
	26	0.0401	0.9599	0.0278	48	2
	30	0.02	0.98	0.0198	49	1
	33	0	1	.	50	0
Kaplan-Meier Survival Estimates for N2 3
The LIFETEST Procedure
Summary Statistics for Time Variable survday
Quartile Estimates
				95% CI
	Percent	Point Estimate	Transform	[Lower	Upper)
	75	24	LOGLOG	22	24
	50	22	LOGLOG	.	.
	25	22	LOGLOG	19	22
	Mean	Standard Error
	22.1976	0.4567
Summary of the Number of Censored and Uncensored Values
	Total	Failed	Censored	Percent Censored
	80	50	30	37.5
Kaplan-Meier Survival Estimates for N2 control RNAi Repeat no. 1
The LIFETEST Procedure
Product-Limit Survival Estimates
	Survival
	Standard	Number	Number
	survday	Survival	Failure	Error	Failed	Left
	0	1	0	0	0	120
	14	.	.	.	1	119
	14	.	.	.	2	118
	14	.	.	.	3	117
	14	.	.	.	4	116
	14	.	.	.	5	115
	14	.	.	.	6	114
	14	.	.	.	7	113
	14	.	.	.	8	112
	14	0.925	0.075	0.024	9	111
	16	.	.	.	10	110
	16	.	.	.	11	109
	16	.	.	.	12	108
	16	.	.	.	13	107
	16	.	.	.	14	106
	16	.	.	.	15	105
	16	.	.	.	16	104
	16	.	.	.	17	103
	16	.	.	.	18	102
	16	.	.	.	19	101
	16	0.8333	0.1667	0.034	20	100
	19	.	.	.	21	99
	19	.	.	.	22	98
	19	.	.	.	23	97
	19	.	.	.	24	96
	19	.	.	.	25	95
	19	.	.	.	26	94
	19	.	.	.	27	93
	19	.	.	.	28	92
	19	.	.	.	29	91
	19	.	.	.	30	90
	19	.	.	.	31	89
	19	.	.	.	32	88
	19	.	.	.	33	87
	19	.	.	.	34	86
	19	.	.	.	35	85
	19	.	.	.	36	84
	19	.	.	.	37	83
	19	.	.	.	38	82
	19	.	.	.	39	81
	19	.	.	.	40	80
	19	.	.	.	41	79
	19	.	.	.	42	78
	19	.	.	.	43	77
	19	.	.	.	44	76
	19	.	.	.	45	75
	19	.	.	.	46	74
	19	.	.	.	47	73
	19	.	.	.	48	72
	19	.	.	.	49	71
	19	.	.	.	50	70
	19	.	.	.	51	69
	19	.	.	.	52	68
	19	.	.	.	53	67
	19	.	.	.	54	66
	19	.	.	.	55	65
	19	.	.	.	56	64
	19	.	.	.	57	63
	19	.	.	.	58	62
	19	.	.	.	59	61
	19	.	.	.	60	60
	19	.	.	.	61	59
	19	0.4833	0.5167	0.0456	62	58
	21	.	.	.	63	57
	21	.	.	.	64	56
	21	.	.	.	65	55
	21	.	.	.	66	54
	21	.	.	.	67	53
	21	.	.	.	68	52
	21	.	.	.	69	51
	21	.	.	.	70	50
	21	.	.	.	71	49
	21	.	.	.	72	48
	21	.	.	.	73	47
	21	.	.	.	74	46
	21	.	.	.	75	45
	21	.	.	.	76	44
	21	.	.	.	77	43
	21	.	.	.	78	42
	21	.	.	.	79	41
	21	.	.	.	80	40
	21	.	.	.	81	39
	21	.	.	.	82	38
	21	.	.	.	83	37
	21	.	.	.	84	36
	21	.	.	.	85	35
	21	0.2833	0.7167	0.0411	86	34
	23	.	.	.	87	33
	23	.	.	.	88	32
	23	.	.	.	89	31
	23	.	.	.	90	30
	23	.	.	.	91	29
	23	.	.	.	92	28
	23	.	.	.	93	27
	23	.	.	.	94	26
	23	.	.	.	95	25
	23	.	.	.	96	24
	23	.	.	.	97	23
	23	.	.	.	98	22
	23	.	.	.	99	21
	23	.	.	.	100	20
	23	.	.	.	101	19
	23	.	.	.	102	18
	23	.	.	.	103	17
	23	.	.	.	104	16
	23	.	.	.	105	15
	23	.	.	.	106	14
	23	.	.	.	107	13
	23	.	.	.	108	12
	23	.	.	.	109	11
	23	0.0833	0.9167	0.0252	110	10
	26	.	.	.	111	9
	26	.	.	.	112	8
	26	.	.	.	113	7
	26	.	.	.	114	6
	26	.	.	.	115	5
	26	.	.	.	116	4
	26	.	.	.	117	3
	26	.	.	.	118	2
	26	0.00833	0.9917	0.0083	119	1
	28	0	1	.	120	0
Summary Statistics for Time Variable survday
Quartile Estimates
			95% Confidence Interval
	Percent	Point Estimate	Transform	[Lower	Upper)
	75	23	LOGLOG	21	23
	50	19	LOGLOG	19	21
	25	19	LOGLOG	.	.
Kaplan-Meier Survival Estimates for N2 control RNAi 4
The LIFETEST Procedure
	Mean	Standard Error
	20.15	0.2859
Summary of the Number of Censored and Uncensored Values
	Total	Failed	Censored	Percent Censored
	120	120	0	0

## Sheet: 3B tatn-1 Cont. RNAi
Kaplan-Meier Survival Estimates for tatn-1 cont RNAi 1
The LIFETEST Procedure
Product-Limit Survival Estimates
	Survival
	Standard	Number	Number
	survday	Survival	Failure	Error	Failed	Left
	0	1	0	0	0	119
	10	0.9916	0.0084	0.00837	1	118
	12	.	.	.	2	117
	12	0.9748	0.0252	0.0144	3	116
	15	.	.	.	4	115
	15	.	.	.	5	114
	15	.	.	.	6	113
	15	.	.	.	7	112
	15	.	.	.	8	111
	15	.	.	.	9	110
	15	.	.	.	10	109
	15	.	.	.	11	108
	15	.	.	.	12	107
	15	.	.	.	13	106
	15	.	.	.	14	105
	15	0.8739	0.1261	0.0304	15	104
	17	.	.	.	16	103
	17	.	.	.	17	102
	17	.	.	.	18	101
	17	0.8403	0.1597	0.0336	19	100
	19	.	.	.	20	99
	19	.	.	.	21	98
	19	.	.	.	22	97
	19	.	.	.	23	96
	19	.	.	.	24	95
	19	0.7899	0.2101	0.0373	25	94
	22	.	.	.	26	93
	22	.	.	.	27	92
	22	.	.	.	28	91
	22	.	.	.	29	90
	22	.	.	.	30	89
	22	.	.	.	31	88
	22	.	.	.	32	87
	22	.	.	.	33	86
	22	.	.	.	34	85
	22	.	.	.	35	84
	22	.	.	.	36	83
	22	.	.	.	37	82
	22	.	.	.	38	81
	22	.	.	.	39	80
	22	.	.	.	40	79
	22	.	.	.	41	78
	22	.	.	.	42	77
	22	.	.	.	43	76
	22	.	.	.	44	75
	22	.	.	.	45	74
	22	.	.	.	46	73
	22	0.605	0.395	0.0448	47	72
	24	.	.	.	48	71
	24	.	.	.	49	70
	24	.	.	.	50	69
	24	.	.	.	51	68
	24	.	.	.	52	67
	24	.	.	.	53	66
	24	.	.	.	54	65
	24	.	.	.	55	64
	24	.	.	.	56	63
	24	.	.	.	57	62
	24	.	.	.	58	61
	24	.	.	.	59	60
	24	.	.	.	60	59
	24	.	.	.	61	58
	24	0.479	0.521	0.0458	62	57
	26	.	.	.	63	56
	26	.	.	.	64	55
	26	.	.	.	65	54
	26	.	.	.	66	53
	26	.	.	.	67	52
	26	.	.	.	68	51
	26	.	.	.	69	50
	26	.	.	.	70	49
	26	.	.	.	71	48
	26	.	.	.	72	47
	26	.	.	.	73	46
	26	.	.	.	74	45
	26	.	.	.	75	44
	26	.	.	.	76	43
	26	.	.	.	77	42
	26	.	.	.	78	41
	26	.	.	.	79	40
	26	.	.	.	80	39
	26	.	.	.	81	38
	26	.	.	.	82	37
	26	.	.	.	83	36
	26	.	.	.	84	35
	26	.	.	.	85	34
	26	.	.	.	86	33
	26	.	.	.	87	32
	26	.	.	.	88	31
	26	.	.	.	89	30
	26	.	.	.	90	29
	26	0.2353	0.7647	0.0389	91	28
	30	.	.	.	92	27
	30	.	.	.	93	26
	30	.	.	.	94	25
	30	.	.	.	95	24
	30	.	.	.	96	23
	30	.	.	.	97	22
	30	.	.	.	98	21
	30	.	.	.	99	20
	30	.	.	.	100	19
	30	.	.	.	101	18
	30	.	.	.	102	17
	30	.	.	.	103	16
	30	.	.	.	104	15
	30	.	.	.	105	14
	30	.	.	.	106	13
	30	.	.	.	107	12
	30	.	.	.	108	11
	30	.	.	.	109	10
	30	.	.	.	110	9
	30	.	.	.	111	8
	30	.	.	.	112	7
	30	0.0504	0.9496	0.0201	113	6
	30.0000*	.	.	.	113	5
	31	.	.	.	114	4
	31	0.0303	0.9697	0.0163	115	3
	33	.	.	.	116	2
	33	0.0101	0.9899	0.00987	117	1
	36	0	1	.	118	0
NOTE: The marked survival times are censored observations.
Kaplan-Meier Survival Estimates for tatn-1 cont RNAi
The LIFETEST Procedure
Summary Statistics for Time Variable survday
Quartile Estimates
				95% Confidence Interval
	Percent	Point Estimate	Transform	[Lower	Upper)
	75	26	LOGLOG	26	30
	50	24	LOGLOG	24	26
	25	22	LOGLOG	19	22
	Mean	Standard error
	23.9563	0.4838
Summary of the Number of Censored and Uncensored Values
	Total	Failed	Censored	Percent Censored
	119	118	1	0.84
Kaplan-Meier Survival Estimates for tatn-1 control RNAi Repeat No. 1
The LIFETEST Procedure
Product-Limit Survival Estimates
	survday	Survival	Failure	Survival Standard Error	Number Failed	Number Left
	0	1	0	0	0	118
	12	.	.	.	1	117
	12	0.9831	0.0169	0.0119	2	116
	14	.	.	.	3	115
	14	.	.	.	4	114
	14	.	.	.	5	113
	14	.	.	.	6	112
	14	.	.	.	7	111
	14	.	.	.	8	110
	14	.	.	.	9	109
	14	.	.	.	10	108
	14	.	.	.	11	107
	14	.	.	.	12	106
	14	.	.	.	13	105
	14	.	.	.	14	104
	14	.	.	.	15	103
	14	.	.	.	16	102
	14	0.8559	0.1441	0.0323	17	101
	16	.	.	.	18	100
	16	.	.	.	19	99
	16	.	.	.	20	98
	16	.	.	.	21	97
	16	.	.	.	22	96
	16	.	.	.	23	95
	16	.	.	.	24	94
	16	0.7881	0.2119	0.0376	25	93
	19	.	.	.	26	92
	19	.	.	.	27	91
	19	.	.	.	28	90
	19	.	.	.	29	89
	19	.	.	.	30	88
	19	.	.	.	31	87
	19	.	.	.	32	86
	19	.	.	.	33	85
	19	0.7119	0.2881	0.0417	34	84
	21	.	.	.	35	83
	21	.	.	.	36	82
	21	.	.	.	37	81
	21	0.678	0.322	0.043	38	80
	23	.	.	.	39	79
	23	.	.	.	40	78
	23	.	.	.	41	77
	23	.	.	.	42	76
	23	.	.	.	43	75
	23	.	.	.	44	74
	23	.	.	.	45	73
	23	.	.	.	46	72
	23	.	.	.	47	71
	23	.	.	.	48	70
	23	.	.	.	49	69
	23	.	.	.	50	68
	23	.	.	.	51	67
	23	.	.	.	52	66
	23	.	.	.	53	65
	23	.	.	.	54	64
	23	.	.	.	55	63
	23	.	.	.	56	62
	23	.	.	.	57	61
	23	.	.	.	58	60
	23	.	.	.	59	59
	23	.	.	.	60	58
	23	0.4831	0.5169	0.046	61	57
	26	.	.	.	62	56
	26	.	.	.	63	55
	26	.	.	.	64	54
	26	.	.	.	65	53
	26	.	.	.	66	52
	26	.	.	.	67	51
	26	.	.	.	68	50
	26	.	.	.	69	49
	26	.	.	.	70	48
	26	.	.	.	71	47
	26	.	.	.	72	46
	26	.	.	.	73	45
	26	.	.	.	74	44
	26	.	.	.	75	43
	26	.	.	.	76	42
	26	.	.	.	77	41
	26	.	.	.	78	40
	26	.	.	.	79	39
	26	.	.	.	80	38
	26	.	.	.	81	37
	26	.	.	.	82	36
	26	.	.	.	83	35
	26	.	.	.	84	34
	26	.	.	.	85	33
	26	.	.	.	86	32
	26	.	.	.	87	31
	26	.	.	.	88	30
	26	.	.	.	89	29
	26	.	.	.	90	28
	26	.	.	.	91	27
	26	.	.	.	92	26
	26	.	.	.	93	25
	26	.	.	.	94	24
	26	.	.	.	95	23
	26	0.1864	0.8136	0.0359	96	22
	28	.	.	.	97	21
	28	.	.	.	98	20
	28	.	.	.	99	19
	28	.	.	.	100	18
	28	.	.	.	101	17
	28	.	.	.	102	16
	28	.	.	.	103	15
	28	.	.	.	104	14
	28	.	.	.	105	13
	28	.	.	.	106	12
	28	.	.	.	107	11
	28	.	.	.	108	10
	28	.	.	.	109	9
	28	.	.	.	110	8
	28	.	.	.	111	7
	28	0.0508	0.9492	0.0202	112	6
	30	.	.	.	113	5
	30	.	.	.	114	4
	30	.	.	.	115	3
	30	.	.	.	116	2
	30	0.00847	0.9915	0.00844	117	1
	33	0	1	.	118	0
Summary Statistics for Time Variable survday
Quartile Estimates
			95% Confidence Interval
	Percent	Point Estimate	Transform	[Lower	Upper)
	75	26	LOGLOG	26	28
	50	23	LOGLOG	23	26
	25	19	LOGLOG	16	23
Kaplan-Meier Survival Estimates for tatn-1 control RNAi 4
The LIFETEST Procedure
	Mean	Standard Error
	22.7712	0.471
Summary of the Number of Censored and Uncensored Values
	Total	Failed	Censored	Percent Censored
	118	118	0	0

## Sheet: 3B N2 daf-2(RNAi)
Kaplan-Meier Survival Estimates for N2 daf-2 RNAi
The LIFETEST Procedure
Product-Limit Survival Estimates
				Survival
				Standard	Number	Number
	survday	Survival	Failure	Error	Failed	Left
	0	1	0	0	0	120
	10	0.9917	0.00833	0.0083	1	119
	15	.	.	.	2	118
	15	.	.	.	3	117
	15	0.9667	0.0333	0.0164	4	116
	17	.	.	.	5	115
	17	.	.	.	6	114
	17	.	.	.	7	113
	17	0.9333	0.0667	0.0228	8	112
	19	0.925	0.075	0.024	9	111
	22	.	.	.	10	110
	22	.	.	.	11	109
	22	.	.	.	12	108
	22	.	.	.	13	107
	22	0.8833	0.1167	0.0293	14	106
	24	.	.	.	15	105
	24	.	.	.	16	104
	24	.	.	.	17	103
	24	.	.	.	18	102
	24	.	.	.	19	101
	24	.	.	.	20	100
	24	.	.	.	21	99
	24	.	.	.	22	98
	24	.	.	.	23	97
	24	0.8	0.2	0.0365	24	96
	26	.	.	.	25	95
	26	.	.	.	26	94
	26	.	.	.	27	93
	26	.	.	.	28	92
	26	.	.	.	29	91
	26	.	.	.	30	90
	26	.	.	.	31	89
	26	.	.	.	32	88
	26	.	.	.	33	87
	26	.	.	.	34	86
	26	.	.	.	35	85
	26	.	.	.	36	84
	26	.	.	.	37	83
	26	.	.	.	38	82
	26	.	.	.	39	81
	26	0.6667	0.3333	0.043	40	80
	26.0000*	.	.	.	40	79
	30	.	.	.	41	78
	30	.	.	.	42	77
	30	.	.	.	43	76
	30	.	.	.	44	75
	30	.	.	.	45	74
	30	.	.	.	46	73
	30	.	.	.	47	72
	30	.	.	.	48	71
	30	.	.	.	49	70
	30	.	.	.	50	69
	30	.	.	.	51	68
	30	.	.	.	52	67
	30	.	.	.	53	66
	30	.	.	.	54	65
	30	.	.	.	55	64
	30	.	.	.	56	63
	30	.	.	.	57	62
	30	.	.	.	58	61
	30	.	.	.	59	60
	30	.	.	.	60	59
	30	.	.	.	61	58
	30	.	.	.	62	57
	30	.	.	.	63	56
	30	.	.	.	64	55
	30	.	.	.	65	54
	30	.	.	.	66	53
	30	.	.	.	67	52
	30	.	.	.	68	51
	30	.	.	.	69	50
	30	.	.	.	70	49
	30	.	.	.	71	48
	30	.	.	.	72	47
	30	.	.	.	73	46
	30	0.3797	0.6203	0.0445	74	45
	31	.	.	.	75	44
	31	.	.	.	76	43
	31	.	.	.	77	42
	31	.	.	.	78	41
	31	.	.	.	79	40
	31	.	.	.	80	39
	31	0.3207	0.6793	0.0428	81	38
	33	.	.	.	82	37
	33	.	.	.	83	36
	33	.	.	.	84	35
	33	.	.	.	85	34
	33	.	.	.	86	33
	33	.	.	.	87	32
	33	0.2616	0.7384	0.0403	88	31
	36	.	.	.	89	30
	36	.	.	.	90	29
	36	.	.	.	91	28
	36	.	.	.	92	27
	36	.	.	.	93	26
	36	.	.	.	94	25
	36	.	.	.	95	24
	36	.	.	.	96	23
	36	.	.	.	97	22
	36	.	.	.	98	21
	36	0.1688	0.8312	0.0344	99	20
	38	.	.	.	100	19
	38	.	.	.	101	18
	38	.	.	.	102	17
	38	0.135	0.865	0.0314	103	16
	40	.	.	.	104	15
	40	.	.	.	105	14
	40	.	.	.	106	13
	40	.	.	.	107	12
	40	.	.	.	108	11
	40	0.0844	0.9156	0.0255	109	10
	43	.	.	.	110	9
	43	.	.	.	111	8
	43	0.0591	0.9409	0.0217	112	7
	45	.	.	.	113	6
	45	.	.	.	114	5
	45	0.0338	0.9662	0.0166	115	4
	47	.	.	.	116	3
	47	0.0169	0.9831	0.0118	117	2
	50	.	.	.	118	1
	50	0	1	.	119	0
NOTE: The marked survival times are censored observations.
Quartile Estimates
		Point		95% Confidence Interval
	Percent	Estimate	Transform	[Lower	Upper)
	75	36	LOGLOG	31	36
	50	30	LOGLOG	.	.
	25	26	LOGLOG	24	26
	Mean	Standard Error
	30.4696	0.6872
Summary of the Number of Censored and Uncensored Values
				Percent
	Total	Failed	Censored	Censored
	120	119	1	0.83
Kaplan-Meier Survival Estimates for N2 daf-2 RNAi Repeat no. 1
The LIFETEST Procedure
Product-Limit Survival Estimates
	Survival
	Standard	Number	Number
	survday	Survival	Failure	Error	Failed	Left
	0	1	0	0	0	120
	14	0.9917	0.00833	0.0083	1	119
	16	0.9833	0.0167	0.0117	2	118
	19	.	.	.	3	117
	19	.	.	.	4	116
	19	.	.	.	5	115
	19	.	.	.	6	114
	19	.	.	.	7	113
	19	0.9333	0.0667	0.0228	8	112
	21	.	.	.	9	111
	21	.	.	.	10	110
	21	0.9083	0.0917	0.0263	11	109
	23	.	.	.	12	108
	23	.	.	.	13	107
	23	.	.	.	14	106
	23	0.875	0.125	0.0302	15	105
	26	.	.	.	16	104
	26	.	.	.	17	103
	26	.	.	.	18	102
	26	.	.	.	19	101
	26	.	.	.	20	100
	26	.	.	.	21	99
	26	.	.	.	22	98
	26	0.8083	0.1917	0.0359	23	97
	28	.	.	.	24	96
	28	.	.	.	25	95
	28	.	.	.	26	94
	28	.	.	.	27	93
	28	.	.	.	28	92
	28	.	.	.	29	91
	28	.	.	.	30	90
	28	.	.	.	31	89
	28	.	.	.	32	88
	28	0.725	0.275	0.0408	33	87
	30	.	.	.	34	86
	30	.	.	.	35	85
	30	.	.	.	36	84
	30	.	.	.	37	83
	30	.	.	.	38	82
	30	.	.	.	39	81
	30	.	.	.	40	80
	30	.	.	.	41	79
	30	.	.	.	42	78
	30	.	.	.	43	77
	30	.	.	.	44	76
	30	.	.	.	45	75
	30	.	.	.	46	74
	30	.	.	.	47	73
	30	0.6	0.4	0.0447	48	72
	33	.	.	.	49	71
	33	.	.	.	50	70
	33	.	.	.	51	69
	33	.	.	.	52	68
	33	.	.	.	53	67
	33	.	.	.	54	66
	33	.	.	.	55	65
	33	.	.	.	56	64
	33	.	.	.	57	63
	33	.	.	.	58	62
	33	.	.	.	59	61
	33	.	.	.	60	60
	33	.	.	.	61	59
	33	.	.	.	62	58
	33	.	.	.	63	57
	33	.	.	.	64	56
	33	.	.	.	65	55
	33	.	.	.	66	54
	33	.	.	.	67	53
	33	.	.	.	68	52
	33	.	.	.	69	51
	33	.	.	.	70	50
	33	.	.	.	71	49
	33	.	.	.	72	48
	33	0.3917	0.6083	0.0446	73	47
	35	.	.	.	74	46
	35	.	.	.	75	45
	35	.	.	.	76	44
	35	.	.	.	77	43
	35	.	.	.	78	42
	35	.	.	.	79	41
	35	.	.	.	80	40
	35	.	.	.	81	39
	35	.	.	.	82	38
	35	.	.	.	83	37
	35	.	.	.	84	36
	35	.	.	.	85	35
	35	.	.	.	86	34
	35	0.275	0.725	0.0408	87	33
	37	.	.	.	88	32
	37	.	.	.	89	31
	37	.	.	.	90	30
	37	.	.	.	91	29
	37	.	.	.	92	28
	37	.	.	.	93	27
	37	0.2167	0.7833	0.0376	94	26
	40	.	.	.	95	25
	40	.	.	.	96	24
	40	.	.	.	97	23
	40	.	.	.	98	22
	40	.	.	.	99	21
	40	.	.	.	100	20
	40	0.1583	0.8417	0.0333	101	19
	42	.	.	.	102	18
	42	.	.	.	103	17
	42	.	.	.	104	16
	42	.	.	.	105	15
	42	.	.	.	106	14
	42	.	.	.	107	13
	42	.	.	.	108	12
	42	.	.	.	109	11
	42	.	.	.	110	10
	42	.	.	.	111	9
	42	0.0667	0.9333	0.0228	112	8
	44	.	.	.	113	7
	44	0.05	0.95	0.0199	114	6
	47	.	.	.	115	5
	47	.	.	.	116	4
	47	.	.	.	117	3
	47	0.0167	0.9833	0.0117	118	2
	49	0.00833	0.9917	0.0083	119	1
	51	0	1	.	120	0
Summary Statistics for Time Variable survday
Quartile Estimates
			95% Confidence Interval
	Percent	Point Estimate	Transform	[Lower	Upper)
	75	37	LOGLOG	35	40
	50	33	LOGLOG	.	.
	25	28	LOGLOG	26	30
Kaplan-Meier Survival Estimates for N2 daf-2 RNAi
The LIFETEST Procedure
	Mean	Standard Error
	32.7417	0.6713
Summary of the Number of Censored and Uncensored Values
	Total	Failed	Censored	Percent Censored
	120	120	0	0

## Sheet: 3B tatn-1 daf-2(RNAi)
Kaplan-Meier Survival Estimates for tatn-1 daf-2 RNAi
The LIFETEST Procedure
Product-Limit Survival Estimates
				Survival
				Standard	Number	Number
	survday	Survival	Failure	Error	Failed	Left
	0	1	0	0	0	120
	15	.	.	.	1	119
	15	.	.	.	2	118
	15	0.975	0.025	0.0143	3	117
	19	.	.	.	4	116
	19	.	.	.	5	115
	19	0.95	0.05	0.0199	6	114
	22	.	.	.	7	113
	22	0.9333	0.0667	0.0228	8	112
	24	.	.	.	9	111
	24	.	.	.	10	110
	24	.	.	.	11	109
	24	0.9	0.1	0.0274	12	108
	26	.	.	.	13	107
	26	.	.	.	14	106
	26	.	.	.	15	105
	26	.	.	.	16	104
	26	.	.	.	17	103
	26	0.85	0.15	0.0326	18	102
	30	.	.	.	19	101
	30	.	.	.	20	100
	30	.	.	.	21	99
	30	.	.	.	22	98
	30	.	.	.	23	97
	30	.	.	.	24	96
	30	.	.	.	25	95
	30	.	.	.	26	94
	30	.	.	.	27	93
	30	.	.	.	28	92
	30	.	.	.	29	91
	30	.	.	.	30	90
	30	.	.	.	31	89
	30	.	.	.	32	88
	30	.	.	.	33	87
	30	.	.	.	34	86
	30	.	.	.	35	85
	30	0.7	0.3	0.0418	36	84
	31	.	.	.	37	83
	31	0.6833	0.3167	0.0425	38	82
	33	.	.	.	39	81
	33	.	.	.	40	80
	33	.	.	.	41	79
	33	.	.	.	42	78
	33	0.6417	0.3583	0.0438	43	77
	36	.	.	.	44	76
	36	.	.	.	45	75
	36	.	.	.	46	74
	36	.	.	.	47	73
	36	.	.	.	48	72
	36	.	.	.	49	71
	36	.	.	.	50	70
	36	.	.	.	51	69
	36	.	.	.	52	68
	36	.	.	.	53	67
	36	.	.	.	54	66
	36	.	.	.	55	65
	36	.	.	.	56	64
	36	.	.	.	57	63
	36	.	.	.	58	62
	36	.	.	.	59	61
	36	.	.	.	60	60
	36	.	.	.	61	59
	36	.	.	.	62	58
	36	.	.	.	63	57
	36	.	.	.	64	56
	36	.	.	.	65	55
	36	.	.	.	66	54
	36	.	.	.	67	53
	36	0.4333	0.5667	0.0452	68	52
	36.0000*	.	.	.	68	51
	36.0000*	.	.	.	68	50
	38	.	.	.	69	49
	38	.	.	.	70	48
	38	.	.	.	71	47
	38	.	.	.	72	46
	38	.	.	.	73	45
	38	0.3813	0.6187	0.0445	74	44
	40	.	.	.	75	43
	40	.	.	.	76	42
	40	.	.	.	77	41
	40	.	.	.	78	40
	40	.	.	.	79	39
	40	.	.	.	80	38
	40	0.3207	0.6793	0.0429	81	37
	43	.	.	.	82	36
	43	.	.	.	83	35
	43	.	.	.	84	34
	43	.	.	.	85	33
	43	.	.	.	86	32
	43	.	.	.	87	31
	43	.	.	.	88	30
	43	.	.	.	89	29
	43	.	.	.	90	28
	43	0.234	0.766	0.0391	91	27
	43.0000*	.	.	.	91	26
	43.0000*	.	.	.	91	25
	45	.	.	.	92	24
	45	.	.	.	93	23
	45	.	.	.	94	22
	45	.	.	.	95	21
	45	.	.	.	96	20
	45	.	.	.	97	19
	45	.	.	.	98	18
	45	.	.	.	99	17
	45	0.1498	0.8502	0.0336	100	16
	47	.	.	.	101	15
	47	0.131	0.869	0.0319	102	14
	50	.	.	.	103	13
	50	.	.	.	104	12
	50	.	.	.	105	11
	50	.	.	.	106	10
	50	.	.	.	107	9
	50	.	.	.	108	8
	50	.	.	.	109	7
	50	0.0562	0.9438	0.0221	110	6
	52	.	.	.	111	5
	52	0.0374	0.9626	0.0183	112	4
	57	.	.	.	113	3
	57	0.0187	0.9813	0.0131	114	2
	59	0.00936	0.9906	0.0093	115	1
	59.0000*	.	.	.	115	0
	NOTE:	The	marked	survival	times	are	censored	observations.
Quartile Estimates
		Point		95% Confidence Interval
	Percent	Estimate	Transform	[Lower	Upper)
	75	43	LOGLOG	40	45
	50	36	LOGLOG	36	38
	25	30	LOGLOG	30	33
	Mean	Standard Error
	36.8973	0.8687
NOTE: The mean survival time and its standard error were underestimated
because the largest observation was censored and the estimation was
restricted to the largest event time.
Summary of the Number of Censored and Uncensored Values
				Percent
	Total	Failed	Censored	Censored
	120	115	5	4.17
Kaplan-Meier Survival Estimates for tatn-1 daf-2 RNAi repeat no. 1
The LIFETEST Procedure
Product-Limit Survival Estimates
	survday	Survival	Failure	Survival Standard Error	Number Failed	Number Left
	0	1	0	0	0	122
	12	0.9918	0.0082	0.00816	1	121
	14	.	.	.	2	120
	14	0.9754	0.0246	0.014	3	119
	16	.	.	.	4	118
	16	.	.	.	5	117
	16	.	.	.	6	116
	16	.	.	.	7	115
	16	0.9344	0.0656	0.0224	8	114
	19	.	.	.	9	113
	19	.	.	.	10	112
	19	.	.	.	11	111
	19	.	.	.	12	110
	19	.	.	.	13	109
	19	.	.	.	14	108
	19	.	.	.	15	107
	19	0.8689	0.1311	0.0306	16	106
	21	.	.	.	17	105
	21	.	.	.	18	104
	21	.	.	.	19	103
	21	.	.	.	20	102
	21	.	.	.	21	101
	21	0.8197	0.1803	0.0348	22	100
	23	.	.	.	23	99
	23	0.8033	0.1967	0.036	24	98
	26	.	.	.	25	97
	26	0.7869	0.2131	0.0371	26	96
	28	.	.	.	27	95
	28	.	.	.	28	94
	28	.	.	.	29	93
	28	0.7541	0.2459	0.039	30	92
	30	.	.	.	31	91
	30	.	.	.	32	90
	30	.	.	.	33	89
	30	0.7213	0.2787	0.0406	34	88
	33	.	.	.	35	87
	33	.	.	.	36	86
	33	.	.	.	37	85
	33	.	.	.	38	84
	33	.	.	.	39	83
	33	.	.	.	40	82
	33	.	.	.	41	81
	33	.	.	.	42	80
	33	.	.	.	43	79
	33	.	.	.	44	78
	33	.	.	.	45	77
	33	.	.	.	46	76
	33	.	.	.	47	75
	33	.	.	.	48	74
	33	.	.	.	49	73
	33	0.5902	0.4098	0.0445	50	72
	35	.	.	.	51	71
	35	.	.	.	52	70
	35	.	.	.	53	69
	35	.	.	.	54	68
	35	.	.	.	55	67
	35	.	.	.	56	66
	35	.	.	.	57	65
	35	.	.	.	58	64
	35	.	.	.	59	63
	35	.	.	.	60	62
	35	.	.	.	61	61
	35	.	.	.	62	60
	35	.	.	.	63	59
	35	0.4754	0.5246	0.0452	64	58
	37	.	.	.	65	57
	37	.	.	.	66	56
	37	.	.	.	67	55
	37	.	.	.	68	54
	37	.	.	.	69	53
	37	.	.	.	70	52
	37	.	.	.	71	51
	37	.	.	.	72	50
	37	.	.	.	73	49
	37	.	.	.	74	48
	37	.	.	.	75	47
	37	.	.	.	76	46
	37	.	.	.	77	45
	37	.	.	.	78	44
	37	0.3525	0.6475	0.0433	79	43
	40	.	.	.	80	42
	40	.	.	.	81	41
	40	.	.	.	82	40
	40	.	.	.	83	39
	40	.	.	.	84	38
	40	0.3033	0.6967	0.0416	85	37
	42	.	.	.	86	36
	42	.	.	.	87	35
	42	.	.	.	88	34
	42	.	.	.	89	33
	42	.	.	.	90	32
	42	.	.	.	91	31
	42	.	.	.	92	30
	42	.	.	.	93	29
	42	.	.	.	94	28
	42	.	.	.	95	27
	42	.	.	.	96	26
	42	.	.	.	97	25
	42	0.1967	0.8033	0.036	98	24
	44	.	.	.	99	23
	44	.	.	.	100	22
	44	.	.	.	101	21
	44	0.1639	0.8361	0.0335	102	20
	47	.	.	.	103	19
	47	.	.	.	104	18
	47	.	.	.	105	17
	47	.	.	.	106	16
	47	.	.	.	107	15
	47	.	.	.	108	14
	47	.	.	.	109	13
	47	.	.	.	110	12
	47	.	.	.	111	11
	47	0.082	0.918	0.0248	112	10
	49	.	.	.	113	9
	49	.	.	.	114	8
	49	0.0574	0.9426	0.0211	115	7
	51	.	.	.	116	6
	51	.	.	.	117	5
	51	.	.	.	118	4
	51	.	.	.	119	3
	51	0.0164	0.9836	0.0115	120	2
	55	.	.	.	121	1
	55	0	1	.	122	0
Kaplan-Meier Survival Estimates for tatn-1 daf-2 RNAi 4
The LIFETEST Procedure
Summary Statistics for Time Variable survday
Quartile Estimates
			95% Confidence Interval
	Percent	Point Estimate	Transform	[Lower	Upper)
	75	42	LOGLOG	40	44
	50	35	LOGLOG	33	37
	25	30	LOGLOG	21	33
	Mean	Standard Error
	34.7951	0.9211
Summary of the Number of Censored and Uncensored Values
	Total	Failed	Censored	Percent Censored
	122	122	0	0

## Sheet: 5D N2
Kaplan-Meier Survival Estimates for N2 HB101 1
The LIFETEST Procedure
Product-Limit Survival Estimates
				Survival
				Standard	Number	Number
	survday	Survival	Failure	Error	Failed	Left
	0	1	0	0	0	120
	13	.	.	.	1	119
	13	.	.	.	2	118
	13	.	.	.	3	117
	13	.	.	.	4	116
	13	.	.	.	5	115
	13	.	.	.	6	114
	13	.	.	.	7	113
	13	.	.	.	8	112
	13	.	.	.	9	111
	13	.	.	.	10	110
	13	.	.	.	11	109
	13	.	.	.	12	108
	13	.	.	.	13	107
	13	.	.	.	14	106
	13	0.875	0.125	0.0302	15	105
	13.0000*	.	.	.	15	104
	13.0000*	.	.	.	15	103
	13.0000*	.	.	.	15	102
	13.0000*	.	.	.	15	101
	13.0000*	.	.	.	15	100
	13.0000*	.	.	.	15	99
	14	.	.	.	16	98
	14	.	.	.	17	97
	14	.	.	.	18	96
	14	.	.	.	19	95
	14	.	.	.	20	94
	14	.	.	.	21	93
	14	.	.	.	22	92
	14	.	.	.	23	91
	14	.	.	.	24	90
	14	.	.	.	25	89
	14	0.7778	0.2222	0.0385	26	88
	16	.	.	.	27	87
	16	.	.	.	28	86
	16	.	.	.	29	85
	16	.	.	.	30	84
	16	.	.	.	31	83
	16	.	.	.	32	82
	16	.	.	.	33	81
	16	.	.	.	34	80
	16	.	.	.	35	79
	16	.	.	.	36	78
	16	.	.	.	37	77
	16	.	.	.	38	76
	16	.	.	.	39	75
	16	.	.	.	40	74
	16	.	.	.	41	73
	16	.	.	.	42	72
	16	.	.	.	43	71
	16	.	.	.	44	70
	16	.	.	.	45	69
	16	.	.	.	46	68
	16	.	.	.	47	67
	16	.	.	.	48	66
	16	0.5745	0.4255	0.0462	49	65
	16.0000*	.	.	.	49	64
	16.0000*	.	.	.	49	63
	16.0000*	.	.	.	49	62
	19	.	.	.	50	61
	19	.	.	.	51	60
	19	.	.	.	52	59
	19	.	.	.	53	58
	19	.	.	.	54	57
	19	.	.	.	55	56
	19	.	.	.	56	55
	19	.	.	.	57	54
	19	.	.	.	58	53
	19	.	.	.	59	52
	19	.	.	.	60	51
	19	.	.	.	61	50
	19	.	.	.	62	49
	19	.	.	.	63	48
	19	.	.	.	64	47
	19	.	.	.	65	46
	19	.	.	.	66	45
	19	.	.	.	67	44
	19	.	.	.	68	43
	19	.	.	.	69	42
	19	.	.	.	70	41
	19	.	.	.	71	40
	19	.	.	.	72	39
	19	.	.	.	73	38
	19	.	.	.	74	37
	19	.	.	.	75	36
	19	.	.	.	76	35
	19	.	.	.	77	34
	19	.	.	.	78	33
	19	.	.	.	79	32
	19	.	.	.	80	31
	19	.	.	.	81	30
	19	.	.	.	82	29
	19	.	.	.	83	28
	19	.	.	.	84	27
	19	.	.	.	85	26
	19	0.2317	0.7683	0.0404	86	25
	21	.	.	.	87	24
	21	.	.	.	88	23
	21	.	.	.	89	22
	21	.	.	.	90	21
	21	.	.	.	91	20
	21	.	.	.	92	19
	21	.	.	.	93	18
	21	.	.	.	94	17
	21	.	.	.	95	16
	21	.	.	.	96	15
	21	.	.	.	97	14
	21	.	.	.	98	13
	21	.	.	.	99	12
	21	.	.	.	100	11
	21	.	.	.	101	10
	21	.	.	.	102	9
	21	.	.	.	103	8
	21	0.0649	0.9351	0.0237	104	7
	23	.	.	.	105	6
	23	.	.	.	106	5
	23	.	.	.	107	4
	23	.	.	.	108	3
	23	.	.	.	109	2
	23	.	.	.	110	1
	23	0	1	.	111	0
NOTE: The marked survival times are censored observations.
Summary Statistics for Time Variable survday
Quartile Estimates
		Point		95% Confidence Interval
	Percent	Estimate	Transform	[Lower	Upper)
	75	19	LOGLOG	19	21
	50	19	LOGLOG	16	19
	25	16	LOGLOG	14	16
	Mean	Standard Error
	17.7471	0.2796
Summary of the Number of Censored and Uncensored Values
				Percent
	Total	Failed	Censored	Censored
	120	111	9	7.5
Kaplan-Meier Survival Estimates for N2 lifespan 9-25-11 repeat no. 1
The LIFETEST Procedure
Product-Limit Survival Estimates
survday		Survival	Failure	Survival Standard	Number	Number
				Error	Failed	Left
0		1	0	0	0	120
11		0.9917	0.00833	0.0083	1	119
11	*	.	.	.	1	118
11	*	.	.	.	1	117
11	*	.	.	.	1	116
13		.	.	.	2	115
13		.	.	.	3	114
13		0.966	0.034	0.0167	4	113
13	*	.	.	.	4	112
13	*	.	.	.	4	111
13	*	.	.	.	4	110
16		.	.	.	5	109
16		.	.	.	6	108
16		.	.	.	7	107
16		.	.	.	8	106
16		.	.	.	9	105
16		.	.	.	10	104
16		.	.	.	11	103
16		.	.	.	12	102
16		0.887	0.113	0.0295	13	101
16	*	.	.	.	13	100
16	*	.	.	.	13	99
16	*	.	.	.	13	98
18		.	.	.	14	97
18		.	.	.	15	96
18		.	.	.	16	95
18		.	.	.	17	94
18		.	.	.	18	93
18		.	.	.	19	92
18		.	.	.	20	91
18		.	.	.	21	90
18		.	.	.	22	89
18		.	.	.	23	88
18		.	.	.	24	87
18		.	.	.	25	86
18		0.7693	0.2307	0.0397	26	85
20		.	.	.	27	84
20		.	.	.	28	83
20		.	.	.	29	82
20		.	.	.	30	81
20		.	.	.	31	80
20		.	.	.	32	79
20		.	.	.	33	78
20		.	.	.	34	77
20		.	.	.	35	76
20		.	.	.	36	75
20		.	.	.	37	74
20		.	.	.	38	73
20		.	.	.	39	72
20		.	.	.	40	71
20		.	.	.	41	70
20		.	.	.	42	69
20		.	.	.	43	68
20		.	.	.	44	67
20		.	.	.	45	66
20		.	.	.	46	65
20		0.5793	0.4207	0.0468	47	64
20	*	.	.	.	47	63
23		.	.	.	48	62
23		.	.	.	49	61
23		.	.	.	50	60
23		.	.	.	51	59
23		.	.	.	52	58
23		.	.	.	53	57
23		.	.	.	54	56
23		.	.	.	55	55
23		.	.	.	56	54
23		.	.	.	57	53
23		.	.	.	58	52
23		.	.	.	59	51
23		.	.	.	60	50
23		.	.	.	61	49
23		.	.	.	62	48
23		.	.	.	63	47
23		.	.	.	64	46
23		.	.	.	65	45
23		.	.	.	66	44
23		.	.	.	67	43
23		.	.	.	68	42
23		.	.	.	69	41
23		.	.	.	70	40
23		.	.	.	71	39
23		.	.	.	72	38
23		.	.	.	73	37
23		.	.	.	74	36
23		.	.	.	75	35
23		.	.	.	76	34
23		.	.	.	77	33
23		.	.	.	78	32
23		.	.	.	79	31
23		0.2758	0.7242	0.0427	80	30
25		.	.	.	81	29
25		.	.	.	82	28
25		.	.	.	83	27
25		.	.	.	84	26
25		.	.	.	85	25
25		.	.	.	86	24
25		.	.	.	87	23
25		.	.	.	88	22
25		.	.	.	89	21
25		.	.	.	90	20
25		.	.	.	91	19
25		0.1655	0.8345	0.0356	92	18
27		.	.	.	93	17
27		.	.	.	94	16
27		.	.	.	95	15
27		.	.	.	96	14
27		.	.	.	97	13
27		.	.	.	98	12
27		.	.	.	99	11
27		.	.	.	100	10
27		.	.	.	101	9
27		.	.	.	102	8
27		0.0644	0.9356	0.0235	103	7
30		.	.	.	104	6
30		.	.	.	105	5
30		.	.	.	106	4
30		.	.	.	107	3
30		.	.	.	108	2
30		.	.	.	109	1
30		0	1	.	110	0
Note:	The marked survival times are censored observations.
Summary Statistics for Time Variable survday
Quartile Estimates
Percent	Point	95% Confidence Interval
	Estimate	Transform	[Lower	Upper)
75	25	LOGLOG	23	25
50	23	LOGLOG	20	23
25	20	LOGLOG	18	20
Mean	Standard Error
22.0075	0.3854
Product-Limit Survival Curve
Summary of the Number of Censored and
Uncensored Values
Total	Failed	Censored	Percent
			Censored
120	110	10	8.33

## Sheet: 5D tatn-1
Kaplan-Meier Survival Estimates for tatn-1 HB101
The LIFETEST Procedure
Product-Limit Survival Estimates
				Survival
				Standard	Number	Number
	survday	Survival	Failure	Error	Failed	Left
	0	1	0	0	0	120
	13	.	.	.	1	119
	13	.	.	.	2	118
	13	.	.	.	3	117
	13	.	.	.	4	116
	13	.	.	.	5	115
	13	0.95	0.05	0.0199	6	114
	13.0000*	.	.	.	6	113
	13.0000*	.	.	.	6	112
	13.0000*	.	.	.	6	111
	13.0000*	.	.	.	6	110
	13.0000*	.	.	.	6	109
	13.0000*	.	.	.	6	108
	14	.	.	.	7	107
	14	0.9324	0.0676	0.0231	8	106
	14.0000*	.	.	.	8	105
	14.0000*	.	.	.	8	104
	14.0000*	.	.	.	8	103
	14.0000*	.	.	.	8	102
	14.0000*	.	.	.	8	101
	14.0000*	.	.	.	8	100
	16	.	.	.	9	99
	16	.	.	.	10	98
	16	.	.	.	11	97
	16	.	.	.	12	96
	16	.	.	.	13	95
	16	.	.	.	14	94
	16	.	.	.	15	93
	16	0.8578	0.1422	0.033	16	92
	19	.	.	.	17	91
	19	.	.	.	18	90
	19	.	.	.	19	89
	19	.	.	.	20	88
	19	.	.	.	21	87
	19	.	.	.	22	86
	19	.	.	.	23	85
	19	.	.	.	24	84
	19	.	.	.	25	83
	19	.	.	.	26	82
	19	.	.	.	27	81
	19	.	.	.	28	80
	19	.	.	.	29	79
	19	.	.	.	30	78
	19	.	.	.	31	77
	19	.	.	.	32	76
	19	.	.	.	33	75
	19	.	.	.	34	74
	19	.	.	.	35	73
	19	.	.	.	36	72
	19	.	.	.	37	71
	19	.	.	.	38	70
	19	.	.	.	39	69
	19	.	.	.	40	68
	19	.	.	.	41	67
	19	0.6154	0.3846	0.0467	42	66
	21	.	.	.	43	65
	21	.	.	.	44	64
	21	.	.	.	45	63
	21	.	.	.	46	62
	21	.	.	.	47	61
	21	.	.	.	48	60
	21	.	.	.	49	59
	21	.	.	.	50	58
	21	.	.	.	51	57
	21	.	.	.	52	56
	21	.	.	.	53	55
	21	.	.	.	54	54
	21	.	.	.	55	53
	21	.	.	.	56	52
	21	.	.	.	57	51
	21	.	.	.	58	50
	21	.	.	.	59	49
	21	.	.	.	60	48
	21	.	.	.	61	47
	21	.	.	.	62	46
	21	.	.	.	63	45
	21	.	.	.	64	44
	21	.	.	.	65	43
	21	.	.	.	66	42
	21	.	.	.	67	41
	21	.	.	.	68	40
	21	.	.	.	69	39
	21	.	.	.	70	38
	21	.	.	.	71	37
	21	.	.	.	72	36
	21	.	.	.	73	35
	21	.	.	.	74	34
	21	.	.	.	75	33
	21	0.2984	0.7016	0.0441	76	32
	23	.	.	.	77	31
	23	.	.	.	78	30
	23	.	.	.	79	29
	23	.	.	.	80	28
	23	.	.	.	81	27
	23	.	.	.	82	26
	23	.	.	.	83	25
	23	.	.	.	84	24
	23	.	.	.	85	23
	23	.	.	.	86	22
	23	.	.	.	87	21
	23	.	.	.	88	20
	23	.	.	.	89	19
	23	.	.	.	90	18
	23	0.1585	0.8415	0.0352	91	17
	23.0000*	.	.	.	91	16
	23.0000*	.	.	.	91	15
	26	.	.	.	92	14
	26	.	.	.	93	13
	26	.	.	.	94	12
	26	.	.	.	95	11
	26	.	.	.	96	10
	26	.	.	.	97	9
	26	.	.	.	98	8
	26	0.074	0.926	0.0262	99	7
	28	.	.	.	100	6
	28	.	.	.	101	5
	28	.	.	.	102	4
	28	0.0317	0.9683	0.0178	103	3
	30	.	.	.	104	2
	30	.	.	.	105	1
	30	0	1	.	106	0
NOTE: The marked survival times are censored observations.
Quartile Estimates
		Point		95% Confidence Interval
	Percent	Estimate	Transform	[Lower	Upper)
	75	23	LOGLOG	21	23
	50	21	LOGLOG	.	.
	25	19	LOGLOG	.	.
	Mean	Standard Error
	20.9027	0.361
Summary of the Number of Censored and Uncensored Values
				Percent
	Total	Failed	Censored	Censored
	120	106	14	11.67
Kaplan-Meier Survival Estimates for tatn-1 control RNAi repeat no. 1
The LIFETEST Procedure
Product-Limit Survival Estimates
Kaplan-Meier Survival Estimates for tatn-1 lifespan 9-25-11 repeat no. 1
The LIFETEST Procedure
Product-Limit Survival Estimates
survday		Survival	Failure	Survival Standard	Number	Number
				Error	Failed	Left
0		1	0	0	0	160
13		.	.	.	1	159
13		0.9875	0.0125	0.00878	2	158
13	*	.	.	.	2	157
13	*	.	.	.	2	156
13	*	.	.	.	2	155
13	*	.	.	.	2	154
13	*	.	.	.	2	153
13	*	.	.	.	2	152
13	*	.	.	.	2	151
16		.	.	.	3	150
16		.	.	.	4	149
16		.	.	.	5	148
16		.	.	.	6	147
16		.	.	.	7	146
16		.	.	.	8	145
16		.	.	.	9	144
16		.	.	.	10	143
16		0.9286	0.0714	0.0207	11	142
18		.	.	.	12	141
18		.	.	.	13	140
18		.	.	.	14	139
18		.	.	.	15	138
18		.	.	.	16	137
18		.	.	.	17	136
18		.	.	.	18	135
18		.	.	.	19	134
18		.	.	.	20	133
18		0.8632	0.1368	0.0277	21	132
20		.	.	.	22	131
20		.	.	.	23	130
20		.	.	.	24	129
20		.	.	.	25	128
20		.	.	.	26	127
20		.	.	.	27	126
20		.	.	.	28	125
20		.	.	.	29	124
20		.	.	.	30	123
20		.	.	.	31	122
20		.	.	.	32	121
20		.	.	.	33	120
20		.	.	.	34	119
20		.	.	.	35	118
20		.	.	.	36	117
20		.	.	.	37	116
20		.	.	.	38	115
20		.	.	.	39	114
20		.	.	.	40	113
20		.	.	.	41	112
20		.	.	.	42	111
20		.	.	.	43	110
20		0.7128	0.2872	0.0366	44	109
20	*	.	.	.	44	108
20	*	.	.	.	44	107
20	*	.	.	.	44	106
23		.	.	.	45	105
23		.	.	.	46	104
23		.	.	.	47	103
23		.	.	.	48	102
23		.	.	.	49	101
23		.	.	.	50	100
23		.	.	.	51	99
23		.	.	.	52	98
23		.	.	.	53	97
23		.	.	.	54	96
23		.	.	.	55	95
23		.	.	.	56	94
23		.	.	.	57	93
23		.	.	.	58	92
23		.	.	.	59	91
23		.	.	.	60	90
23		.	.	.	61	89
23		.	.	.	62	88
23		.	.	.	63	87
23		.	.	.	64	86
23		.	.	.	65	85
23		.	.	.	66	84
23		.	.	.	67	83
23		.	.	.	68	82
23		.	.	.	69	81
23		.	.	.	70	80
23		.	.	.	71	79
23		.	.	.	72	78
23		.	.	.	73	77
23		.	.	.	74	76
23		.	.	.	75	75
23		.	.	.	76	74
23		.	.	.	77	73
23		.	.	.	78	72
23		.	.	.	79	71
23		.	.	.	80	70
23		.	.	.	81	69
23		.	.	.	82	68
23		.	.	.	83	67
23		.	.	.	84	66
23		.	.	.	85	65
23		.	.	.	86	64
23		.	.	.	87	63
23		0.4169	0.5831	0.0403	88	62
23	*	.	.	.	88	61
23	*	.	.	.	88	60
23	*	.	.	.	88	59
23	*	.	.	.	88	58
25		.	.	.	89	57
25		.	.	.	90	56
25		.	.	.	91	55
25		.	.	.	92	54
25		.	.	.	93	53
25		.	.	.	94	52
25		.	.	.	95	51
25		.	.	.	96	50
25		.	.	.	97	49
25		.	.	.	98	48
25		.	.	.	99	47
25		.	.	.	100	46
25		.	.	.	101	45
25		.	.	.	102	44
25		.	.	.	103	43
25		.	.	.	104	42
25		.	.	.	105	41
25		.	.	.	106	40
25		.	.	.	107	39
25		.	.	.	108	38
25		.	.	.	109	37
25		.	.	.	110	36
25		.	.	.	111	35
25		.	.	.	112	34
25		.	.	.	113	33
25		.	.	.	114	32
25		.	.	.	115	31
25		.	.	.	116	30
25		.	.	.	117	29
25		0.2013	0.7987	0.0336	118	28
27		.	.	.	119	27
27		.	.	.	120	26
27		.	.	.	121	25
27		.	.	.	122	24
27		.	.	.	123	23
27		.	.	.	124	22
27		.	.	.	125	21
27		.	.	.	126	20
27		.	.	.	127	19
27		.	.	.	128	18
27		.	.	.	129	17
27		.	.	.	130	16
27		.	.	.	131	15
27		.	.	.	132	14
27		.	.	.	133	13
27		.	.	.	134	12
27		.	.	.	135	11
27		.	.	.	136	10
27		0.0647	0.9353	0.0208	137	9
30		.	.	.	138	8
30		.	.	.	139	7
30		.	.	.	140	6
30		.	.	.	141	5
30		.	.	.	142	4
30		.	.	.	143	3
30		.	.	.	144	2
30		.	.	.	145	1
30		0	1	.	146	0
Note:	The marked survival times are censored observations.
Summary Statistics for Time Variable survday
Quartile Estimates
Percent	Point	95% Confidence Interval
	Estimate	Transform	[Lower	Upper)
75	25	LOGLOG	25	27
50	23	LOGLOG	.	.
25	20	LOGLOG	20	23
Mean	Standard Error
23.1153	0.2977
Product-Limit Survival Curve
Summary of the Number of Censored and
Uncensored Values
Total	Failed	Censored	Percent
			Censored
160	146	14	8.75

[truncated: 6 more sheets: 5D aak-2, 5D tatn-1;aak-2, 6F N2 Cont. RNAi, 6F tatn-1 Cont. RNAi, 6F N2 daf-16(RNAi), 6F tatn-1 daf-16(RNAi)]
