# Supplementary material for: TATN-1 Mutations Reveal a Novel Role for Tyrosine as a Metabolic Signal That Influences Developmental Decisions and Longevity in Caenorhabditis elegans
Source: PLoS Genet. 2013 Dec 19;9(12):e1004020. doi: 10.1371/journal.pgen.1004020 (PMC3868569; doi:10.1371/journal.pgen.1004020)
Supplement: Table S4 — Genes differentially expressed between tatn-1(qd182) mutants and N2 worms. Excel spreadsheet showing genes identified as up-regulated or down-regulated at a 5% false discovery rate through RNA-seq experiments with three tatn-1(qd182) and three wild-type N2 RNA samples. (ZIP) [file pgen.1004020.s013.zip]

Archive with 1 entries (1 files):
- Table S4.xls
