# Supplementary material for: TATN-1 Mutations Reveal a Novel Role for Tyrosine as a Metabolic Signal That Influences Developmental Decisions and Longevity in Caenorhabditis elegans
Source: PLoS Genet. 2013 Dec 19;9(12):e1004020. doi: 10.1371/journal.pgen.1004020 (PMC3868569; doi:10.1371/journal.pgen.1004020)
Supplement: Table S4 — Genes differentially expressed between tatn-1(qd182) mutants and N2 worms. Excel spreadsheet showing genes identified as up-regulated or down-regulated at a 5% false discovery rate through RNA-seq experiments with three tatn-1(qd182) and three wild-type N2 RNA samples. (ZIP) [file pgen.1004020.s013.zip › Table S4.xls]

## Sheet: Up-regulated Genes
Gene Name	Sequence Name	WB Gene ID	Unadjusted P-value	FDR	log2FC
aat-5	C55C2.5	WBGene00000006	0.00347641	0.040239	1.7697
abf-4	Y38H6C.22	WBGene00000015	0.000147995	0.024245	4.03427
abf-6	T22H6.7	WBGene00000017	0.00121806	0.025809	1.69728
AC8.10	AC8.10	WBGene00043988	0.00288176	0.036204	0.734014
AC8.11	AC8.11	WBGene00043989	0.00225886	0.032335	0.924504
AC8.12	AC8.12	WBGene00043990	0.0023133	0.032695	0.649271
AC8.3	AC8.3	WBGene00007075	0.00288176	0.036204	0.734014
AC8.4	AC8.4	WBGene00007076	0.00225886	0.032335	0.924504
AC8.7	AC8.7	WBGene00007079	0.0023133	0.032695	0.649271
acy-1	F17C8.1	WBGene00000068	0.00136644	0.02667	0.548439
aldo-1	T05D4.1	WBGene00011474	0.00385106	0.04245	1.50091
alh-6	F56D12.1	WBGene00000112	0.00183431	0.029593	0.690586
alr-1	R08B4.2	WBGene00044330	0.00280592	0.035687	0.809335
apl-1	C42D8.8	WBGene00000149	0.00492353	0.049328	0.552161
apt-9	W04G3.4	WBGene00000166	0.00218006	0.031889	0.583186
apy-1	F08C6.6	WBGene00017244	0.00129419	0.026158	1.00577
aqp-4	F40F9.9	WBGene00000172	0.00448989	0.046693	0.780563
aqp-5	C35A5.1	WBGene00000173	0.000147995	0.024245	4.03427
aqp-9	K07A1.16	WBGene00000177	0.00103314	0.025201	0.196609
arrd-12	R06B9.2	WBGene00011053	0.00432356	0.045683	1.10179
arrd-6	F40F8.8	WBGene00009579	0.00274705	0.035349	1.09121
asp-5	F21F8.3	WBGene00000218	0.00242142	0.033282	0.809698
B0034.1	B0034.1	WBGene00015002	0.00288571	0.036206	1.17975
B0205.13	B0205.13	WBGene00044644	0.0030868	0.037569	4.34187
B0222.1	B0222.1	WBGene00015053	0.00439453	0.046153	1.49542
B0222.3	B0222.3	WBGene00015055	0.00501162	0.049839	0.907151
B0228.8	B0228.8	WBGene00015065	9.53757e-06	0.0099355	5.51652
B0252.8	B0252.8	WBGene00044615	0.00164301	0.028319	0.570573
B0303.11	B0303.11	WBGene00015131	0.00488854	0.049171	0.656566
B0310.2	B0310.2	WBGene00015138	0.00110447	0.025328	0.487705
B0361.4	B0361.4	WBGene00015158	0.0034249	0.039844	0.63324
B0391.14	B0391.14	WBGene00206462	0.000881301	0.02452	4.03427
B0416.7	B0416.7	WBGene00015182	0.00157083	0.027983	1.61693
B0462.1	B0462.1	WBGene00007181	0.000104429	0.024245	2.52347
B0462.5	B0462.5	WBGene00194695	0.000727814	0.024294	1.42517
B0513.5	B0513.5	WBGene00007197	0.00321664	0.038445	0.459828
B0513.9	B0513.9	WBGene00007200	0.00148924	0.027443	0.538787
bath-45	F29C12.5	WBGene00009247	0.000471204	0.024245	1.93259
bbs-8	T25F10.5	WBGene00000244	0.000480672	0.024245	0.646854
bcat-1	K02A4.1	WBGene00001149	0.00269362	0.034969	0.971216
blmp-1	F25D7.3	WBGene00003847	0.000432358	0.024245	1.12738
brp-1	Y79H2A.1	WBGene00000273	0.00284917	0.036038	0.713857
btb-15	C08E3.2	WBGene00015594	0.0031428	0.037975	4.03427
C01F1.4	C01F1.4	WBGene00015299	0.000722807	0.024271	1.34242
C04E12.4	C04E12.4	WBGene00015434	0.00110232	0.025314	0.414504
C05B5.17	C05B5.17	WBGene00219314	0.000881301	0.02452	4.03427
C05C12.4	C05C12.4	WBGene00007336	0.00435364	0.045853	0.967654
C05D12.1	C05D12.1	WBGene00007339	0.000462027	0.024245	0.966229
C05E11.2	C05E11.2	WBGene00015493	4.54145e-10	1.2245e-06	4.0136
C06A8.8	C06A8.8	WBGene00015517	4.45645e-05	0.02173	0.469263
C06C3.12	C06C3.12	WBGene00175031	0.00440074	0.046198	1.15704
C06E7.2	C06E7.2	WBGene00015539	0.000246532	0.024245	0.404761
C06G3.5	C06G3.5	WBGene00015551	0.000463466	0.024245	0.436109
C07A4.3	C07A4.3	WBGene00007398	0.00476269	0.048393	1.2218
C07G1.7	C07G1.7	WBGene00015573	0.000368966	0.024245	5.92207
C09B8.3	C09B8.3	WBGene00015622	0.000378211	0.024245	5.51652
C10A4.9	C10A4.9	WBGene00045456	0.000704911	0.024245	1.2093
C10E2.6	C10E2.6	WBGene00015676	3.65594e-06	0.004529	0.561553
C11G10.1	C11G10.1	WBGene00007525	0.00059059	0.024245	1.32477
C12D12.1	C12D12.1	WBGene00015713	0.00275371	0.035405	0.725046
C13A10.2	C13A10.2	WBGene00015729	0.00110005	0.025314	0.508077
C14A11.1	C14A11.1	WBGene00006632	0.00188459	0.02988	1.13049
C14C6.2	C14C6.2	WBGene00015756	0.000985073	0.025011	1.46678
C14C6.5	C14C6.5	WBGene00015759	0.00388054	0.042615	0.930853
C14E2.6	C14E2.6	WBGene00015775	0.000835575	0.02452	4.98956
C14F11.2	C14F11.2	WBGene00015779	0.00383496	0.042356	0.665494
C14F11.4	C14F11.4	WBGene00015780	0.000856108	0.02452	0.904128
C15A11.7	C15A11.7	WBGene00007599	0.000987921	0.025011	1.1788
C15B12.3	C15B12.3	WBGene00015785	0.000191592	0.024245	4.0136
C15C7.4	C15C7.4	WBGene00015790	0.00256514	0.034102	0.949086
C15C8.3	C15C8.3	WBGene00007605	0.00150224	0.02751	1.24022
C16D9.9	C16D9.9	WBGene00015864	0.00317267	0.038172	2.18725
C17H1.2	C17H1.2	WBGene00007655	4.05796e-05	0.021725	3.99326
C17H1.7	C17H1.7	WBGene00007660	0.000548857	0.024245	2.54425
C18A11.2	C18A11.2	WBGene00015948	0.00278693	0.03557	1.29065
C18A11.4	C18A11.4	WBGene00015950	0.00412506	0.04436	1.29755
C18E3.4	C18E3.4	WBGene00015973	0.000168931	0.024245	4.03427
C18G1.1	C18G1.1	WBGene00015980	0.00107141	0.025216	0.94541
C18G1.8	C18G1.8	WBGene00015986	0.000147995	0.024245	4.03427
C18H9.1	C18H9.1	WBGene00016000	0.000813139	0.02443	4.03427
C25E10.12	C25E10.12	WBGene00016101	0.000781748	0.024421	0.462998
C25E10.5	C25E10.5	WBGene00016095	0.000361479	0.024245	1.54405
C25F9.5	C25F9.5	WBGene00007725	0.00175991	0.029132	1.21351
C25F9.6	C25F9.6	WBGene00007726	0.00204004	0.030739	1.7675
C26B9.5	C26B9.5	WBGene00016134	0.000562757	0.024245	0.754879
C26C6.9	C26C6.9	WBGene00007743	0.00430092	0.045581	0.866716
C26D10.4	C26D10.4	WBGene00007745	0.00489873	0.049208	0.73046
C26G2.2	C26G2.2	WBGene00007751	0.00192081	0.03011	0.699675
C28H8.11	C28H8.11	WBGene00016201	0.000241435	0.024245	1.56457
C28H8.2	C28H8.2	WBGene00016193	0.00202372	0.030674	1.70954
C29G2.3	C29G2.3	WBGene00016231	0.000168931	0.024245	4.03427
C29G2.6	C29G2.6	WBGene00016234	0.000570969	0.024245	0.650346
C29H12.6	C29H12.6	WBGene00016237	0.00230737	0.032695	0.835333
C30B5.7	C30B5.7	WBGene00016248	0.00378752	0.042005	1.16182
C30F2.4	C30F2.4	WBGene00007818	0.000128558	0.024245	5.92366
C31B8.8	C31B8.8	WBGene00016283	0.00308426	0.037568	0.681264
C31C9.6	C31C9.6	WBGene00007840	0.00239796	0.033126	0.974242
C31C9.7	C31C9.7	WBGene00007841	0.00181682	0.029478	0.897308
C31H2.4	C31H2.4	WBGene00016294	0.00343097	0.039894	1.10201
C31H5.5	C31H5.5	WBGene00007856	0.00333616	0.039226	0.989012
C33A12.4	C33A12.4	WBGene00007883	0.00257585	0.034153	1.46772
C33D9.3	C33D9.3	WBGene00007898	0.00227233	0.032391	1.06016
C33G3.4	C33G3.4	WBGene00007904	0.00495483	0.049522	0.904749
C33G8.4	C33G8.4	WBGene00016362	0.00484713	0.048914	1.10057
C33H5.13	C33H5.13	WBGene00016379	0.00155113	0.027842	1.10267
C34F6.10	C34F6.10	WBGene00007944	0.00333081	0.039207	0.431715
C35A11.2	C35A11.2	WBGene00016429	0.00444672	0.046513	1.37206
C35A5.11	C35A5.11	WBGene00044024	0.00280827	0.035706	3.95772
C35B1.5	C35B1.5	WBGene00016435	0.000803771	0.024426	1.07332
C35C5.2	C35C5.2	WBGene00007954	0.0029901	0.036962	1.97232
C35C5.8	C35C5.8	WBGene00007957	0.00366854	0.041335	1.73667
C37A5.6	C37A5.6	WBGene00014700	0.00127521	0.025986	3.99326
C37C3.12	C37C3.12	WBGene00016504	0.000340715	0.024245	1.82172
C38C3.10	C38C3.10	WBGene00045390	0.00377714	0.041991	1.51602
C38D9.2	C38D9.2	WBGene00008010	0.000661458	0.024245	1.61447
C39D10.2	C39D10.2	WBGene00016530	0.000861372	0.02452	1.2638
C40H1.9	C40H1.9	WBGene00008044	0.00193579	0.030137	1.20251
C42D8.1	C42D8.1	WBGene00016599	0.00396704	0.043191	1.11714
C44B11.4	C44B11.4	WBGene00016634	0.00010361	0.024245	1.04468
C44C1.6	C44C1.6	WBGene00016645	0.00322132	0.038477	1.51395
C44C10.7	C44C10.7	WBGene00008088	0.00205966	0.030912	4.0136
C44C10.9	C44C10.9	WBGene00008089	0.00193168	0.030136	0.570564
C45B2.1	C45B2.1	WBGene00016658	0.000677063	0.024245	0.950688
C45B2.6	C45B2.6	WBGene00016661	0.00310118	0.037684	0.997926
C45E5.4	C45E5.4	WBGene00016667	0.00356827	0.040745	1.71887
C46C2.2	C46C2.2	WBGene00008110	0.00040317	0.024245	1.36093
C46F2.1	C46F2.1	WBGene00016714	0.000174437	0.024245	1.04643
C47E8.9	C47E8.9	WBGene00008146	0.00292965	0.036576	6.24083
C48E7.1	C48E7.1	WBGene00016749	0.00239036	0.033071	0.330998
C49A9.9	C49A9.9	WBGene00016763	0.0020075	0.030585	0.600009
C49C3.4	C49C3.4	WBGene00008194	0.00412345	0.04436	0.491071
C49F5.7	C49F5.7	WBGene00008211	0.000693303	0.024245	0.42989
C49G7.3	C49G7.3	WBGene00016781	0.00120791	0.025809	1.46204
C50A2.3	C50A2.3	WBGene00016797	0.00322061	0.038477	1.31055
C50B8.6	C50B8.6	WBGene00008228	0.00245994	0.033521	0.446999
C50E3.6	C50E3.6	WBGene00016817	0.0010251	0.025201	1.39215
C50F4.8	C50F4.8	WBGene00008233	0.00371922	0.04163	1.17597
C50H11.6	C50H11.6	WBGene00016854	4.54145e-10	1.2245e-06	4.0136
C52D10.1	C52D10.1	WBGene00016875	0.00281848	0.035786	0.949635
C52D10.12	C52D10.12	WBGene00016879	0.00301783	0.037144	0.681482
C53B4.1	C53B4.1	WBGene00008271	0.00378565	0.042005	1.92188
C53C7.5	C53C7.5	WBGene00014294	0.00138724	0.026762	0.724347
C53C9.2	C53C9.2	WBGene00016898	0.000165486	0.024245	1.61716
C53D6.5	C53D6.5	WBGene00008282	0.00220117	0.031948	1.75815
C54D10.3	C54D10.3	WBGene00008298	0.00314234	0.037975	0.944288
C54E10.1	C54E10.1	WBGene00008306	2.71278e-05	0.017698	5.34152
cab-1	C23H4.1	WBGene00000277	0.00436403	0.04591	0.587303
cah-4	R01E6.3	WBGene00000282	0.00135629	0.026567	1.04574
cal-4	T07G12.1	WBGene00000288	0.00360551	0.040981	0.90505
cal-5	C24H10.5	WBGene00006861	0.000173628	0.024245	0.597638
casy-1	B0034.3	WBGene00000403	0.00382056	0.042257	0.465052
cat-4	F32G8.6	WBGene00000298	0.000394828	0.024245	1.01043
catp-3	C09H5.2	WBGene00015660	0.000953097	0.024768	2.92107
cdo-1	F56F10.3	WBGene00018986	0.000143324	0.024245	1.17143
cdr-2	C54D10.1	WBGene00008296	0.00296509	0.036822	2.62921
ceh-13	R13A5.5	WBGene00000437	0.00110464	0.025328	0.469296
ceh-18	ZC64.3	WBGene00000441	0.00302819	0.037202	0.555473
ceh-23	ZK652.5	WBGene00000446	0.001223	0.025809	1.06019
ceh-26	K12H4.1	WBGene00000448	0.00448134	0.046662	0.946649
ceh-37	C37E2.5	WBGene00000458	0.00303665	0.037256	0.775417
clc-1	C09F12.1	WBGene00000522	0.00248969	0.033695	1.27888
clec-160	F09G8.8	WBGene00017322	0.00387627	0.042597	1.00783
clec-169	F38A1.14	WBGene00009526	0.00452251	0.046899	0.908265
clec-17	E03H4.10	WBGene00008477	0.00114817	0.025473	3.53948
clec-184	F08G5.7	WBGene00023502	0.00213415	0.031524	1.09164
clec-198	C49C3.13	WBGene00008203	0.00124112	0.025835	1.79254
clec-199	C30H6.1	WBGene00007820	0.00314494	0.037985	1.08927
clec-212	F19F10.7	WBGene00017603	4.54145e-10	1.2245e-06	4.0136
clec-255	F11D11.1	WBGene00008696	0.000147995	0.024245	4.03427
clec-256	Y17D7B.6	WBGene00012454	0.000664911	0.024245	4.98956
clec-257	Y17D7B.8	WBGene00044892	0.000539512	0.024245	5.5593
clec-265	M02F4.7	WBGene00019738	0.00492801	0.04933	2.30941
clec-6	C35D10.15	WBGene00016451	0.000473425	0.024245	3.56846
clec-81	Y54G2A.9	WBGene00021874	0.000910824	0.024687	1.45077
clec-82	Y54G2A.8	WBGene00021873	0.00418732	0.044823	1.53275
clec-84	Y54G2A.33	WBGene00021895	0.00191195	0.030054	0.933175
clec-85	Y54G2A.6	WBGene00021872	0.00379414	0.042049	0.906548
clx-1	C50F7.2	WBGene00000551	0.000168931	0.024245	4.03427
col-105	F58F6.2	WBGene00000679	0.000234508	0.024245	4.98956
col-124	C24F3.6	WBGene00000698	0.000746423	0.024351	0.407878
col-140	F26F12.1	WBGene00000713	0.0043179	0.045683	0.378731
col-160	F57B1.4	WBGene00000733	0.00272233	0.035149	0.655487
col-165	F14H12.1	WBGene00000738	0.000448149	0.024245	4.96823
col-177	F59F3.2	WBGene00000750	0.00119027	0.025795	1.68088
col-55	T05E7.2	WBGene00000632	0.000862834	0.02452	4.03427
col-80	C09G5.5	WBGene00000656	0.0038688	0.042556	0.458395
coq-1	C24A11.9	WBGene00000761	0.00221887	0.032073	1.41746
cpr-5	W07B8.5	WBGene00000785	0.00384979	0.042449	1.65918
cpx-1	Y73E7A.4	WBGene00022271	0.00159854	0.02817	0.931143
cutl-21	F55A4.10	WBGene00018861	0.00363669	0.041148	3.06992
cutl-24	Y38C1AA.5	WBGene00021396	0.00282362	0.035822	0.909972
cutl-4	W06D12.1	WBGene00012304	0.0019187	0.030087	2.21129
cyp-13A4	T10B9.1	WBGene00011671	0.000379161	0.024245	4.94723
cyp-14A4	R04D3.1	WBGene00011009	0.00163728	0.028299	6.01706
cyp-32A1	C26F1.2	WBGene00016147	0.000140283	0.024245	0.799991
cyp-33C8	R08F11.3	WBGene00019967	0.0023124	0.032695	3.94581
cysl-2	K10H10.2	WBGene00010759	0.00217081	0.031851	1.18004
D1007.18	D1007.18	WBGene00044421	0.00292797	0.036576	1.28825
D1053.2	D1053.2	WBGene00008367	0.000940946	0.024768	5.51652
D1054.8	D1054.8	WBGene00008375	0.000980435	0.025008	0.959231
daao-1	Y69A2AR.5	WBGene00022076	0.00108798	0.025314	3.15947
dbl-1	T25F10.2	WBGene00000936	0.000935862	0.024768	0.965409
dct-17	F35E12.7	WBGene00009431	0.00107449	0.025216	1.42522
dgk-1	C09E10.2	WBGene00000958	0.00272605	0.035188	0.854725
DH11.5	DH11.5	WBGene00008438	0.00137758	0.026722	0.781294
dhc-3	B0365.7	WBGene00007154	0.00173505	0.028951	0.682439
dma-1	T01G9.3	WBGene00011345	0.001903	0.029985	0.951801
dmd-6	F13G11.1	WBGene00007058	0.00145355	0.027216	0.668531
dmsr-7	C35A11.1	WBGene00016428	8.00113e-05	0.024245	1.37044
dod-17	K10D11.1	WBGene00010745	0.00125564	0.025883	2.04053
dod-6	T20G5.7	WBGene00011869	4.94344e-05	0.022323	1.96047
dpf-6	F44B9.1	WBGene00001059	0.00156663	0.027971	2.20938
drn-1	C54A12.4	WBGene00016911	0.00309316	0.037627	1.19722
dsl-5	F58B3.8	WBGene00001107	4.54145e-10	1.2245e-06	4.0136
E04F6.6	E04F6.6	WBGene00017126	9.48596e-05	0.024245	0.714169
egl-13	T22B7.1	WBGene00001182	0.00107816	0.025216	0.582456
egl-21	F01D4.4	WBGene00001189	0.00211291	0.031332	0.645892
egl-3	C51E3.7	WBGene00001172	0.00210912	0.031306	1.00837
eps-8	Y57G11C.24	WBGene00001330	0.00470724	0.048032	0.756342
exc-5	C33D9.1	WBGene00001366	0.00382976	0.042309	0.533971
exp-2	F12F3.1	WBGene00001374	0.000781041	0.024421	1.39292
F01D5.1	F01D5.1	WBGene00008492	0.00134301	0.026487	1.29153
F01D5.2	F01D5.2	WBGene00008493	4.10052e-05	0.021725	1.23791
F01D5.5	F01D5.5	WBGene00008495	0.000669654	0.024245	1.8236
F01D5.7	F01D5.7	WBGene00008497	0.00445768	0.046547	2.89984
F07B7.1	F07B7.1	WBGene00017185	0.000988498	0.025011	1.36852
F07C3.2	F07C3.2	WBGene00017193	9.09761e-05	0.024245	0.781991
F07C3.3	F07C3.3	WBGene00017194	0.00377552	0.041983	1.70904
F07C6.3	F07C6.3	WBGene00008554	0.00138593	0.026748	1.70565
F07E5.7	F07E5.7	WBGene00017212	0.000278421	0.024245	6.24083
F07G11.3	F07G11.3	WBGene00017230	0.00226761	0.032385	5.51652
F07G11.6	F07G11.6	WBGene00023267	0.000260941	0.024245	5.53775
F08D12.3	F08D12.3	WBGene00017247	0.00337035	0.039429	0.789887
F08F3.4	F08F3.4	WBGene00017262	0.00360017	0.040947	0.773516
F09A5.2	F09A5.2	WBGene00008599	0.000786224	0.024421	0.935098
F09B12.3	F09B12.3	WBGene00008607	0.00143832	0.027149	1.49049
F09B12.7	F09B12.7	WBGene00195212	0.00095318	0.024768	4.0136
F09C3.2	F09C3.2	WBGene00008610	0.00255284	0.034053	0.752259
F09C6.3	F09C6.3	WBGene00008617	0.000113768	0.024245	5.92366
F09E10.11	F09E10.11	WBGene00006650	0.000391871	0.024245	1.64166
F09E10.7	F09E10.7	WBGene00017297	0.00245378	0.033454	1.09376
F09F7.1	F09F7.1	WBGene00017299	0.00170691	0.028762	1.00914
F10E7.9	F10E7.9	WBGene00017350	0.00241403	0.033228	0.757903
F10F2.2	F10F2.2	WBGene00008654	0.000169702	0.024245	0.975793
F11E6.1	F11E6.1	WBGene00008706	0.000598273	0.024245	0.571806
F11E6.6	F11E6.6	WBGene00008709	0.00249356	0.033699	1.41424
F11E6.9	F11E6.9	WBGene00008712	0.00449122	0.046693	3.17743
F13B6.2	F13B6.2	WBGene00017417	0.00112933	0.025375	1.10069
F13C5.5	F13C5.5	WBGene00017426	0.00127032	0.025986	1.47106
F13D12.6	F13D12.6	WBGene00008741	0.000621339	0.024245	0.806996
F13E6.2	F13E6.2	WBGene00008746	0.00193312	0.030137	1.2354
F13H6.1	F13H6.1	WBGene00017430	0.00431908	0.045683	0.938664
F14B8.4	F14B8.4	WBGene00017446	0.000842911	0.02452	0.534297
F14D7.7	F14D7.7	WBGene00008794	0.000313926	0.024245	1.05719
F14F11.2	F14F11.2	WBGene00008820	0.00297767	0.036878	1.06826
F15A4.5	F15A4.5	WBGene00008840	0.00432036	0.045683	1.2167
F15B9.6	F15B9.6	WBGene00008850	6.99371e-05	0.024245	4.75373
F15D4.5	F15D4.5	WBGene00008862	0.00394688	0.043053	1.66109
F16B12.5	F16B12.5	WBGene00008881	0.000191592	0.024245	4.0136
F17B5.1	F17B5.1	WBGene00008905	0.00502928	0.049907	1.54122
F18C5.9	F18C5.9	WBGene00017562	0.000389112	0.024245	4.98956
F19F10.3	F19F10.3	WBGene00017599	0.000564364	0.024245	1.09926
F19G12.2	F19G12.2	WBGene00017610	0.000513614	0.024245	5.56571
F20A1.1	F20A1.1	WBGene00017613	0.00120971	0.025809	1.36051
F20A1.4	F20A1.4	WBGene00017616	0.00432576	0.045686	1.88031
F20D1.9	F20D1.9	WBGene00008979	0.00252439	0.033942	0.558905
F21D5.3	F21D5.3	WBGene00009008	0.00125642	0.025883	0.48263
F22B3.7	F22B3.7	WBGene00009038	5.93751e-05	0.024245	10.7167
F22B7.1	F22B7.1	WBGene00017692	0.00128025	0.026004	1.50252
F22B7.9	F22B7.9	WBGene00017698	0.000422983	0.024245	1.56079
F22F4.4	F22F4.4	WBGene00017717	0.000428225	0.024245	0.936455
F22G12.1	F22G12.1	WBGene00009061	8.44094e-05	0.024245	2.8914
F23D12.11	F23D12.11	WBGene00194674	0.00116455	0.025638	1.43819
F25B3.4	F25B3.4	WBGene00009101	0.000624155	0.024245	1.73891
F25E5.8	F25E5.8	WBGene00017789	0.00286229	0.036092	1.25733
F26F2.1	F26F2.1	WBGene00009166	0.000779453	0.024421	1.31633
F27D9.2	F27D9.2	WBGene00017861	0.00174075	0.028972	1.94975
F28D1.6	F28D1.6	WBGene00009216	0.00367564	0.041395	1.11698
F28H1.4	F28H1.4	WBGene00017909	0.00196753	0.030345	0.575224
F28H6.8	F28H6.8	WBGene00044137	0.00088866	0.02452	3.1908
F30B5.9	F30B5.9	WBGene00044093	0.00118724	0.025791	5.92366
F31D5.5	F31D5.5	WBGene00017948	0.000276828	0.024245	1.29721
F31D5.6	F31D5.6	WBGene00017949	0.000334987	0.024245	3.56959
F32A5.2	F32A5.2	WBGene00017968	0.00106336	0.025216	1.17786
F32A7.2	F32A7.2	WBGene00005840	0.00095318	0.024768	4.0136
F32H2.8	F32H2.8	WBGene00009345	0.00287804	0.036191	6.54392
F33D11.8	F33D11.8	WBGene00018005	0.000567104	0.024245	1.99995
F35A5.2	F35A5.2	WBGene00018025	0.00263045	0.034597	1.30843
F35B12.9	F35B12.9	WBGene00009388	0.00363666	0.041148	1.08176
F35E12.5	F35E12.5	WBGene00009429	0.0049344	0.049361	2.53324
F35E12.8	F35E12.8	WBGene00009432	0.00392503	0.042886	0.638235
F35E12.9	F35E12.9	WBGene00009433	0.00156528	0.027971	1.38344
F35E2.5	F35E2.5	WBGene00009412	0.000840477	0.02452	1.25788
F35E8.13	F35E8.13	WBGene00009424	9.66569e-07	0.001846	6.62711
F35H12.1	F35H12.1	WBGene00018074	0.00448829	0.046693	0.882493
F36D4.6	F36D4.6	WBGene00018091	0.000448149	0.024245	4.96823
F37C4.6	F37C4.6	WBGene00018146	0.000797979	0.024426	0.418499
F37H8.2	F37H8.2	WBGene00009511	0.00279056	0.03557	1.32353
F38B2.2	F38B2.2	WBGene00009529	0.000736786	0.024294	2.1083
F38B2.6	F38B2.6	WBGene00194663	0.00294743	0.036662	10.839
F38B6.4	F38B6.4	WBGene00018174	0.000833617	0.02452	1.25832
F40A3.1	F40A3.1	WBGene00018216	0.00151898	0.027595	0.581073
F40D4.13	F40D4.13	WBGene00009572	0.000117073	0.024245	1.68056
F40F8.4	F40F8.4	WBGene00009577	0.00178009	0.029308	1.22386
F40G12.2	F40G12.2	WBGene00009597	0.000578149	0.024245	1.36641
F40G12.3	F40G12.3	WBGene00009598	4.54145e-10	1.2245e-06	4.0136
F41C3.1	F41C3.1	WBGene00018267	0.00105708	0.025216	2.63453
F41D9.2	F41D9.2	WBGene00018282	0.000600026	0.024245	0.814519
F41E7.2	F41E7.2	WBGene00009618	0.00394216	0.043015	0.898213
F41F3.5	F41F3.5	WBGene00005966	4.54145e-10	1.2245e-06	4.0136
F41G4.7	F41G4.7	WBGene00018310	0.00274487	0.035331	1.60783
F43C9.1	F43C9.1	WBGene00018375	0.000691346	0.024245	2.24442
F43C9.2	F43C9.2	WBGene00018376	0.00292083	0.036519	0.544689
F44A2.7	F44A2.7	WBGene00018406	0.000374046	0.024245	5.03573
F44C4.6	F44C4.6	WBGene00023286	0.000168931	0.024245	4.03427
F44D12.2	F44D12.2	WBGene00009679	8.5559e-05	0.024245	0.715516
F44G3.10	F44G3.10	WBGene00009710	0.0037056	0.041538	4.3407
F45E1.4	F45E1.4	WBGene00018465	0.000783089	0.024421	1.63467
F45E1.5	F45E1.5	WBGene00018466	0.00444185	0.046473	0.839858
F46B3.22	F46B3.22	WBGene00077436	0.000907537	0.024658	4.98956
F46C3.6	F46C3.6	WBGene00045253	0.00106063	0.025216	1.42825
F47B10.6	F47B10.6	WBGene00009817	0.000431193	0.024245	4.98956
F47B7.5	F47B7.5	WBGene00018536	0.000813139	0.02443	4.03427
F47B7.7	F47B7.7	WBGene00018538	0.000577766	0.024245	2.34164
F47B8.4	F47B8.4	WBGene00009805	0.00241326	0.033228	1.42036
F47E1.1	F47E1.1	WBGene00018565	0.000168931	0.024245	4.03427
F47F2.1	F47F2.1	WBGene00018569	0.00297876	0.036881	1.11231
F47F2.3	F47F2.3	WBGene00018571	0.00439505	0.046153	4.03427
F47F6.9	F47F6.9	WBGene00023410	0.0038097	0.042159	1.71153
F49C5.3	F49C5.3	WBGene00009866	4.16409e-05	0.021725	5.34685
F49D11.4	F49D11.4	WBGene00018628	0.000191592	0.024245	4.0136
F49E10.4	F49E10.4	WBGene00018641	0.000118552	0.024245	1.20028
F52E1.2	F52E1.2	WBGene00018692	3.41016e-05	0.020552	1.4726
F52E1.5	F52E1.5	WBGene00018694	0.00450241	0.046775	1.94694
F52H3.5	F52H3.5	WBGene00009947	0.000293919	0.024245	1.46554
F53C11.1	F53C11.1	WBGene00009971	0.0019005	0.029964	0.753985
F53F4.13	F53F4.13	WBGene00009995	0.000669862	0.024245	1.12959
F53F4.15	F53F4.15	WBGene00009997	0.00101679	0.025138	6.24083
F53F4.2	F53F4.2	WBGene00009986	0.000138532	0.024245	1.90042
F53F8.4	F53F8.4	WBGene00010001	0.000337172	0.024245	0.887873
F53F8.7	F53F8.7	WBGene00077786	0.000168931	0.024245	4.03427
F54D5.3	F54D5.3	WBGene00010049	0.00313076	0.037898	0.585048
F54E4.3	F54E4.3	WBGene00010059	0.000290801	0.024245	1.07735
F54F11.2	F54F11.2	WBGene00010070	0.00163864	0.028299	0.967221
F54F7.8	F54F7.8	WBGene00010068	0.00124353	0.025861	1.94469
F55G11.1	F55G11.1	WBGene00010122	0.00250069	0.033731	0.856002
F55G11.4	F55G11.4	WBGene00010124	0.00219025	0.031935	1.33256
F55G11.7	F55G11.7	WBGene00010127	0.00329131	0.038912	4.1823
F55G11.8	F55G11.8	WBGene00010128	0.00234877	0.032888	1.70531
F56F10.1	F56F10.1	WBGene00018984	0.00191755	0.03008	0.68957
F56H9.8	F56H9.8	WBGene00189948	0.000168931	0.024245	4.03427
F56H9.9	F56H9.9	WBGene00206460	2.19459e-10	1.2245e-06	4.96823
F57E7.4	F57E7.4	WBGene00077616	7.52405e-06	0.0082113	5.51652
F57F4.2	F57F4.2	WBGene00019016	0.00220828	0.032011	5.53775
F58B4.5	F58B4.5	WBGene00010238	0.000559014	0.024245	2.45636
F58G6.9	F58G6.9	WBGene00044107	0.00165705	0.028404	2.54673
F59A7.5	F59A7.5	WBGene00019092	0.00319015	0.038278	1.31716
F59B1.6	F59B1.6	WBGene00019099	2.19459e-10	1.2245e-06	4.96823
F59D6.3	F59D6.3	WBGene00019105	0.0015883	0.028137	2.02471
F59F5.4	F59F5.4	WBGene00010343	4.54145e-10	1.2245e-06	4.0136
fah-1	K10C2.4	WBGene00019620	0.00352617	0.040546	0.743252
far-2	F02A9.3	WBGene00001386	1.0427e-06	0.0019117	6.45199
far-8	K02F3.3	WBGene00001392	0.00266086	0.034733	1.33477
fbxa-138	Y82E9BR.12	WBGene00022345	0.00157969	0.028065	1.29275
fbxa-171	C38D9.1	WBGene00008009	0.00095318	0.024768	4.0136
fbxa-214	Y38A10A.4	WBGene00021390	0.000379161	0.024245	4.94723
fbxa-24	F54D10.2	WBGene00018803	0.00475051	0.048302	1.80374
fbxa-31	ZC47.5	WBGene00013838	0.0012166	0.025809	0.902288
fbxa-36	Y119D3A.4	WBGene00022479	0.00267812	0.034854	0.94934
fbxa-4	F42G2.8	WBGene00044672	0.00379524	0.042049	0.709535
fbxa-69	F54B8.3	WBGene00010018	0.00500641	0.049831	0.551636
fbxa-79	Y82E9BL.13	WBGene00022329	0.00465021	0.047705	1.08325
fbxa-98	C08F11.5	WBGene00007453	0.00224464	0.032283	0.724562
fhod-1	C46H11.11	WBGene00016735	0.0015706	0.027983	0.633509
fig-1	F53B7.5	WBGene00009968	0.000309785	0.024245	1.29477
fipr-1	F23H12.8	WBGene00009096	0.000576016	0.024245	1.4892
fipr-10	C50H2.12	WBGene00008245	0.000876228	0.02452	2.14527
fipr-2	F23H12.9	WBGene00009097	0.000856781	0.02452	1.76125
fipr-3	F23D12.6	WBGene00009090	0.00127285	0.025986	2.36485
fipr-5	C12D8.18	WBGene00044174	0.00174621	0.028989	1.41976
fipr-9	C12D8.19	WBGene00044175	0.00042578	0.024245	1.68352
fkb-8	Y18D10A.25	WBGene00001433	0.000587323	0.024245	1.04157
fln-2	C23F12.1	WBGene00016006	0.00424767	0.045226	0.302578
flp-12	C05E11.8	WBGene00001455	0.00144103	0.027149	0.785439
flp-13	F33D4.3	WBGene00001456	0.0021507	0.031687	1.18697
flp-17	C52D10.11	WBGene00001460	0.000387666	0.024245	1.02929
flp-18	Y48D7A.2	WBGene00001461	6.63163e-05	0.024245	1.21252
flp-19	M79.4	WBGene00001462	0.00127552	0.025986	1.36968
flp-21	C26F1.10	WBGene00001464	0.000784313	0.024421	1.41354
flp-26	R173.4	WBGene00020126	0.000801991	0.024426	1.56582
flp-3	W07E11.2	WBGene00001446	0.00238082	0.033011	1.59146
flp-32	R03A10.2	WBGene00010982	0.00066393	0.024245	1.12397
flp-5	C03G5.7	WBGene00001448	0.00242763	0.033345	1.35006
flp-8	F31F6.4	WBGene00001451	0.00266777	0.034758	1.59189
flp-9	C36H8.3	WBGene00001452	0.00475206	0.048307	1.0404
ftn-1	C54F6.14	WBGene00001500	0.000262059	0.024245	4.5537
gar-2	F47D12.1	WBGene00001518	6.33385e-05	0.024245	2.35209
gbb-1	Y41G9A.4	WBGene00021528	0.00193869	0.030153	0.738695
gbb-2	ZK180.1	WBGene00022675	0.00249383	0.033699	0.849538
gcy-11	C30G4.3	WBGene00001537	0.00110746	0.025328	1.36854
gcy-3	R134.1	WBGene00001530	0.000520183	0.024245	1.5505
gfi-1	F57F4.3	WBGene00001581	0.00426992	0.045409	0.358015
glb-10	C29F5.7	WBGene00016215	0.000790629	0.024421	0.804759
glb-12	C52A11.2	WBGene00008256	0.00112743	0.02536	1.57013
glb-15	F35B12.8	WBGene00009387	0.00249251	0.033699	1.81517
glb-23	R13A1.8	WBGene00020045	0.00448854	0.046693	0.730229
glb-25	T06A1.4	WBGene00020279	0.0013242	0.026384	1.34529
glb-33	Y75B7AL.1	WBGene00022284	0.00213513	0.031524	1.21711
glc-3	ZC317.3	WBGene00001593	0.00483785	0.048854	1.01792
glc-4	C27H5.8	WBGene00001594	0.00483636	0.048854	1.14135
glr-4	C06A8.9	WBGene00001615	0.00375911	0.04188	0.408629
gly-19	F22D6.12	WBGene00001644	0.00488258	0.049132	0.568416
gmeb-3	C44F1.2	WBGene00008092	0.00249831	0.03372	2.97511
gon-1	F25H8.3	WBGene00001650	0.00118513	0.025769	0.420757
gpa-2	F38E1.5	WBGene00001664	0.00455344	0.047137	0.938716
gpa-3	E02C12.5	WBGene00001665	0.00239185	0.033082	1.36707
gpa-8	F56H9.3	WBGene00001670	0.000897036	0.024555	1.27108
grd-7	F46H5.6	WBGene00001696	0.000668416	0.024245	5.5593
gst-3	K08F4.11	WBGene00001751	0.000660813	0.024245	1.48804
gst-36	R07B1.4	WBGene00001784	0.00325432	0.03867	0.373711
gst-42	D1053.1	WBGene00001790	0.00339076	0.039597	1.01329
gst-8	F11G11.1	WBGene00001756	0.000128018	0.024245	4.94723
gtl-2	F54D1.5	WBGene00001796	0.00120546	0.025809	0.420352
gur-3	ZC504.5	WBGene00001804	0.000112024	0.024245	4.94723
gyg-1	F56B6.4	WBGene00006863	0.00423191	0.045142	0.928328
H01G02.3	H01G02.3	WBGene00010350	0.00484985	0.048921	0.343803
H04M03.11	H04M03.11	WBGene00019155	0.000157001	0.024245	0.857335
H10E21.2	H10E21.2	WBGene00019183	4.95573e-07	0.0011358	9.8082
H10E21.5	H10E21.5	WBGene00019185	0.00472233	0.048101	1.00484
H20E11.2	H20E11.2	WBGene00019214	0.00256006	0.034091	1.25431
H20J04.1	H20J04.1	WBGene00019216	0.00138921	0.026766	0.789716
H23N18.6	H23N18.6	WBGene00044534	0.000480424	0.024245	1.91358
H28G03.1	H28G03.1	WBGene00019249	0.00203865	0.030738	1.32818
H35N09.1	H35N09.1	WBGene00019265	0.000837566	0.02452	4.94723
H36L18.2	H36L18.2	WBGene00010424	0.00385174	0.04245	1.17885
haly-1	F47B10.2	WBGene00009813	0.00245358	0.033454	1.13169
hex-5	Y70D2A.2	WBGene00013497	0.000844531	0.02452	0.475409
hgo-1	W06D4.1	WBGene00001843	0.00106001	0.025216	1.13937
hpd-1	T21C12.2	WBGene00001993	3.6004e-06	0.004529	3.23883
hpo-34	F29G6.3	WBGene00009259	0.00137822	0.026722	0.590579
hsp-12.2	C14B9.1	WBGene00002011	0.000197785	0.024245	0.801698
hsp-17	F52E1.7	WBGene00002021	0.00440591	0.046216	0.826968
idhg-2	C30F12.7	WBGene00016266	0.00357174	0.040745	0.526127
ifa-1	F38B2.1	WBGene00002050	0.00328587	0.038877	0.665039
ifc-2	M6.1	WBGene00002056	0.00318295	0.03823	0.844619
ins-28	ZC334.9	WBGene00002111	0.000635608	0.024245	1.42694
irk-1	R03E9.4	WBGene00002149	0.00142711	0.027109	1.14744
irx-1	C36F7.1	WBGene00007984	5.50661e-05	0.023121	0.753286
itr-1	F33D4.2	WBGene00002173	0.00401638	0.043552	0.463787
jph-1	T22C1.7	WBGene00002179	0.00327855	0.038847	1.08079
K01A6.4	K01A6.4	WBGene00010446	0.00041474	0.024245	4.98956
K01B6.4	K01B6.4	WBGene00010455	0.00095318	0.024768	4.0136
K01C8.1	K01C8.1	WBGene00010456	0.000112773	0.024245	1.46655
K01F9.2	K01F9.2	WBGene00010475	0.00471087	0.048048	0.831807
K02D3.1	K02D3.1	WBGene00010504	0.00159841	0.02817	1.93908
K02D3.2	K02D3.2	WBGene00010505	0.00229667	0.032641	1.95593
K02E11.3	K02E11.3	WBGene00010512	0.00313329	0.037914	1.2606
K02E11.4	K02E11.4	WBGene00010513	0.00443547	0.046427	1.0396
K02E11.5	K02E11.5	WBGene00010514	0.00205836	0.030912	1.23025
K02E11.6	K02E11.6	WBGene00010515	0.00325152	0.03867	1.13309
K02E2.11	K02E2.11	WBGene00185118	0.00340057	0.039673	0.539737
K02F2.5	K02F2.5	WBGene00019324	0.00302103	0.037172	0.872309
K02G10.5	K02G10.5	WBGene00019346	0.00407162	0.044005	0.908542
K02H11.4	K02H11.4	WBGene00019348	0.000984975	0.025011	7.12372
K03A11.5	K03A11.5	WBGene00010522	0.00429824	0.045574	0.839243
K03H6.1	K03H6.1	WBGene00019367	0.00296626	0.036826	1.35265
K04F1.14	K04F1.14	WBGene00019393	4.54145e-10	1.2245e-06	4.0136
K06A9.1	K06A9.1	WBGene00019435	0.00291978	0.036516	0.921935
K06G5.1	K06G5.1	WBGene00010605	0.00353267	0.040553	1.00853
K07C5.9	K07C5.9	WBGene00010632	0.000699783	0.024245	1.78373
K07E1.1	K07E1.1	WBGene00019489	0.000757611	0.024421	0.365389
K08B5.2	K08B5.2	WBGene00019519	0.00168386	0.028563	0.51195
K08D10.14	K08D10.14	WBGene00219216	0.000772693	0.024421	2.13939
K08D10.9	K08D10.9	WBGene00019532	0.000181331	0.024245	1.98529
K08D8.12	K08D8.12	WBGene00194926	0.00341686	0.039789	2.36085
K09H11.11	K09H11.11	WBGene00044541	0.00106132	0.025216	1.19899
K09H11.6	K09H11.6	WBGene00019603	5.01308e-05	0.022323	2.16532
K10B2.2	K10B2.2	WBGene00019605	0.000221208	0.024245	1.88416
K10C2.1	K10C2.1	WBGene00019617	0.00171566	0.028816	0.680757
K10C9.1	K10C9.1	WBGene00019623	0.00411103	0.044275	0.603412
K10C9.9	K10C9.9	WBGene00044515	3.35356e-07	0.00080902	6.26224
K10D3.6	K10D3.6	WBGene00010740	0.00360583	0.040981	1.2773
K10D6.4	K10D6.4	WBGene00010744	0.00217294	0.031855	0.646772
K11G12.5	K11G12.5	WBGene00019656	0.00277578	0.035501	1.15685
kcc-2	H16O14.1	WBGene00019205	0.00341762	0.039789	0.790468
kin-1	ZK909.2	WBGene00002189	0.00306551	0.037474	0.793992
kin-23	W04G5.6	WBGene00002205	4.05969e-06	0.0048968	6.26224
lec-11	F38A5.3	WBGene00002274	0.0049783	0.049692	1.20294
lec-2	F52H3.7	WBGene00002265	0.00330027	0.038972	0.652284
lec-3	ZK892.1	WBGene00002266	0.00465488	0.047726	0.815476
lec-6	Y55B1AR.1	WBGene00002269	6.43758e-05	0.024245	1.63036
lgc-1	T05B4.1	WBGene00020236	0.000705827	0.024245	1.06986
lgc-18	T01H10.7	WBGene00011360	1.09868e-05	0.010715	4.98956
lgc-39	F09G2.5	WBGene00017314	0.00280233	0.03566	1.37746
lgc-42	Y39A3B.2	WBGene00021437	0.00422657	0.045116	1.35906
lgc-50	T20B12.9	WBGene00020605	0.000315569	0.024245	1.51786
lim-8	F28F5.3	WBGene00017904	0.00269663	0.034985	0.830223
lin-10	C09H6.2	WBGene00002999	0.000143534	0.024245	0.262994
lin-11	ZC247.3	WBGene00003000	0.000150802	0.024245	0.716875
lin-46	R186.4	WBGene00003031	0.00114625	0.025462	0.989638
lrp-2	T21E3.3	WBGene00003072	0.00275616	0.035417	0.501938
lys-8	C17G10.5	WBGene00003097	0.0030487	0.037344	0.708645
M01H9.4	M01H9.4	WBGene00019720	5.2089e-05	0.022524	0.867014
M03B6.1	M03B6.1	WBGene00010833	0.00151024	0.027511	0.925483
M04C3.5	M04C3.5	WBGene00206418	0.00159057	0.028149	1.21021
M04C9.1	M04C9.1	WBGene00010856	0.00493653	0.049372	0.526837
M04C9.3	M04C9.3	WBGene00010858	0.00224358	0.032279	0.704944
M04D8.7	M04D8.7	WBGene00010865	0.00501613	0.049842	1.075
M163.8	M163.8	WBGene00010940	0.00487333	0.04909	1.82443
M176.10	M176.10	WBGene00010946	4.54145e-10	1.2245e-06	4.0136
M176.4	M176.4	WBGene00010943	0.00454794	0.047099	0.470136
M176.5	M176.5	WBGene00010944	0.00188578	0.029888	0.598636
mab-3	Y53C12B.5	WBGene00003100	0.00354132	0.0406	0.939671
madd-4	F53B6.2	WBGene00009958	0.00147612	0.027394	0.74518
math-40	T08E11.3	WBGene00020359	0.00236047	0.032926	0.360368
mbl-1	K02H8.1	WBGene00019347	0.000105745	0.024245	0.382852
mcp-1	C10F3.4	WBGene00015678	0.00501479	0.049839	0.792974
mlp-1	T04C9.4	WBGene00003375	0.00502858	0.049907	0.710132
mpz-1	C52A11.4	WBGene00003404	0.0010781	0.025216	0.861157
mrp-1	F57C12.5	WBGene00003407	0.000795496	0.024426	0.742235
mtp-18	T13C5.8	WBGene00077690	0.00451291	0.046863	0.787801
mup-4	K07D8.1	WBGene00003497	0.00136918	0.026694	0.390517
myo-1	R06C7.10	WBGene00002348	0.000112186	0.024245	1.89733
myo-2	T18D3.4	WBGene00003514	0.00045812	0.024245	1.91264
nas-13	F39D8.4	WBGene00003532	0.0027113	0.035054	5.38019
nas-33	K04E7.3	WBGene00003551	0.00479549	0.048608	0.761893
nas-37	C17G1.6	WBGene00003553	0.00445165	0.046533	0.427658
nas-9	C37H5.9	WBGene00003528	5.15034e-05	0.022483	1.15762
ncam-1	F02G3.1	WBGene00017184	3.72165e-05	0.020552	1.48269
ncx-1	Y113G7A.4	WBGene00003566	0.00103194	0.025201	0.899325
ncx-2	C10G8.5	WBGene00003567	0.00171864	0.028835	1.22777
ncx-4	F35C12.2	WBGene00003569	0.00402243	0.043597	0.729248
ndx-2	W02G9.1	WBGene00003579	0.00388578	0.042661	0.55403
nex-4	C37H5.1	WBGene00003591	0.00336552	0.039406	1.92828
nhr-104	R11E3.5	WBGene00003694	0.00420703	0.04497	0.682237
nhr-112	Y70C5C.6	WBGene00003702	0.00311041	0.037747	1.53785
nhr-115	T27B7.4	WBGene00003705	0.00357473	0.040759	2.06663
nhr-14	T01B10.4	WBGene00003613	0.00106666	0.025216	1.06127
nhr-159	C17E7.7	WBGene00015902	1.41819e-06	0.0024076	5.5593
nhr-170	C54E10.5	WBGene00008309	0.00353494	0.040558	0.801327
nhr-179	F16B4.11	WBGene00017512	0.00171232	0.028802	0.647518
nhr-210	R11G11.12	WBGene00020015	0.00278934	0.03557	1.6479
nhr-226	T27B7.3	WBGene00020850	0.00422577	0.045116	1.80784
nhr-271	T03E6.3	WBGene00011396	0.000112024	0.024245	4.94723
nhr-43	C29E6.5	WBGene00003633	0.00472728	0.04813	1.39974
nhr-5	Y73F8A.21	WBGene00003604	0.00163237	0.028299	0.81878
nhr-62	Y67A6A.2	WBGene00003652	0.00432278	0.045683	1.61623
nlp-11	ZK1320.10	WBGene00003749	0.000605062	0.024245	1.08135
nlp-14	D1009.4	WBGene00003752	3.63595e-05	0.020552	1.35348
nlp-6	T23E7.4	WBGene00003744	0.00325247	0.03867	0.579525
nlp-7	F18E9.2	WBGene00003745	0.00363067	0.041141	0.654528
nlp-9	E03D2.2	WBGene00003747	0.000850392	0.02452	0.932125
nrx-1	C29A12.4	WBGene00007799	0.00423913	0.045177	0.629046
nspb-11	F35C5.10	WBGene00009398	0.000144735	0.024245	4.96823
nspc-14	F42F12.7	WBGene00009638	0.00390907	0.042773	1.41094
nspe-4	Y38E10A.11	WBGene00012589	0.000445026	0.024245	1.02925
oac-23	F37C4.3	WBGene00018143	0.00100653	0.025093	1.9699
odr-10	C53B7.5	WBGene00003856	0.00236953	0.032982	1.4169
odr-2	T01C4.2	WBGene00003849	0.00382623	0.042281	1.32262
ostf-4	T07A5.4	WBGene00011557	0.00299576	0.037001	4.27436
pab-2	F18H3.3	WBGene00003903	0.00324154	0.038612	0.654351
pah-1	K08F8.4	WBGene00000240	7.61636e-05	0.024245	1.01299
pcp-2	F23B2.12	WBGene00003957	0.00406929	0.043991	1.17211
PDB1.1	PDB1.1	WBGene00019803	0.00492195	0.049323	0.609117
pdf-1	T07E3.6	WBGene00020317	0.000540239	0.024245	1.2935
pdfr-1	C13B9.4	WBGene00015735	0.00325199	0.03867	0.767393
pes-22	K05B2.5	WBGene00003986	0.000829202	0.02452	0.662109
pgal-1	F21F3.1	WBGene00017671	0.00193458	0.030137	0.946172
pghm-1	Y71G12B.4	WBGene00022144	0.00501384	0.049839	0.864518
phat-4	T05B4.3	WBGene00020237	0.00184987	0.029678	1.3602
phat-6	T10B10.6	WBGene00011683	0.00101115	0.025093	1.53354
pho-4	T16D1.2	WBGene00004023	0.000268122	0.024245	1.03532
pkc-2	E01H11.1	WBGene00004033	0.000404818	0.024245	0.533201
pqn-18	C34E7.1	WBGene00004108	0.000134747	0.024245	0.811698
pqn-31	F21C10.8	WBGene00004119	0.000239523	0.024245	1.52548
pqn-75	W03D2.1	WBGene00004157	0.00027002	0.024245	1.19168
pqn-89	Y73B6BR.1	WBGene00004169	0.00304224	0.037295	0.383956
pqn-94	ZC15.8	WBGene00004173	0.0025224	0.033934	2.12679
prl-1	T19D2.2	WBGene00004184	0.00472983	0.048137	0.529644
ptb-1	D2089.4	WBGene00004207	0.00407523	0.044018	0.393599
pxl-1	C28H8.6	WBGene00016197	0.00339687	0.039658	0.4441
oct-1	F52F12.1	WBGene00003842	0.00428078	0.045434	0.628112
R02F2.2	R02F2.2	WBGene00019832	0.000147634	0.024245	2.65559
R03G5.5	R03G5.5	WBGene00019846	0.00300443	0.037069	1.38157
R05A10.2	R05A10.2	WBGene00011019	0.00111362	0.025344	1.30669
R05A10.3	R05A10.3	WBGene00011020	3.69685e-05	0.020552	1.23346
R05H10.1	R05H10.1	WBGene00011042	0.004539	0.047017	2.44726
R07B1.8	R07B1.8	WBGene00001608	0.00384703	0.042439	1.55818
R07C12.1	R07C12.1	WBGene00019931	0.000403395	0.024245	3.32483
R07E4.1	R07E4.1	WBGene00019935	0.000620174	0.024245	0.733726
R08E3.1	R08E3.1	WBGene00019957	0.00286772	0.036104	0.737003
R08E5.3	R08E5.3	WBGene00019963	0.0013352	0.02645	3.86243
R09D1.10	R09D1.10	WBGene00011166	0.00247941	0.033641	0.809211
R09H10.2	R09H10.2	WBGene00011180	0.000259404	0.024245	2.18645
R102.11	R102.11	WBGene00077714	0.00327912	0.038847	1.28153
R102.4	R102.4	WBGene00011291	0.00460278	0.047356	0.468062
R102.6	R102.6	WBGene00011293	0.0025557	0.034053	1.40492
R10F2.5	R10F2.5	WBGene00019996	8.05394e-11	1.2245e-06	6.52214
R12H7.4	R12H7.4	WBGene00011255	2.19459e-10	1.2245e-06	4.96823
R13A1.5	R13A1.5	WBGene00020043	0.00210877	0.031306	1.63616
R13A5.9	R13A5.9	WBGene00020051	0.00316245	0.038096	0.670956
R13D7.2	R13D7.2	WBGene00020054	0.00349288	0.040348	1.1462
R13H4.5	R13H4.5	WBGene00011263	0.00324304	0.03862	1.15039
R155.4	R155.4	WBGene00020118	0.0025424	0.03404	1.42275
R186.1	R186.1	WBGene00011305	0.000611136	0.024245	2.10775
R193.2	R193.2	WBGene00020128	0.00212874	0.031496	1.213
rab-11.2	W04G5.2	WBGene00004275	0.00176545	0.029153	5.51652
rab-3	C18A3.6	WBGene00004267	0.00174376	0.028989	0.664664
rdy-2	F53F4.6	WBGene00004328	0.00308985	0.037597	1.76132
rga-5	H08M01.2	WBGene00010374	0.0041848	0.044806	0.793136
ric-4	Y22F5A.3	WBGene00004364	0.000903855	0.024633	0.74991
rig-6	C33F10.5	WBGene00016354	0.00370387	0.041538	0.61387
rnt-1	B0414.2	WBGene00004393	0.00335272	0.039319	1.25452
rskn-2	C54G4.1	WBGene00008311	0.00156159	0.027971	0.667957
sad-1	F15A2.6	WBGene00004719	0.0025166	0.033872	0.914309
sbt-1	T03D8.3	WBGene00011392	0.00449549	0.046725	0.927614
scl-14	F09E8.5	WBGene00008625	8.69306e-06	0.0092664	4.98956
scl-3	F49E11.11	WBGene00009896	0.000869442	0.02452	1.2185
scl-5	C39E9.2	WBGene00008027	0.00109978	0.025314	1.02598
ser-2	C02D4.2	WBGene00004777	0.00459686	0.047327	0.785009
slcf-1	F59F5.1	WBGene00010340	0.000551764	0.024245	0.65295
slo-2	F08B12.3	WBGene00004831	0.000284981	0.024245	0.655934
smp-2	D1037.2	WBGene00004890	2.00207e-05	0.014801	0.587653
snt-1	F31E8.2	WBGene00004921	1.9101e-05	0.014801	0.853508
snt-4	T23H2.2	WBGene00004924	0.00112558	0.02536	1.22297
snt-6	C08G5.4	WBGene00004926	0.000914356	0.024726	1.10281
sol-1	C15A11.3	WBGene00004944	0.00148025	0.027394	1.25528
spp-5	T08A9.9	WBGene00004990	0.000486964	0.024245	1.13269
spp-6	T08A9.10	WBGene00004991	0.000209671	0.024245	1.34474
sptf-2	T22C8.5	WBGene00011926	0.000384247	0.024245	1.39445
sqrd-1	F02H6.5	WBGene00008538	0.00382161	0.042257	1.5863
srab-1	C04F5.4	WBGene00015446	0.000144735	0.024245	4.96823
srb-6	R05H5.6	WBGene00005071	0.000112024	0.024245	4.94723
srbc-33	C02A12.10	WBGene00044090	4.54145e-10	1.2245e-06	4.0136
srd-5	T19E7.5	WBGene00005083	0.000112024	0.024245	4.94723
srd-63	F13A7.2	WBGene00005140	1.78075e-05	0.014801	6.91173
sre-20	ZC455.7	WBGene00013907	0.00138483	0.026748	5.51652
sre-31	F57G9.1	WBGene00010217	0.000110284	0.024245	5.945
sre-39	F10G7.7	WBGene00017371	0.000147995	0.024245	4.03427
sre-41	Y57A10B.5	WBGene00013277	0.000112024	0.024245	4.94723
srh-130	F14F9.1	WBGene00005347	0.00182094	0.029501	4.03427
srh-18	C50B6.5	WBGene00005243	0.000946534	0.024768	4.96823
srh-184	D1054.12	WBGene00005399	0.000112024	0.024245	4.94723
srh-208	C43D7.6	WBGene00005418	4.54145e-10	1.2245e-06	4.0136
srh-3	K04F1.5	WBGene00005229	0.000147995	0.024245	4.03427
sri-26	C41G6.14	WBGene00005538	1.17488e-05	0.011219	5.53775
sri-4	C05E4.4	WBGene00005516	0.000379161	0.024245	4.94723
sri-74	F33H12.4	WBGene00005586	0.00147892	0.027394	4.2711
srj-19	Y45G12C.14	WBGene00005607	4.54145e-10	1.2245e-06	4.0136
srj-22	F28H7.1	WBGene00005610	0.00129278	0.026151	5.51652
srj-7	T28A11.10	WBGene00005595	0.000168931	0.024245	4.03427
srm-3	F58G6.2	WBGene00010273	0.00245155	0.033454	2.33918
sro-1	D1022.6	WBGene00005641	0.00378006	0.041993	0.830545
srsx-29	C51E3.4	WBGene00008250	0.000431193	0.024245	4.98956
sru-13	F53B2.4	WBGene00005676	0.000112024	0.024245	4.94723
sru-24	F31F4.13	WBGene00005687	0.000147995	0.024245	4.03427
sru-26	T04A11.12	WBGene00005689	0.00182094	0.029501	4.03427
srv-16	Y105C5B.10	WBGene00005727	0.00124527	0.025883	3.83769
srv-28	T13A10.14	WBGene00005739	0.000946534	0.024768	4.96823
srw-102	ZK697.12	WBGene00005849	0.000121156	0.024245	5.96667
srw-11	M01B2.11	WBGene00005758	0.00095318	0.024768	4.0136
srw-132	T05B4.5	WBGene00005879	0.00095318	0.024768	4.0136
srw-141	H27D07.2	WBGene00005888	0.000112024	0.024245	4.94723
srx-105	F40H7.8	WBGene00005996	0.002698	0.034993	4.98956
srx-108	F40H7.2	WBGene00005999	1.35904e-05	0.011753	4.96823
srx-111	T24E12.4	WBGene00006002	0.000168931	0.024245	4.03427
srx-115	B0507.11	WBGene00006006	0.000801288	0.024426	4.96823
srx-134	F09F3.7	WBGene00006025	0.00156366	0.027971	4.96823
srx-79	C01G10.2	WBGene00005970	0.000147995	0.024245	4.03427
srx-80	F43A11.4	WBGene00005971	8.39018e-05	0.024245	4.98956
srxa-16	F44G3.5	WBGene00009707	0.000881301	0.02452	4.03427
srz-12	K08G2.7	WBGene00010688	0.000191592	0.024245	4.0136
srz-8	Y119D3B.5	WBGene00022483	0.00198708	0.030462	3.10027
srz-9	Y119D3B.3	WBGene00022481	0.00198708	0.030462	3.10027
srz-99	T25E12.13	WBGene00012028	0.00167977	0.028527	1.75645
sto-2	F32A6.5	WBGene00006064	0.00436916	0.045953	0.738482
str-153	Y9C9A.7	WBGene00006199	0.000191592	0.024245	4.0136
str-204	F10D2.1	WBGene00006237	0.000112024	0.024245	4.94723
str-252	C06B3.9	WBGene00006278	0.000147995	0.024245	4.03427
str-31	C54F6.10	WBGene00006097	0.00297562	0.036878	2.02035
sue-1	F07A5.5	WBGene00006306	0.000144084	0.024245	0.967437
sul-2	D1014.1	WBGene00006309	4.6238e-05	0.022309	1.7554
T01B11.2	T01B11.2	WBGene00020139	0.00062376	0.024245	1.88813
T01B11.5	T01B11.5	WBGene00006220	0.00246423	0.033556	0.497514
T01D3.6	T01D3.6	WBGene00011330	0.00120135	0.025804	1.6596
T01G6.1	T01G6.1	WBGene00020151	0.000578149	0.024245	1.36641
T02B11.3	T02B11.3	WBGene00020155	0.00236127	0.032927	1.29539
T03F1.11	T03F1.11	WBGene00020192	0.000571523	0.024245	1.39301
T03G6.3	T03G6.3	WBGene00020195	0.00191633	0.03008	0.643602
T04C12.3	T04C12.3	WBGene00011428	0.00350456	0.040444	1.15416
T04F8.8	T04F8.8	WBGene00011446	0.00201277	0.030585	0.622773
T05B11.1	T05B11.1	WBGene00020245	0.00046519	0.024245	0.674855
T05E12.3	T05E12.3	WBGene00011486	0.00410584	0.044247	1.04462
T05F1.11	T05F1.11	WBGene00011495	0.000146829	0.024245	1.63366
T07D4.2	T07D4.2	WBGene00011579	0.00482098	0.048791	0.98074
T08G5.15	T08G5.15	WBGene00077573	0.00132788	0.026402	2.62495
T09B4.8	T09B4.8	WBGene00020382	5.41263e-05	0.022972	0.592357
T09B9.3	T09B9.3	WBGene00011644	0.000548062	0.024245	3.30547
T09F5.12	T09F5.12	WBGene00014836	0.00270599	0.035029	1.10624
T10D4.7	T10D4.7	WBGene00020409	0.00035784	0.024245	6.74228
T10H9.8	T10H9.8	WBGene00044779	0.000511233	0.024245	1.22498
T11B7.2	T11B7.2	WBGene00011707	0.00374637	0.04179	1.79798
T11B7.5	T11B7.5	WBGene00011708	0.000512721	0.024245	1.16131
T11F9.7	T11F9.7	WBGene00011710	4.54145e-10	1.2245e-06	4.0136
T13H5.6	T13H5.6	WBGene00011760	0.00382226	0.042257	0.587398
T14G12.6	T14G12.6	WBGene00020515	0.000147995	0.024245	4.03427
T15B7.7	T15B7.7	WBGene00020519	0.00362989	0.041141	1.81387
T19C3.1	T19C3.1	WBGene00020559	0.000524721	0.024245	0.797061
T19D12.7	T19D12.7	WBGene00020582	0.000361509	0.024245	1.7858
T19D12.9	T19D12.9	WBGene00020583	0.000104335	0.024245	1.63905
T19H12.3	T19H12.3	WBGene00020589	0.000395677	0.024245	1.57906
T20D3.2	T20D3.2	WBGene00011856	0.00340041	0.039673	0.96058
T21B4.10	T21B4.10	WBGene00005287	0.000147995	0.024245	4.03427
T21B6.3	T21B6.3	WBGene00011880	0.00432151	0.045683	1.88579
T21C9.3	T21C9.3	WBGene00011891	0.00398254	0.043288	0.557714
T21F4.1	T21F4.1	WBGene00020658	0.00108203	0.025231	0.971252
T22B11.4	T22B11.4	WBGene00020678	0.000464411	0.024245	1.28097
T22C8.6	T22C8.6	WBGene00011927	0.00376547	0.041912	1.03145
T22F3.7	T22F3.7	WBGene00020697	0.00255326	0.034053	2.48465
T23B3.6	T23B3.6	WBGene00020714	0.00346559	0.040156	1.95026
T23F2.3	T23F2.3	WBGene00020736	0.000440326	0.024245	0.449368
T24B8.3	T24B8.3	WBGene00011977	0.00104491	0.025208	1.27975
T25B2.2	T25B2.2	WBGene00020786	0.000217977	0.024245	0.439784
T25B6.2	T25B6.2	WBGene00020788	0.0012353	0.025809	1.39777
T25F10.3	T25F10.3	WBGene00020806	0.00457889	0.047209	0.82775
T27E4.7	T27E4.7	WBGene00020865	0.000263639	0.024245	1.46441
T28A11.19	T28A11.19	WBGene00020881	0.000770938	0.024421	1.39063
T28D6.5	T28D6.5	WBGene00012125	0.00487808	0.049109	0.628223
T28F3.4	T28F3.4	WBGene00012130	0.0013271	0.026402	1.41286
T28F3.5	T28F3.5	WBGene00012131	0.00379753	0.042054	1.3962
T28H11.8	T28H11.8	WBGene00020906	0.00477529	0.0485	0.567136
tag-10	C31C9.1	WBGene00006404	4.92807e-05	0.022323	1.78689
tag-209	R06F6.11	WBGene00011072	8.07234e-05	0.024245	1.28954
tag-241	C34E11.3	WBGene00044079	0.00277315	0.035501	0.884188
tag-290	F35B12.6	WBGene00009386	0.00108074	0.025231	1.80679
tatn-1	F42D1.2	WBGene00009628	0.00034141	0.024245	2.94676
tba-9	F40F4.5	WBGene00006535	0.00217609	0.031877	0.421296
tbx-2	F21H11.3	WBGene00006543	0.000888666	0.02452	0.905242
tkr-1	C38C10.1	WBGene00006576	0.0023741	0.033006	0.845228
tnc-2	ZK673.7	WBGene00006583	0.00170744	0.028762	1.61606
tnt-4	T08B1.2	WBGene00006589	0.00106216	0.025216	2.47199
tre-4	F15A2.2	WBGene00006610	0.00240119	0.033151	0.786943
trk-1	D1073.1	WBGene00017039	0.00123435	0.025809	0.770303
trx-5	K02H11.6	WBGene00019349	0.000112024	0.024245	4.94723
tsp-15	F53B6.1	WBGene00006641	0.00320651	0.038397	0.455792
ttm-4	F42C5.10	WBGene00018350	0.00101315	0.025096	0.914081
ttr-14	T05A10.3	WBGene00011460	0.0026406	0.034657	1.49269
ttr-21	F09F3.6	WBGene00008628	0.000659853	0.024245	1.22789
ttr-27	R90.2	WBGene00011284	0.00158347	0.028088	1.29824
ttr-30	T08A9.2	WBGene00020335	0.00337433	0.039456	0.933209
ttr-32	R13A5.3	WBGene00020047	0.001199	0.025799	0.666011
ttr-33	C37C3.13	WBGene00016505	0.00253404	0.034024	1.51471
ttr-7	T19C3.9	WBGene00020566	0.00308299	0.037568	1.12086
twk-12	F29F11.4	WBGene00006667	0.00150201	0.02751	0.725469
twk-18	C24A3.6	WBGene00006672	0.00281405	0.035749	1.02722
twk-25	M04B2.5	WBGene00006678	2.54136e-05	0.016882	0.810715
twk-28	C52B9.6	WBGene00006680	0.0018114	0.029453	0.989123
twk-29	F46A9.3	WBGene00006681	0.00295028	0.036677	0.913327
twk-7	F22B7.7	WBGene00006662	0.00133586	0.02645	0.718868
tyr-4	C34G6.2	WBGene00016419	0.00222781	0.032148	0.672254
tyr-6	Y73B6BL.1	WBGene00022231	0.00178686	0.029321	0.55868
ubc-23	C28G1.1	WBGene00006718	0.00245253	0.033454	1.05281
ugt-21	C33A12.6	WBGene00007885	0.000875016	0.02452	1.82575
ugt-40	F10D2.5	WBGene00017331	0.00292892	0.036576	0.917476
ugt-42	F31F4.7	WBGene00017959	0.00257942	0.034171	4.11155
ugt-46	B0310.5	WBGene00015141	0.00115135	0.025496	1.55258
ugt-8	H23N18.3	WBGene00019234	0.00445051	0.046533	1.9411
unc-1	K03E6.5	WBGene00006741	0.00265759	0.034705	0.925538
unc-10	T10A3.1	WBGene00006750	0.00146108	0.027301	0.572715
unc-120	D1081.2	WBGene00006844	0.00480639	0.048685	0.84433
unc-13	ZK524.2	WBGene00006752	0.00174591	0.028989	0.570145
unc-17	ZC416.8	WBGene00006756	0.00110108	0.025314	0.814656
unc-41	C27H6.1	WBGene00006777	0.00277729	0.035509	0.427074
unc-44	B0350.2	WBGene00006780	0.00299659	0.037001	0.639575
unc-46	C04F5.3	WBGene00006782	9.86487e-05	0.024245	1.23709
unc-77	C11D2.6	WBGene00006809	0.000820987	0.024488	0.401357
unc-79	E03A3.6	WBGene00006811	0.00447284	0.046616	0.725176
unc-86	C30A5.7	WBGene00006818	0.00292303	0.03653	0.857524
unc-9	R12H7.1	WBGene00006749	0.00262077	0.034539	0.873505
vab-3	F14F3.1	WBGene00006870	0.00138164	0.026748	1.09742
vglu-3	T07A5.3	WBGene00011556	0.00031259	0.024245	1.2885
vha-6	VW02B12L.1	WBGene00006915	0.00485113	0.048923	0.538063
W01A8.6	W01A8.6	WBGene00012168	0.00402366	0.0436	1.3596
W03A5.1	W03A5.1	WBGene00020966	0.00158499	0.028104	1.30056
W03G11.2	W03G11.2	WBGene00012224	0.00457594	0.047209	0.442497
W04G5.12	W04G5.12	WBGene00045075	0.000147995	0.024245	4.03427
W04G5.13	W04G5.13	WBGene00045076	0.000144735	0.024245	4.96823
W05F2.7	W05F2.7	WBGene00021039	0.000148385	0.024245	1.02291
W05H12.2	W05H12.2	WBGene00012290	0.0047784	0.048505	1.06602
W07B8.1	W07B8.1	WBGene00021070	0.00188927	0.029902	1.62391
W07G4.5	W07G4.5	WBGene00012339	0.00366766	0.041335	1.27155
W08E12.8	W08E12.8	WBGene00021089	0.000346443	0.024245	3.40679
W09B7.1	W09B7.1	WBGene00021106	0.000988498	0.025011	1.36852
W09C2.8	W09C2.8	WBGene00185116	0.000448149	0.024245	4.96823
W09G12.8	W09G12.8	WBGene00021122	0.00345405	0.040081	5.5593
W10C8.5	W10C8.5	WBGene00021128	1.92777e-05	0.014801	4.56847
wago-10	T22H9.3	WBGene00020707	0.0028952	0.036285	2.24614
xtr-1	F54F7.4	WBGene00006965	0.0024978	0.03372	1.63893
Y102A5C.34	Y102A5C.34	WBGene00001706	0.000191592	0.024245	4.0136
Y105C5B.8	Y105C5B.8	WBGene00013649	0.000199042	0.024245	3.64234
Y116A8C.29	Y116A8C.29	WBGene00013806	0.0020034	0.030585	1.65547
Y11D7A.3	Y11D7A.3	WBGene00012428	0.00327395	0.038813	0.975863
Y15E3A.4	Y15E3A.4	WBGene00012443	0.000239389	0.024245	0.642143
Y15E3A.5	Y15E3A.5	WBGene00012444	0.00447201	0.046616	1.04958
Y16B4A.2	Y16B4A.2	WBGene00012445	0.00257019	0.03414	0.770331
Y17D7B.5	Y17D7B.5	WBGene00012453	1.2888e-06	0.0022721	5.92366
Y19D10B.5	Y19D10B.5	WBGene00021234	0.00126323	0.025941	5.53775
Y23B4A.1	Y23B4A.1	WBGene00021267	1.9883e-06	0.002848	5.5593
Y23H5B.3	Y23H5B.3	WBGene00021274	0.000385038	0.024245	1.05673
Y32G9A.5	Y32G9A.5	WBGene00021303	0.000231024	0.024245	6.24083
Y34F4.2	Y34F4.2	WBGene00021337	0.000559529	0.024245	3.07124
Y34F4.4	Y34F4.4	WBGene00021339	0.00123294	0.025809	1.49913
Y37D8A.3	Y37D8A.3	WBGene00012545	0.000372294	0.024245	1.33728
Y37E11B.7	Y37E11B.7	WBGene00021379	0.00433429	0.045755	1.14137
Y39B6A.27	Y39B6A.27	WBGene00012686	0.000685086	0.024245	2.08897
Y39B6A.69	Y39B6A.69	WBGene00195240	9.1097e-05	0.024245	4.98903
Y39G8B.7	Y39G8B.7	WBGene00012727	0.00426001	0.045334	2.23312
Y40C5A.1	Y40C5A.1	WBGene00021495	0.00195698	0.030284	1.24054
Y40D12A.2	Y40D12A.2	WBGene00021503	0.000444098	0.024245	1.64349
Y41C4A.6	Y41C4A.6	WBGene00012753	0.00405297	0.043852	1.42078
Y41E3.3	Y41E3.3	WBGene00012763	0.000164557	0.024245	1.45394
Y41E3.5	Y41E3.5	WBGene00014886	0.000111426	0.024245	5.0548
Y42G9A.2	Y42G9A.2	WBGene00021532	0.00471976	0.04809	1.12801
Y42H9AR.5	Y42H9AR.5	WBGene00021540	0.000901861	0.024606	0.968467
Y43B11AL.3	Y43B11AL.3	WBGene00005811	0.000147995	0.024245	4.03427
Y43C5A.2	Y43C5A.2	WBGene00012782	0.00100911	0.025093	0.807044
Y43C5A.3	Y43C5A.3	WBGene00012783	0.00225237	0.032335	1.46392
Y43F8B.14	Y43F8B.14	WBGene00012824	0.00111714	0.025344	1.56976
Y43F8B.25	Y43F8B.25	WBGene00195177	7.26344e-06	0.0081202	8.47105
Y44A6D.2	Y44A6D.2	WBGene00012853	0.00134242	0.026487	0.878695
Y45F10D.6	Y45F10D.6	WBGene00012886	0.000235508	0.024245	1.36155
Y4C6B.3	Y4C6B.3	WBGene00021157	0.00221376	0.03206	2.32314
Y50D7A.12	Y50D7A.12	WBGene00194736	0.0031428	0.037975	4.03427
Y50D7A.13	Y50D7A.13	WBGene00194737	0.00344366	0.040001	4.94723
Y50E8A.5	Y50E8A.5	WBGene00013048	0.00501752	0.049845	1.67678
Y53F4B.45	Y53F4B.45	WBGene00044728	0.00490883	0.049256	0.970917
Y53F4B.53	Y53F4B.53	WBGene00195980	0.000413185	0.024245	3.10027
Y54E10BL.1	Y54E10BL.1	WBGene00021837	0.000112024	0.024245	4.94723
Y54G2A.10	Y54G2A.10	WBGene00021875	0.00169956	0.028693	1.99073
Y54G2A.32	Y54G2A.32	WBGene00021894	0.00293733	0.036617	2.02868
Y55B1BL.1	Y55B1BL.1	WBGene00021909	0.000772593	0.024421	1.00131
Y57A10B.2	Y57A10B.2	WBGene00013274	0.000379161	0.024245	4.94723
Y57G11A.4	Y57G11A.4	WBGene00013292	0.00232283	0.03276	0.831769
Y57G11C.38	Y57G11C.38	WBGene00013327	0.00244742	0.033454	1.32907
Y67A10A.10	Y67A10A.10	WBGene00013459	0.00338894	0.039596	1.31584
Y67A10A.342	Y67A10A.342	WBGene00195280	0.00033399	0.024245	5.10571
Y69A2AR.22	Y69A2AR.22	WBGene00022093	0.00183725	0.029593	1.78073
Y6G8.14	Y6G8.14	WBGene00138715	0.000147995	0.024245	4.03427
Y70C5C.1	Y70C5C.1	WBGene00013492	0.00200825	0.030585	2.18707
Y70D2A.1	Y70D2A.1	WBGene00013496	0.00411371	0.044283	1.78181
Y70G10A.3	Y70G10A.3	WBGene00013499	0.0031661	0.03811	0.508433
Y71H2AM.12	Y71H2AM.12	WBGene00022177	0.00174462	0.028989	0.475227
Y73B3A.12	Y73B3A.12	WBGene00022214	0.000483499	0.024245	5.97022
Y73B6BL.47	Y73B6BL.47	WBGene00045250	0.0041136	0.044283	0.841162
Y73F4A.2	Y73F4A.2	WBGene00013515	0.00277093	0.035501	1.90058
Y73F4A.3	Y73F4A.3	WBGene00013516	0.00132272	0.026377	1.68488
Y73F8A.23	Y73F8A.23	WBGene00013528	0.000881301	0.02452	4.03427
Y76A2B.5	Y76A2B.5	WBGene00013577	0.000158067	0.024245	2.62146
Y87G2A.19	Y87G2A.19	WBGene00044260	0.000386545	0.024245	1.73201
Y8A9A.2	Y8A9A.2	WBGene00021171	0.000690043	0.024245	2.52719
Y95B8A.6	Y95B8A.6	WBGene00022386	0.00210711	0.031306	1.00383
ZC101.1	ZC101.1	WBGene00013851	0.000987934	0.025011	0.981713
ZC116.1	ZC116.1	WBGene00013853	0.00154232	0.027788	1.55669
ZC190.4	ZC190.4	WBGene00022538	0.00179311	0.029321	1.51011
ZC204.12	ZC204.12	WBGene00022562	0.00300739	0.037095	1.18669
ZC21.3	ZC21.3	WBGene00022505	0.000492059	0.024245	1.44655
ZC443.1	ZC443.1	WBGene00013896	0.00489567	0.049199	1.19436
ZC443.4	ZC443.4	WBGene00013899	0.00447168	0.046616	1.33923
ZC449.5	ZC449.5	WBGene00022615	0.00271893	0.035115	0.851397
ZC455.1	ZC455.1	WBGene00013902	0.000199857	0.024245	1.61563
ZC482.3	ZC482.3	WBGene00013912	0.000147995	0.024245	4.03427
ZC581.3	ZC581.3	WBGene00022633	0.0011489	0.025477	0.651391
zip-6	R07H5.10	WBGene00011130	0.00209082	0.031145	1.95678
ZK105.7	ZK105.7	WBGene00022658	0.000995429	0.025027	5.53775
ZK105.8	ZK105.8	WBGene00044551	0.000191592	0.024245	4.0136
ZK1055.7	ZK1055.7	WBGene00022848	0.00428207	0.045434	0.964698
ZK1073.1	ZK1073.1	WBGene00014213	0.00499953	0.049785	1.33461
ZK1240.11	ZK1240.11	WBGene00206413	0.000457217	0.024245	1.02943
ZK1290.14	ZK1290.14	WBGene00044396	0.00253616	0.03403	1.09027
ZK177.9	ZK177.9	WBGene00022674	0.00188144	0.029866	3.57958
ZK228.3	ZK228.3	WBGene00013946	0.00178996	0.029321	0.78812
ZK228.4	ZK228.4	WBGene00013947	0.000252937	0.024245	2.4491
ZK418.11	ZK418.11	WBGene00044354	7.30558e-05	0.024245	2.33299
ZK550.7	ZK550.7	WBGene00014986	0.00106129	0.025216	2.88549
ZK675.4	ZK675.4	WBGene00014067	0.00063032	0.024245	6.24083
ZK792.4	ZK792.4	WBGene00014077	0.00243705	0.033381	1.56971
ZK822.4	ZK822.4	WBGene00014091	0.000449788	0.024245	1.31966
ZK822.6	ZK822.6	WBGene00044009	0.00443258	0.046407	1.96728
ZK863.8	ZK863.8	WBGene00014125	4.21954e-05	0.021725	1.76169
ztf-16	R08E3.4	WBGene00019960	0.0050141	0.049839	0.859638

## Sheet: Down-regulated Genes
Gene	Sequence Name	ID	Unadjusted P-value	FDR	log2FC
aakb-2	Y47D3A.15	WBGene00012928	0.003921	0.042863	-0.906785
aap-1	Y110A7A.10	WBGene00000001	0.000787563	0.024421	-2.56823
aars-2	F28H1.3	WBGene00000197	0.00194281	0.030187	-1.85855
aat-9	Y53H1C.1	WBGene00000010	0.000719776	0.024271	-1.75722
abcf-1	F18E2.2	WBGene00006512	0.000946091	0.024768	-1.76892
abcf-2	T27E9.7	WBGene00012097	0.00456497	0.047182	-1.26555
abcf-3	F42A10.1	WBGene00018339	0.00264419	0.034657	-1.11088
abi-1	B0336.6	WBGene00015146	0.000526878	0.024245	-2.76932
acbp-5	T12D8.3	WBGene00011731	0.00294353	0.036651	-1.68662
acdh-2	C17C3.12	WBGene00015894	0.00237935	0.033011	-5.72372
acin-1	C43E11.1	WBGene00016601	0.00230826	0.032695	-1.60981
acl-6	F08F3.2	WBGene00017261	0.00153515	0.027721	-1.60978
acl-8	T05H4.1	WBGene00020264	0.00324919	0.038663	-1.70347
acl-9	ZK40.1	WBGene00022646	0.00447162	0.046616	-1.40359
acs-13	Y65B4BL.5	WBGene00022037	0.000757882	0.024421	-2.3686
acs-4	F37C12.7	WBGene00018152	0.00495816	0.049535	-0.948621
act-2	T04C12.5	WBGene00000064	0.00149573	0.0275	-1.51296
ada-2	F32A5.1	WBGene00017967	0.0026876	0.034925	-1.5204
adbp-1	VW02B12L.4	WBGene00012157	0.00261034	0.034461	-1.66896
adr-1	H15N14.1	WBGene00000079	0.00243601	0.033381	-1.52756
adr-2	T20H4.4	WBGene00000080	0.000987925	0.025011	-1.8589
age-1	B0334.8	WBGene00000090	0.00245239	0.033454	-2.06872
agt-1	Y62E10A.5	WBGene00000093	0.00322645	0.038492	-1.02499
agt-2	F09E5.13	WBGene00000094	0.00112776	0.02536	-2.29357
ahcy-1	K02F2.2	WBGene00019322	0.00294414	0.036651	-1.03061
ain-2	B0041.2	WBGene00015007	0.00319001	0.038278	-1.13858
aip-1	F58E10.4	WBGene00000097	0.0035439	0.04062	-2.07095
aipl-1	K08F9.2	WBGene00010685	0.000508339	0.024245	-2.87459
air-1	K07C11.2	WBGene00000098	0.000680428	0.024245	-2.93223
air-2	B0207.4	WBGene00000099	0.000520967	0.024245	-3.33417
aka-1	D1022.7	WBGene00000101	0.00117934	0.02575	-2.02514
akt-1	C12D8.10	WBGene00000102	0.00420405	0.044957	-1.67577
alkb-8	C14B1.10	WBGene00007581	0.00225548	0.032335	-1.61631
aly-2	F23B2.6	WBGene00000121	0.000403176	0.024245	-3.07886
aly-3	M18.7	WBGene00000122	0.00122236	0.025809	-1.71932
ani-1	Y49E10.19	WBGene00013038	0.000513447	0.024245	-2.45688
ani-2	K10B2.5	WBGene00019608	0.000737044	0.024294	-2.40047
ani-3	Y43F8C.14	WBGene00012835	0.00265067	0.034676	-1.45335
aos-1	C08B6.9	WBGene00000142	0.00132301	0.026377	-2.35586
apb-3	R11A5.1	WBGene00000163	0.00285529	0.036062	-1.645
apc-10	F15H10.3	WBGene00000144	0.00102041	0.025156	-2.35503
apc-11	F35G12.9	WBGene00000145	0.00111998	0.025344	-2.5666
apc-17	C09H10.7	WBGene00007501	0.00162107	0.028299	-2.21008
apc-2	K06H7.6	WBGene00000143	0.000977952	0.024986	-2.3247
apd-3	W09G10.4	WBGene00000162	0.00307237	0.037513	-1.61704
aph-1	VF36H2L.1	WBGene00000147	0.00148422	0.02741	-2.31145
aph-2	ZC434.6	WBGene00000148	0.00295263	0.036696	-1.62296
apn-1	T05H10.2	WBGene00000151	0.000541502	0.024245	-2.28753
apr-1	K04G2.8	WBGene00000156	0.00155967	0.027971	-2.22842
aps-3	Y48G8AL.14	WBGene00000165	0.00285187	0.036057	-1.95853
apx-1	K08D9.3	WBGene00000168	0.000255949	0.024245	-3.81
arf-6	Y116A8C.12	WBGene00000184	0.00254379	0.034043	-1.28889
arid-1	Y108G3AL.7	WBGene00044689	0.000396441	0.024245	-2.90018
arl-1	F54C9.10	WBGene00000187	0.00401132	0.043518	-1.20246
arl-8	Y57G11C.13	WBGene00000192	0.0037472	0.04179	-2.16562
arp-11	C49H3.8	WBGene00016793	0.00152147	0.027595	-1.69676
arp-6	C08B11.6	WBGene00007434	0.000764085	0.024421	-2.09058
arrd-13	R06B9.3	WBGene00011054	0.00355134	0.040665	-1.43157
arrd-2	Y51B9A.4	WBGene00013086	0.00307784	0.03754	-10.4778
asb-1	F35G12.10	WBGene00000206	0.000539005	0.024245	-2.52186
asc-1	Y53F4B.15	WBGene00000208	0.000911316	0.024687	-1.16859
asd-1	R74.5	WBGene00011279	0.00201443	0.030594	-2.04046
asfl-1	C03D6.5	WBGene00007277	0.00073703	0.024294	-2.91089
asg-1	K07A12.3	WBGene00000209	0.00351386	0.040498	-1.21396
aspm-1	C45G3.1	WBGene00008107	0.000499626	0.024245	-2.33934
ath-1	K04G2.5	WBGene00010564	0.00277422	0.035501	-1.40951
athp-1	C44B9.4	WBGene00008081	0.00052159	0.024245	-2.28214
athp-2	H20J04.2	WBGene00019217	0.00271022	0.035052	-1.90236
atl-1	T06E4.3	WBGene00000226	0.00120055	0.025799	-1.44188
attf-2	F09G2.9	WBGene00017317	0.000806907	0.024429	-2.3251
attf-3	F54C4.3	WBGene00018794	0.00221102	0.03203	-1.75606
attf-6	Y18D10A.1	WBGene00012474	0.0004949	0.024245	-1.65
ave-1	M01G5.6	WBGene00044341	0.000352588	0.024245	-2.22431
B0001.2	B0001.2	WBGene00007087	0.00188682	0.02989	-2.16601
B0001.3	B0001.3	WBGene00007088	0.00281474	0.035749	-1.60577
B0001.4	B0001.4	WBGene00007089	0.00157175	0.027989	-1.84226
B0001.5	B0001.5	WBGene00007090	0.00179625	0.029329	-1.45349
B0001.7	B0001.7	WBGene00007092	0.00042428	0.024245	-3.13431
B0001.8	B0001.8	WBGene00007093	0.0018187	0.029488	-2.12946
B0019.2	B0019.2	WBGene00007094	0.001278	0.026	-1.85733
B0024.10	B0024.10	WBGene00007100	0.00192807	0.030136	-2.03546
B0024.11	B0024.11	WBGene00007101	0.000943115	0.024768	-1.90547
B0024.13	B0024.13	WBGene00007102	0.00151134	0.027511	-2.11118
B0025.4	B0025.4	WBGene00015001	0.00125217	0.025883	-1.99478
B0035.1	B0035.1	WBGene00007105	0.00239764	0.033126	-1.30944
B0035.11	B0035.11	WBGene00007110	0.00107789	0.025216	-1.97075
B0035.12	B0035.12	WBGene00007111	0.000352482	0.024245	-2.36645
B0035.18	B0035.18	WBGene00044290	0.00145053	0.027215	-2.54962
B0035.3	B0035.3	WBGene00007106	0.000845887	0.02452	-2.38383
B0035.6	B0035.6	WBGene00007109	0.000998223	0.025057	-1.91346
B0041.5	B0041.5	WBGene00015009	0.00389114	0.042679	-1.37118
B0041.8	B0041.8	WBGene00015011	0.000430101	0.024245	-2.98126
B0205.1	B0205.1	WBGene00015017	0.00118441	0.025768	-2.19033
B0205.9	B0205.9	WBGene00015023	0.00110575	0.025328	-2.32242
B0207.6	B0207.6	WBGene00015029	0.000533979	0.024245	-2.54882
B0212.3	B0212.3	WBGene00015037	0.00148114	0.027394	-3.37644
B0238.11	B0238.11	WBGene00015075	0.000702938	0.024245	-2.42155
B0238.15	B0238.15	WBGene00044537	0.000230599	0.024245	-5.8751
B0238.9	B0238.9	WBGene00015073	0.000536499	0.024245	-3.09611
B0261.1	B0261.1	WBGene00015091	0.00374636	0.04179	-1.12502
B0261.7	B0261.7	WBGene00015095	0.000674554	0.024245	-2.33991
B0273.3	B0273.3	WBGene00015098	0.000833489	0.02452	-2.41404
B0280.9	B0280.9	WBGene00015104	0.000889825	0.02452	-1.96694
B0281.8	B0281.8	WBGene00015114	3.55653e-05	0.020552	-5.30237
B0285.3	B0285.3	WBGene00007136	0.00224208	0.032279	-1.74235
B0304.2	B0304.2	WBGene00015134	0.000385226	0.024245	-3.25176
B0304.4	B0304.4	WBGene00015136	0.0018151	0.029478	-2.99932
B0334.15	B0334.15	WBGene00195248	0.00335341	0.039319	-1.41554
B0334.4	B0334.4	WBGene00007144	0.00200957	0.030585	-2.21758
B0334.9	B0334.9	WBGene00007147	0.000135568	0.024245	-7.71632
B0336.13	B0336.13	WBGene00015150	0.00143969	0.027149	-2.36362
B0336.3	B0336.3	WBGene00015143	0.00390412	0.04276	-1.4107
B0336.5	B0336.5	WBGene00015145	0.000671991	0.024245	-2.63923
B0336.7	B0336.7	WBGene00015147	0.00285596	0.036062	-1.34214
B0361.2	B0361.2	WBGene00015156	0.00373957	0.041756	-1.52859
B0361.6	B0361.6	WBGene00015160	0.000456902	0.024245	-2.62555
B0361.8	B0361.8	WBGene00015162	0.00256527	0.034102	-1.5012
B0365.1	B0365.1	WBGene00007150	0.000242362	0.024245	-3.7245
B0393.3	B0393.3	WBGene00007168	0.000859688	0.02452	-3.20704
B0393.6	B0393.6	WBGene00007171	0.000357637	0.024245	-3.46856
B0393.8	B0393.8	WBGene00007173	0.00369401	0.04151	-1.5846
B0412.3	B0412.3	WBGene00015173	0.00358388	0.040802	-1.18653
B0416.4	B0416.4	WBGene00015180	0.001198	0.025799	-6.54262
B0432.10	B0432.10	WBGene00015191	0.00157445	0.028004	-2.17893
B0432.13	B0432.13	WBGene00015194	0.00140219	0.026869	-2.38884
B0432.6	B0432.6	WBGene00015187	0.0017377	0.028953	-1.39188
B0432.8	B0432.8	WBGene00015189	0.00182338	0.029501	-2.59811
B0464.2	B0464.2	WBGene00007184	0.00125246	0.025883	-1.64074
B0464.6	B0464.6	WBGene00007186	0.000738487	0.024294	-2.39424
B0464.9	B0464.9	WBGene00007188	0.00233477	0.032857	-1.74491
B0491.1	B0491.1	WBGene00007189	0.00248714	0.033683	-1.7418
B0491.6	B0491.6	WBGene00007193	0.00254284	0.03404	-1.89176
B0491.7	B0491.7	WBGene00007194	0.0032102	0.03841	-1.72392
B0495.2	B0495.2	WBGene00015203	0.00111856	0.025344	-1.59136
B0495.8	B0495.8	WBGene00015207	0.0019307	0.030136	-1.65497
B0511.12	B0511.12	WBGene00015237	0.00215392	0.031706	-1.59802
B0511.13	B0511.13	WBGene00015238	0.00139428	0.026807	-2.2753
B0511.6	B0511.6	WBGene00015232	0.00362289	0.04112	-1.2183
B0511.7	B0511.7	WBGene00015233	0.00127066	0.025986	-2.16411
B0513.2	B0513.2	WBGene00007195	0.000531675	0.024245	-2.07523
B0513.4	B0513.4	WBGene00007196	0.000515965	0.024245	-3.75765
B0524.6	B0524.6	WBGene00015245	0.00235284	0.0329	-1.40171
B0545.4	B0545.4	WBGene00015247	0.00184556	0.029659	-1.43311
B0546.2	B0546.2	WBGene00015249	0.0033426	0.03926	-1.98095
B0564.11	B0564.11	WBGene00023421	0.00125708	0.025883	-1.80314
B0564.2	B0564.2	WBGene00007202	0.00449146	0.046693	-1.59395
baf-1	B0464.7	WBGene00000235	0.00432214	0.045683	-1.20297
bag-1	F57B10.11	WBGene00000236	0.00431436	0.045683	-1.80499
bath-1	F59H6.9	WBGene00019139	0.000988572	0.025011	-2.75797
bath-10	Y49F6C.4	WBGene00021726	0.00183808	0.029593	-3.15358
bath-15	C08C3.2	WBGene00015590	0.000833054	0.02452	-3.00509
bath-19	F59H6.1	WBGene00019132	0.000677102	0.024245	-3.91844
bath-2	F52C6.11	WBGene00018668	0.000888047	0.02452	-2.8996
bath-21	F59H6.8	WBGene00019138	0.00396356	0.043191	-2.08079
bath-23	Y49F6C.5	WBGene00021727	0.00321583	0.038445	-2.56198
bath-27	F14D2.1	WBGene00017450	0.000674016	0.024245	-3.50961
bath-28	F14D2.13	WBGene00017461	0.000649408	0.024245	-2.83634
bath-29	F14D2.4	WBGene00017452	0.000400413	0.024245	-2.89121
bath-30	F14D2.12	WBGene00017460	0.000442142	0.024245	-3.07905
bath-4	F52C6.8	WBGene00018665	0.000291506	0.024245	-2.43581
bath-40	Y105E8B.4	WBGene00013689	0.00279246	0.035584	-1.63704
bath-41	F37A4.9	WBGene00018137	0.000440952	0.024245	-3.28071
bath-42	C50C3.8	WBGene00016803	0.000549667	0.024245	-2.28409
bath-5	F59H6.11	WBGene00019141	0.000708038	0.024245	-2.80927
bath-7	F52C6.10	WBGene00018667	0.00119958	0.025799	-2.37235
bcs-1	F54C9.6	WBGene00010042	0.00207445	0.030996	-1.30454
ben-1	C54C6.2	WBGene00000248	0.000951518	0.024768	-0.747324
bet-1	Y119C1B.8	WBGene00022473	0.00460732	0.04738	-1.42156
bir-1	T27F2.3	WBGene00000249	0.000831107	0.02452	-2.38837
bir-2	C50B8.2	WBGene00000250	0.000411792	0.024245	-3.12144
bmk-1	F23B12.8	WBGene00000257	0.00305776	0.037432	-1.66151
bmy-1	F09E5.17	WBGene00017293	0.00161631	0.028288	-2.16019
bra-2	F23H11.1	WBGene00017757	0.000506539	0.024245	-2.26313
brc-1	C36A4.8	WBGene00000264	0.000332476	0.024245	-3.04509
brc-2	T07E3.5	WBGene00020316	0.0012801	0.026004	-1.96701
brd-1	K04C2.4	WBGene00000265	0.00078555	0.024421	-2.68855
bre-3	B0464.4	WBGene00000268	0.00445963	0.046552	-0.954126
bre-4	Y73E7A.7	WBGene00000269	0.00389592	0.042721	-1.02579
bre-5	T12G3.8	WBGene00000270	0.00130871	0.026229	-1.81898
brf-1	F45E12.2	WBGene00000271	0.0010132	0.025096	-2.05187
btb-19	F57C2.2	WBGene00010194	0.000871197	0.02452	-3.01422
btb-20	F57C2.1	WBGene00010193	0.000993038	0.025011	-2.13469
btb-4	F59H6.12	WBGene00019142	0.00196759	0.030345	-2.00743
btb-6	F45C12.7	WBGene00018438	0.00206602	0.030976	-11.8041
btb-7	F45C12.12	WBGene00018443	0.00298498	0.036928	-11.1202
btf-1	F15D4.1	WBGene00000274	0.00204545	0.03077	-1.55238
bub-1	R06C7.8	WBGene00000275	0.000540836	0.024245	-2.51224
bub-3	Y54G9A.6	WBGene00013209	0.000681191	0.024245	-2.60798
C01A2.5	C01A2.5	WBGene00007217	0.00414322	0.044496	-1.49355
C01B10.8	C01B10.8	WBGene00015282	0.000445959	0.024245	-2.36528
C01B10.9	C01B10.9	WBGene00015283	0.00322183	0.038477	-1.60703
C01B12.8	C01B12.8	WBGene00015291	0.000644706	0.024245	-2.36608
C01F1.1	C01F1.1	WBGene00015296	0.00265017	0.034676	-1.17258
C01F1.6	C01F1.6	WBGene00015301	0.000634726	0.024245	-2.37004
C01F6.9	C01F6.9	WBGene00007223	0.00187173	0.029749	-1.48511
C01G10.10	C01G10.10	WBGene00007237	0.00460085	0.047347	-1.40273
C01G10.8	C01G10.8	WBGene00007235	0.00199574	0.030545	-2.14364
C01G12.12	C01G12.12	WBGene00044053	0.00125928	0.025884	-1.79846
C01G12.4	C01G12.4	WBGene00006939	0.000163088	0.024245	-8.89482
C01G5.5	C01G5.5	WBGene00015307	0.00093322	0.024768	-2.51499
C01G5.6	C01G5.6	WBGene00015308	0.00302168	0.037172	-1.83856
C01G6.10	C01G6.10	WBGene00014663	0.000769186	0.024421	-3.60767
C01G6.3	C01G6.3	WBGene00007225	0.0012732	0.025986	-7.33895
C01G8.1	C01G8.1	WBGene00015312	0.000301927	0.024245	-6.11541
C01H6.9	C01H6.9	WBGene00007258	0.000522345	0.024245	-2.26664
C02B10.2	C02B10.2	WBGene00015327	0.000789114	0.024421	-2.95383
C02B10.4	C02B10.4	WBGene00015329	0.00182572	0.029518	-2.04142
C02B10.5	C02B10.5	WBGene00015330	0.0012385	0.025809	-0.983446
C02F5.13	C02F5.13	WBGene00015353	0.00145222	0.027215	-2.06778
C02F5.3	C02F5.3	WBGene00015346	0.0048741	0.04909	-1.25357
C02F5.6	C02F5.6	WBGene00015349	0.000486315	0.024245	-1.81271
C03E10.3	C03E10.3	WBGene00007281	0.00416061	0.044641	-1.01842
C03H5.3	C03H5.3	WBGene00015405	0.00250132	0.033731	-1.64171
C04A11.2	C04A11.2	WBGene00007286	0.00420278	0.044956	-3.92663
C04B4.2	C04B4.2	WBGene00007290	0.0012319	0.025809	-9.20288
C04E6.11	C04E6.11	WBGene00015425	0.00312615	0.037873	-1.33685
C04F12.1	C04F12.1	WBGene00007297	0.00245223	0.033454	-2.37014
C04F12.5	C04F12.5	WBGene00007299	0.00119122	0.025795	-2.32997
C04F5.8	C04F5.8	WBGene00015450	0.00240712	0.033203	-1.51479
C04F5.9	C04F5.9	WBGene00015451	0.0024657	0.033566	-2.05358
C04G6.6	C04G6.6	WBGene00015456	0.00160765	0.028211	-1.79663
C04H5.1	C04H5.1	WBGene00007312	0.00196626	0.030345	-1.54092
C04H5.7	C04H5.7	WBGene00007315	0.00154811	0.027816	-2.03581
C05C10.2	C05C10.2	WBGene00007329	0.000989252	0.025011	-2.35771
C05C10.5	C05C10.5	WBGene00007332	0.000255259	0.024245	-5.90667
C05C10.7	C05C10.7	WBGene00007334	0.000687781	0.024245	-2.55158
C05C8.2	C05C8.2	WBGene00015461	0.000475358	0.024245	-2.16541
C05D11.1	C05D11.1	WBGene00015481	0.00363259	0.041148	-1.15026
C05D11.9	C05D11.9	WBGene00015486	0.00094601	0.024768	-2.07095
C05D2.10	C05D2.10	WBGene00015470	0.00328025	0.038847	-1.78885
C06A1.4	C06A1.4	WBGene00014667	0.00389815	0.042733	-1.5521
C06A5.1	C06A5.1	WBGene00015499	0.00104624	0.025216	-1.7126
C06A5.3	C06A5.3	WBGene00015501	0.00215542	0.031706	-2.22014
C06A5.5	C06A5.5	WBGene00015503	0.00499056	0.049749	-1.3975
C06A5.6	C06A5.6	WBGene00015504	0.000481731	0.024245	-2.76409
C06A5.8	C06A5.8	WBGene00015505	0.000321108	0.024245	-3.13252
C06A8.2	C06A8.2	WBGene00015513	0.00179269	0.029321	-1.92195
C06E1.9	C06E1.9	WBGene00015524	0.00388065	0.042615	-1.23388
C06E2.5	C06E2.5	WBGene00015529	0.00413927	0.044468	-1.96496
C06G4.1	C06G4.1	WBGene00015557	0.00211173	0.031325	-1.94298
C07A9.2	C07A9.2	WBGene00007400	0.000699807	0.024245	-2.39197
C07E3.9	C07E3.9	WBGene00007419	0.00423871	0.045177	-1.40561
C07H6.2	C07H6.2	WBGene00015579	0.00351911	0.040528	-1.88387
C07H6.4	C07H6.4	WBGene00015581	0.00467772	0.047848	-1.21062
C08A9.8	C08A9.8	WBGene00015588	0.0016673	0.028463	-4.12267
C08B11.8	C08B11.8	WBGene00007435	0.00207544	0.030996	-1.95681
C08B11.9	C08B11.9	WBGene00007436	0.00223884	0.03225	-1.50818
C08B6.15	C08B6.15	WBGene00077449	0.00018347	0.024245	-4.70044
C08B6.8	C08B6.8	WBGene00007429	0.00183601	0.029593	-1.68588
C08F1.10	C08F1.10	WBGene00015613	7.21951e-05	0.024245	-7.54725
C08F1.6	C08F1.6	WBGene00015610	4.34907e-05	0.021725	-8.10852
C08F8.2	C08F8.2	WBGene00007444	0.00368758	0.041485	-1.17486
C08F8.3	C08F8.3	WBGene00007445	0.000256397	0.024245	-3.55451
C08H9.16	C08H9.16	WBGene00086566	0.000938409	0.024768	-2.50922
C08H9.3	C08H9.3	WBGene00007464	0.00231925	0.032739	-1.29789
C09E7.7	C09E7.7	WBGene00015641	0.00491088	0.049258	-1.76863
C09E7.8	C09E7.8	WBGene00015642	0.00488757	0.049171	-2.04468
C09E7.9	C09E7.9	WBGene00015643	0.00351866	0.040528	-1.23661
C09E9.1	C09E9.1	WBGene00007476	0.000825266	0.024504	-1.75216
C09G4.4	C09G4.4	WBGene00044001	0.000393304	0.024245	-2.61607
C09G9.1	C09G9.1	WBGene00007492	0.0029314	0.036576	-1.31102
C09G9.2	C09G9.2	WBGene00007493	0.00168483	0.028563	-2.09815
C09H10.10	C09H10.10	WBGene00007504	0.00210676	0.031306	-1.73515
C09H10.5	C09H10.5	WBGene00007499	0.00364546	0.041186	-1.75251
C10A4.6	C10A4.6	WBGene00015667	0.00185466	0.02969	-1.82483
C10B5.1	C10B5.1	WBGene00015670	0.00125	0.025883	-2.00574
C10C6.7	C10C6.7	WBGene00007515	0.00326593	0.038762	-2.88739
C10C6.9	C10C6.9	WBGene00045175	0.00109271	0.025314	-2.13393
C10G11.6	C10G11.6	WBGene00015686	0.0011776	0.02575	-2.11077
C10G11.7	C10G11.7	WBGene00015687	0.00299247	0.036971	-1.62023
C10H11.8	C10H11.8	WBGene00015697	0.00218556	0.031916	-1.9612
C11D2.7	C11D2.7	WBGene00015703	0.00363661	0.041148	-1.42321
C12D8.1	C12D8.1	WBGene00007534	0.00165476	0.028404	-1.60474
C13B4.1	C13B4.1	WBGene00007545	0.00310755	0.037733	-1.38993
C13B7.6	C13B7.6	WBGene00015731	0.000895287	0.024555	-2.10094
C13B9.2	C13B9.2	WBGene00015733	0.00501179	0.049839	-2.43806
C13F10.2	C13F10.2	WBGene00015742	0.00455705	0.047151	-2.15822
C13F10.4	C13F10.4	WBGene00015743	0.00426081	0.045334	-0.929317
C13F10.5	C13F10.5	WBGene00015744	0.00201074	0.030585	-2.04292
C13F10.6	C13F10.6	WBGene00015745	0.000616664	0.024245	-2.95621
C13F10.7	C13F10.7	WBGene00015746	0.00016604	0.024245	-2.28022
C13G5.2	C13G5.2	WBGene00015747	0.000501099	0.024245	-3.18558
C14A4.11	C14A4.11	WBGene00007561	0.00185771	0.02969	-1.93802
C14A4.3	C14A4.3	WBGene00007556	0.00285243	0.036057	-1.59975
C14B1.12	C14B1.12	WBGene00184990	0.000838136	0.02452	-2.97208
C14B1.2	C14B1.2	WBGene00007573	0.000612866	0.024245	-4.21046
C14B1.7	C14B1.7	WBGene00007578	0.00027373	0.024245	-2.77333
C14B1.8	C14B1.8	WBGene00007579	0.000749001	0.024383	-2.08892
C14B1.9	C14B1.9	WBGene00007580	0.000275146	0.024245	-4.92274
C14B9.8	C14B9.8	WBGene00015754	0.00372213	0.041652	-1.0848
C14C10.5	C14C10.5	WBGene00007588	0.00137397	0.026722	-1.69816
C14C10.6	C14C10.6	WBGene00007589	0.00368464	0.041476	-2.10322
C14C11.2	C14C11.2	WBGene00015766	0.000508925	0.024245	-2.34778
C15C6.3	C15C6.3	WBGene00007602	0.00310235	0.037689	-1.46466
C15C6.4	C15C6.4	WBGene00007603	0.00228013	0.032457	-2.48732
C15C8.4	C15C8.4	WBGene00007606	0.00162323	0.028299	-2.39411
C15F1.8	C15F1.8	WBGene00015797	0.00137821	0.026722	-2.61143
C15H11.8	C15H11.8	WBGene00007616	0.00137006	0.0267	-1.94542
C16A11.10	C16A11.10	WBGene00185089	0.00128407	0.026054	-1.87343
C16A11.2	C16A11.2	WBGene00015815	0.00309755	0.03766	-1.63032
C16A11.3	C16A11.3	WBGene00015816	0.000277023	0.024245	-2.48401
C16A11.4	C16A11.4	WBGene00015817	0.000518767	0.024245	-2.4234
C16A11.5	C16A11.5	WBGene00015818	0.000312065	0.024245	-2.22398
C16A3.1	C16A3.1	WBGene00015806	0.00109654	0.025314	-1.74289
C16A3.2	C16A3.2	WBGene00015807	0.000429898	0.024245	-2.87943
C16A3.4	C16A3.4	WBGene00015809	0.0010086	0.025093	-1.70403
C16C10.1	C16C10.1	WBGene00007622	0.00332345	0.03916	-1.47014
C16C10.2	C16C10.2	WBGene00007623	0.0022626	0.032355	-1.45582
C16C10.4	C16C10.4	WBGene00007625	0.00187182	0.029749	-2.22309
C16C10.8	C16C10.8	WBGene00007628	0.00131157	0.026252	-1.47376
C16C10.9	C16C10.9	WBGene00007629	0.00094966	0.024768	-1.3145
C16C2.4	C16C2.4	WBGene00007621	0.00483512	0.048854	-1.81737
C16C8.11	C16C8.11	WBGene00015849	0.000945481	0.024768	-2.42842
C16C8.12	C16C8.12	WBGene00015850	0.000405506	0.024245	-4.04712
C16C8.13	C16C8.13	WBGene00015851	0.00355577	0.040674	-2.88658
C16C8.14	C16C8.14	WBGene00015852	0.000737801	0.024294	-3.31835
C16C8.16	C16C8.16	WBGene00015853	0.0005373	0.024245	-3.16018
C16C8.4	C16C8.4	WBGene00015842	0.000720201	0.024271	-3.31802
C16C8.5	C16C8.5	WBGene00015843	0.000295577	0.024245	-3.41887
C17E4.10	C17E4.10	WBGene00007647	0.00235049	0.032888	-1.91778
C17E4.11	C17E4.11	WBGene00044236	0.00336525	0.039406	-1.48698
C17E4.2	C17E4.2	WBGene00007642	0.000200492	0.024245	-7.45943
C17E4.20	C17E4.20	WBGene00219313	0.00130599	0.026208	-3.72534
C17E4.3	C17E4.3	WBGene00007643	7.55398e-05	0.024245	-5.78202
C17E4.4	C17E4.4	WBGene00007644	0.00110776	0.025328	-2.05618
C17E4.6	C17E4.6	WBGene00007645	0.00080521	0.024426	-2.08836
C17E7.9	C17E7.9	WBGene00015903	0.000710393	0.024245	-8.24575
C17G1.2	C17G1.2	WBGene00007649	0.000326763	0.024245	-3.03882
C17G10.1	C17G10.1	WBGene00015915	0.000628946	0.024245	-2.36141
C17G10.2	C17G10.2	WBGene00015916	0.000527198	0.024245	-1.97933
C17G10.9	C17G10.9	WBGene00015920	0.00125257	0.025883	-1.52333
C17H12.13	C17H12.13	WBGene00015938	0.0011566	0.025524	-2.15961
C17H12.2	C17H12.2	WBGene00015928	0.000801702	0.024426	-2.15222
C18A3.1	C18A3.1	WBGene00015939	0.00167792	0.028527	-2.20422
C18A3.2	C18A3.2	WBGene00015940	0.00312496	0.037873	-1.52865
C18A3.3	C18A3.3	WBGene00015941	0.000371637	0.024245	-2.03544
C18A3.4	C18A3.4	WBGene00015942	0.00150978	0.027511	-0.477972
C18D11.3	C18D11.3	WBGene00007681	0.00032937	0.024245	-2.09105
C18D4.4	C18D4.4	WBGene00007674	0.00352464	0.040546	-1.0606
C18E3.5	C18E3.5	WBGene00015974	0.00159436	0.028164	-1.57368
C18E3.9	C18E3.9	WBGene00015976	0.00075591	0.024421	-2.66859
C18F10.7	C18F10.7	WBGene00015978	0.00182154	0.029501	-1.67675
C18H2.2	C18H2.2	WBGene00015989	0.000964214	0.024955	-2.20742
C18H9.2	C18H9.2	WBGene00016001	0.00107404	0.025216	-1.37124
C18H9.3	C18H9.3	WBGene00016002	0.00162989	0.028299	-1.39134
C23G10.7	C23G10.7	WBGene00016014	0.00271722	0.035103	-1.95906
C23G10.8	C23G10.8	WBGene00016015	0.00145239	0.027215	-1.38642
C23H3.5	C23H3.5	WBGene00016021	0.0040208	0.04359	-1.74777
C23H5.5	C23H5.5	WBGene00023241	0.000859548	0.02452	-1.91695
C24D10.4	C24D10.4	WBGene00016055	0.00208416	0.031077	-1.80553
C24D10.5	C24D10.5	WBGene00016056	0.000648191	0.024245	-5.00892
C24F3.2	C24F3.2	WBGene00007697	0.00225823	0.032335	-1.94322
C24H12.4	C24H12.4	WBGene00016073	0.000690269	0.024245	-1.82643
C24H12.5	C24H12.5	WBGene00016074	0.000354751	0.024245	-2.70448
C24H12.7	C24H12.7	WBGene00016076	0.000168804	0.024245	-5.67243
C25A1.1	C25A1.1	WBGene00007705	0.00162944	0.028299	-2.41042
C25A1.12	C25A1.12	WBGene00007711	0.00173855	0.028956	-2.35828
C25A1.16	C25A1.16	WBGene00077526	0.00209293	0.031145	-1.22354
C25A1.4	C25A1.4	WBGene00007706	0.00121041	0.025809	-1.82429
C25A11.1	C25A11.1	WBGene00016086	0.00190371	0.029986	-3.97491
C25G4.3	C25G4.3	WBGene00007731	0.00390703	0.042771	-1.06346
C25H3.12	C25H3.12	WBGene00016121	0.00363815	0.041148	-1.69186
C25H3.17	C25H3.17	WBGene00194642	0.00414802	0.044516	-0.80817
C25H3.4	C25H3.4	WBGene00016113	0.00204164	0.030753	-1.5356
C26E6.12	C26E6.12	WBGene00016145	0.00405459	0.043852	-1.9798
C26F1.3	C26F1.3	WBGene00016148	0.00051123	0.024245	-2.23762
C27A12.2	C27A12.2	WBGene00016154	0.000755948	0.024421	-2.07587
C27A12.6	C27A12.6	WBGene00016156	0.00174443	0.028989	-2.51187
C27A12.7	C27A12.7	WBGene00016157	0.00141887	0.02703	-2.45345
C27A12.9	C27A12.9	WBGene00016159	0.00372407	0.041664	-1.63053
C27A7.6	C27A7.6	WBGene00007757	0.0021553	0.031706	-1.61871
C27B7.5	C27B7.5	WBGene00007762	0.000387116	0.024245	-2.64705
C27C12.3	C27C12.3	WBGene00007773	0.000693886	0.024245	-4.08578
C27C7.1	C27C7.1	WBGene00007766	0.000233649	0.024245	-2.90944
C27D8.4	C27D8.4	WBGene00007780	0.00310848	0.037733	-1.66996
C27D9.1	C27D9.1	WBGene00016163	0.000207923	0.024245	-4.90187
C27F2.10	C27F2.10	WBGene00016171	0.00193701	0.030137	-1.96398
C27F2.4	C27F2.4	WBGene00016166	0.0042133	0.045017	-1.33018
C27F2.7	C27F2.7	WBGene00016169	0.000843839	0.02452	-2.7697
C27H6.3	C27H6.3	WBGene00007785	0.00129995	0.026182	-1.77094
C27H6.8	C27H6.8	WBGene00007787	0.00178747	0.029321	-1.44688
C27H6.9	C27H6.9	WBGene00077500	0.000873898	0.02452	-2.09056
C28A5.1	C28A5.1	WBGene00007788	0.000632998	0.024245	-2.40082
C28A5.2	C28A5.2	WBGene00007789	0.00430804	0.045635	-1.97515
C28C12.12	C28C12.12	WBGene00016182	0.000901477	0.024606	-2.46978
C28H8.1	C28H8.1	WBGene00016192	0.00213044	0.031502	-2.83807
C28H8.3	C28H8.3	WBGene00016194	0.00139125	0.026794	-1.26824
C29A12.1	C29A12.1	WBGene00007797	0.000336101	0.024245	-3.7325
C29A12.2	C29A12.2	WBGene00007798	0.00457954	0.047209	-9.06578
C29E4.13	C29E4.13	WBGene00043051	0.000386757	0.024245	-2.40189
C29E4.9	C29E4.9	WBGene00016206	0.00427506	0.045411	-1.29629
C29F9.12	C29F9.12	WBGene00016226	0.000482983	0.024245	-2.64809
C29G2.1	C29G2.1	WBGene00016229	0.00265739	0.034705	-10.3174
C29G2.2	C29G2.2	WBGene00016230	1.60803e-06	0.0026323	-8.73471
C30A5.3	C30A5.3	WBGene00016238	0.000730934	0.024294	-2.06794
C30B5.4	C30B5.4	WBGene00016245	0.00101949	0.025156	-2.04657
C30C11.4	C30C11.4	WBGene00016250	0.00262694	0.034579	-1.83227
C30F12.4	C30F12.4	WBGene00016263	0.000250429	0.024245	-4.06108
C30G12.1	C30G12.1	WBGene00016273	0.000417542	0.024245	-2.83545
C30G12.6	C30G12.6	WBGene00016277	0.00268044	0.034874	-1.272
C30H6.8	C30H6.8	WBGene00007825	0.00452238	0.046899	-0.956557
C31G12.1	C31G12.1	WBGene00007850	1.32175e-05	0.011753	-9.85487
C31H1.8	C31H1.8	WBGene00016291	0.000312527	0.024245	-4.16647
C31H2.14	C31H2.14	WBGene00206484	0.00216883	0.031842	-0.472905
C32D5.10	C32D5.10	WBGene00016317	0.00401328	0.043529	-1.64144
C32D5.11	C32D5.11	WBGene00016318	0.00176128	0.029144	-1.4658
C32E8.5	C32E8.5	WBGene00016323	0.000726824	0.024294	-2.44421
C32H11.7	C32H11.7	WBGene00007870	0.000283403	0.024245	-2.86642
C33A12.3	C33A12.3	WBGene00007882	0.00377191	0.041963	-1.39972
C33F10.4	C33F10.4	WBGene00016353	0.00215417	0.031706	-2.35229
C33H5.18	C33H5.18	WBGene00016384	0.0043579	0.045877	-1.3043
C33H5.8	C33H5.8	WBGene00016375	0.00219934	0.031935	-1.72221
C34B7.1	C34B7.1	WBGene00007911	0.000886659	0.02452	-1.60536
C34C12.2	C34C12.2	WBGene00007921	0.00377905	0.041992	-1.67506
C34D4.10	C34D4.10	WBGene00016402	0.000598574	0.024245	-2.41729
C34D4.13	C34D4.13	WBGene00016404	0.00417468	0.04475	-1.5057
C34E10.10	C34E10.10	WBGene00016411	0.000528436	0.024245	-1.93021
C34E10.8	C34E10.8	WBGene00016409	0.00109619	0.025314	-2.36253
C34H4.5	C34H4.5	WBGene00016427	0.0039892	0.04335	-1.49732
C35A5.3	C35A5.3	WBGene00007947	0.00143922	0.027149	-2.14287
C35A5.8	C35A5.8	WBGene00007952	0.00129895	0.026182	-1.54792
C35B1.2	C35B1.2	WBGene00016432	0.00343497	0.03993	-1.50977
C35B1.4	C35B1.4	WBGene00016434	0.00125803	0.025883	-0.737406
C35D10.13	C35D10.13	WBGene00016449	0.000255535	0.024245	-4.08413
C35D10.6	C35D10.6	WBGene00016443	0.00178862	0.029321	-1.92275
C35D10.7	C35D10.7	WBGene00016444	0.000546924	0.024245	-2.5155
C35D10.8	C35D10.8	WBGene00016445	0.00330482	0.038991	-1.06284
C35D6.4	C35D6.4	WBGene00007961	0.00118241	0.025762	-6.24793
C35E7.5	C35E7.5	WBGene00016457	0.00253423	0.034024	-5.59866
C35E7.8	C35E7.8	WBGene00016460	0.00141963	0.027034	-1.74945
C36A4.12	C36A4.12	WBGene00164983	0.00219237	0.031935	-1.53044
C36A4.4	C36A4.4	WBGene00007965	0.000847245	0.02452	-2.67464
C36A4.5	C36A4.5	WBGene00007966	0.000175818	0.024245	-3.57657
C36B1.11	C36B1.11	WBGene00007978	0.00079181	0.024421	-2.99985
C36B1.14	C36B1.14	WBGene00044614	0.00178485	0.029321	-2.31056
C36C9.1	C36C9.1	WBGene00016485	0.000977261	0.024984	-4.69789
C36E8.1	C36E8.1	WBGene00007980	0.00225739	0.032335	-1.45896
C36F7.2	C36F7.2	WBGene00007985	0.000283969	0.024245	-3.11954
C37A2.8	C37A2.8	WBGene00016494	0.00322274	0.038478	-1.62039
C37C3.1	C37C3.1	WBGene00016495	0.00087298	0.02452	-1.96365
C37C3.9	C37C3.9	WBGene00016501	0.000294256	0.024245	-3.9824
C38D4.1	C38D4.1	WBGene00008003	0.00123241	0.025809	-1.83414
C38D4.4	C38D4.4	WBGene00008005	0.000604021	0.024245	-2.51989
C39B5.6	C39B5.6	WBGene00016524	0.00370315	0.041538	-1.14119
C39D10.7	C39D10.7	WBGene00016534	0.00119528	0.025799	-2.55203
C39E9.11	C39E9.11	WBGene00008034	0.00115163	0.025496	-2.17592
C39E9.12	C39E9.12	WBGene00008035	0.000420158	0.024245	-2.98138
C40A11.2	C40A11.2	WBGene00016545	0.000168804	0.024245	-5.67243
C40A11.6	C40A11.6	WBGene00016549	0.00133076	0.026429	-5.30237
C40H1.6	C40H1.6	WBGene00008041	0.0040016	0.043443	-1.07792
C41D11.4	C41D11.4	WBGene00016563	0.00225529	0.032335	-2.14996
C41D11.5	C41D11.5	WBGene00016564	0.000560626	0.024245	-3.17596
C41D11.9	C41D11.9	WBGene00016567	0.00382626	0.042281	-2.07315
C41G7.3	C41G7.3	WBGene00008061	0.000248781	0.024245	-3.02738
C42C1.12	C42C1.12	WBGene00016590	0.00200798	0.030585	-1.61016
C42C1.13	C42C1.13	WBGene00016591	0.00464066	0.047639	-1.58665
C42C1.8	C42C1.8	WBGene00016586	0.000742738	0.024326	-3.1389
C43E11.12	C43E11.12	WBGene00016609	0.0007723	0.024421	-1.98314
C43E11.9	C43E11.9	WBGene00016607	0.000197953	0.024245	-1.67381
C43H6.1	C43H6.1	WBGene00016614	0.000197527	0.024245	-1.18235
C43H8.2	C43H8.2	WBGene00016622	0.00259594	0.03432	-1.32298
C44B7.12	C44B7.12	WBGene00016632	0.000798123	0.024426	-2.79655
C44B7.2	C44B7.2	WBGene00016624	0.00113332	0.025408	-1.52275
C44B7.5	C44B7.5	WBGene00016627	0.00140965	0.026926	-3.56615
C44B9.3	C44B9.3	WBGene00008080	0.000375199	0.024245	-4.30555
C44C10.4	C44C10.4	WBGene00008085	0.00218821	0.031935	-1.55054
C44E4.1	C44E4.1	WBGene00016650	0.00442324	0.046331	-1.01361
C44E4.2	C44E4.2	WBGene00016651	0.00424189	0.045196	-1.14214
C44E4.4	C44E4.4	WBGene00016653	0.000477492	0.024245	-1.69374
C44E4.8	C44E4.8	WBGene00045479	0.00190037	0.029964	-4.6507
C45G3.3	C45G3.3	WBGene00001590	0.00482017	0.048791	-1.57565
C45G9.2	C45G9.2	WBGene00016674	0.000788345	0.024421	-2.52353
C45G9.7	C45G9.7	WBGene00016678	0.00409333	0.044178	-1.81927
C45H4.14	C45H4.14	WBGene00016695	0.00373963	0.041756	-10.0715
C46A5.5	C46A5.5	WBGene00016701	0.000854205	0.02452	-2.19379
C46A5.6	C46A5.6	WBGene00016702	0.00105526	0.025216	-1.86868
C46C2.5	C46C2.5	WBGene00008113	0.00337119	0.039429	-1.10908
C46E10.8	C46E10.8	WBGene00016712	0.004345	0.045798	-9.54146
C46F11.4	C46F11.4	WBGene00008119	0.00407491	0.044018	-1.26925
C46G7.5	C46G7.5	WBGene00044502	0.00226308	0.032355	-1.9569
C47B2.2	C47B2.2	WBGene00008131	0.00049582	0.024245	-1.91355
C47D12.2	C47D12.2	WBGene00008136	0.00194249	0.030187	-1.6275
C47D12.5	C47D12.5	WBGene00008139	0.00213532	0.031524	-1.66007
C47D12.8	C47D12.8	WBGene00008140	0.000683398	0.024245	-2.16586
C47E12.7	C47E12.7	WBGene00008151	0.000938204	0.024768	-1.58164
C47E8.4	C47E8.4	WBGene00008143	0.000601932	0.024245	-2.57068
C47F8.1	C47F8.1	WBGene00008157	4.40796e-05	0.021725	-9.06578
C47G2.4	C47G2.4	WBGene00008165	0.00341515	0.039781	-1.94244
C48A7.2	C48A7.2	WBGene00016739	0.00239508	0.033116	-1.31499
C48B4.10	C48B4.10	WBGene00008173	0.000223191	0.024245	-2.38441
C48B4.11	C48B4.11	WBGene00008174	0.00059316	0.024245	-2.92764
C48B4.6	C48B4.6	WBGene00008169	0.00102802	0.025201	-2.5268
C48B4.7	C48B4.7	WBGene00008170	0.000116654	0.024245	-3.52237
C48B4.8	C48B4.8	WBGene00008171	0.00113521	0.025413	-1.73769
C48B4.9	C48B4.9	WBGene00008172	0.000446681	0.024245	-2.63268
C48B6.2	C48B6.2	WBGene00016740	0.000479172	0.024245	-2.11072
C48B6.3	C48B6.3	WBGene00016741	0.000576592	0.024245	-2.79139
C48E7.2	C48E7.2	WBGene00016750	0.00385748	0.042473	-1.56869
C49A9.10	C49A9.10	WBGene00016764	0.00238382	0.033011	-2.04376
C49C3.6	C49C3.6	WBGene00008196	0.000815422	0.02443	-2.91425
C49C3.7	C49C3.7	WBGene00008197	0.0013336	0.02645	-2.53085
C49C8.3	C49C8.3	WBGene00016767	0.000632176	0.024245	-2.63597
C49F5.3	C49F5.3	WBGene00008207	0.00168072	0.028527	-4.99057
C49H3.3	C49H3.3	WBGene00016790	0.000638662	0.024245	-1.6108
C49H3.4	C49H3.4	WBGene00016791	0.0036971	0.041534	-1.91531
C49H3.6	C49H3.6	WBGene00016792	0.00109855	0.025314	-2.51725
C49H3.9	C49H3.9	WBGene00016794	0.000804728	0.024426	-1.65006
C50B6.3	C50B6.3	WBGene00008219	0.000530863	0.024245	-2.80426
C50C3.1	C50C3.1	WBGene00016799	0.000705529	0.024245	-2.89022
C50D2.10	C50D2.10	WBGene00044420	0.00170043	0.028697	-1.79151
C50D2.5	C50D2.5	WBGene00016808	0.00402625	0.043613	-1.54563
C50D2.8	C50D2.8	WBGene00016811	0.00434092	0.045798	-1.67645
C50E3.11	C50E3.11	WBGene00016822	0.000688727	0.024245	-9.11424
C50E3.12	C50E3.12	WBGene00016823	0.00167788	0.028527	-6.5655
C50E3.5	C50E3.5	WBGene00016816	0.000295109	0.024245	-2.77406
C50F2.2	C50F2.2	WBGene00016836	0.00034558	0.024245	-2.64233
C50F2.3	C50F2.3	WBGene00016837	0.000586303	0.024245	-1.94265
C50F4.12	C50F4.12	WBGene00008236	0.00180051	0.02937	-1.93958
C50F4.4	C50F4.4	WBGene00008232	0.0048545	0.048936	-2.30257
C50F4.6	C50F4.6	WBGene00001910	0.000888439	0.02452	-3.0595
C52A10.3	C52A10.3	WBGene00016864	2.74141e-05	0.017698	-7.45943
C52E12.1	C52E12.1	WBGene00016888	0.00225874	0.032335	-1.25241
C53A5.17	C53A5.17	WBGene00194707	0.00465539	0.047726	-1.14773
C53A5.6	C53A5.6	WBGene00008266	0.00468114	0.047872	-1.54343
C53B4.4	C53B4.4	WBGene00008274	0.00294034	0.036633	-1.56925
C53D5.1	C53D5.1	WBGene00016902	0.000739614	0.024302	-1.53977
C53D6.4	C53D6.4	WBGene00008281	0.00214274	0.03159	-2.1071
C53H9.2	C53H9.2	WBGene00016907	0.000164825	0.024245	-1.80627
C54C6.6	C54C6.6	WBGene00008288	0.00198458	0.030462	-2.10819
C54F6.15	C54F6.15	WBGene00044113	0.000282362	0.024245	-4.60026
C54G4.9	C54G4.9	WBGene00008318	0.00180971	0.029436	-1.93379
C54G6.2	C54G6.2	WBGene00016931	0.00363611	0.041148	-1.77309
C55A6.1	C55A6.1	WBGene00008330	0.000199657	0.024245	-2.66962
C55A6.10	C55A6.10	WBGene00008339	0.00122446	0.025809	-1.65553
C55A6.9	C55A6.9	WBGene00008338	0.00141216	0.026936	-1.9488
C55B7.11	C55B7.11	WBGene00016947	0.00079332	0.024421	-2.74495
C56A3.10	C56A3.10	WBGene00077568	0.00144153	0.027149	-2.07977
C56A3.4	C56A3.4	WBGene00008343	0.00268749	0.034925	-2.99123
C56A3.5	C56A3.5	WBGene00008344	0.00167172	0.028517	-2.20782
C56A3.8	C56A3.8	WBGene00008346	0.00110951	0.025328	-1.6357
C56C10.10	C56C10.10	WBGene00016966	0.00265123	0.034676	-1.69516
C56C10.9	C56C10.9	WBGene00016965	0.00152393	0.027598	-1.60499
C56E6.9	C56E6.9	WBGene00195085	0.000204516	0.024245	-1.63598
C56G2.7	C56G2.7	WBGene00016981	0.00217862	0.031889	-2.09599
cacn-1	W03H9.4	WBGene00012230	0.00137802	0.026722	-1.88904
cand-1	Y102A5A.1	WBGene00013606	0.00373733	0.041756	-1.32843
capg-1	F29D11.2	WBGene00009254	0.002312	0.032695	-1.74867
capg-2	F55C5.4	WBGene00010093	0.0011788	0.02575	-2.4846
car-1	Y18D10A.17	WBGene00012484	0.000132011	0.024245	-3.32918
cars-1	Y23H5A.7	WBGene00000800	0.00212273	0.031427	-1.42187
cas-2	C18E3.6	WBGene00015975	0.000850828	0.02452	-2.36328
cash-1	K07C5.8	WBGene00010631	0.00110191	0.025314	-1.81583
catp-6	W08D2.5	WBGene00012341	0.00151111	0.027511	-1.93337
cav-1	T13F2.8	WBGene00000301	0.000355686	0.024245	-6.55965
cbd-1	H02I12.1	WBGene00010351	0.000121577	0.024245	-6.1658
cblc-1	ZK546.17	WBGene00022766	0.0046866	0.047907	-1.67903
cbp-1	R10E11.1	WBGene00000366	0.00216127	0.031751	-1.17578
ccch-3	W05B10.2	WBGene00012277	0.00163429	0.028299	-2.44097
ccdc-55	C16C10.6	WBGene00007627	0.00179738	0.029329	-1.89207
ccr-4	ZC518.3	WBGene00000376	0.00268252	0.034881	-1.88815
cct-2	T21B10.7	WBGene00000378	0.00231167	0.032695	-2.22967
cct-3	F54A3.3	WBGene00018782	0.00456861	0.047192	-2.02956
cct-4	K01C8.10	WBGene00000379	0.00266282	0.034733	-2.04299
cct-5	C07G2.3	WBGene00000380	0.00145743	0.027277	-2.44216
cct-6	F01F1.8	WBGene00000381	0.00199589	0.030545	-2.29977
cct-7	T10B5.5	WBGene00020391	0.00332566	0.039176	-2.07476
cct-8	Y55F3AR.3	WBGene00021934	0.00314709	0.038	-2.34345
ccz-1	F58G11.6	WBGene00010283	0.00185911	0.029702	-1.80656
CD4.10	CD4.10	WBGene00022970	0.000411978	0.024245	-2.59418
CD4.8	CD4.8	WBGene00016993	0.00115402	0.025516	-1.73956
cdc-14	C17G10.4	WBGene00000383	0.00487536	0.049092	-1.5359
cdc-25.1	K06A5.7	WBGene00000386	0.000628976	0.024245	-2.91287
cdc-25.2	F16B4.8	WBGene00000387	0.00347914	0.040248	-4.30664
cdc-25.3	ZK637.11	WBGene00000388	0.00121045	0.025809	-13.0869
cdc-26	B0511.9	WBGene00015235	0.000404709	0.024245	-2.44087
cdc-48.1	C06A1.1	WBGene00007352	0.00211482	0.03135	-1.8382
cdc-48.2	C41C4.8	WBGene00008053	0.00330965	0.039028	-1.67079
cdc-48.3	K04G2.3	WBGene00010562	0.00185599	0.02969	-1.6557
cdc-6	C43E11.10	WBGene00000382	0.000576028	0.024245	-2.41285
cdc-7	C34G6.5	WBGene00016421	0.000714643	0.024266	-3.18981
cdk-1	T05G5.3	WBGene00000405	0.000287509	0.024245	-3.30581
cdk-2	K03E5.3	WBGene00019362	0.00116878	0.025682	-2.32875
cdk-5	T27E9.3	WBGene00000407	0.00255088	0.034053	-1.83343
cdk-7	Y39G10AL.3	WBGene00000408	0.00123935	0.025809	-2.22067
cdk-8	F39H11.3	WBGene00000409	0.00303773	0.037259	-1.80352
cdl-1	R06F6.1	WBGene00000411	0.000815413	0.02443	-2.74118
cdt-1	Y54E10A.15	WBGene00000413	0.00106778	0.025216	-2.72691
cdt-2	T01C3.1	WBGene00011318	0.000659448	0.024245	-2.36914
CE7X_3.1	CE7X_3.1	WBGene00008349	0.000995944	0.025027	-2.00921
cec-10	ZK973.2	WBGene00022831	0.00140639	0.026915	-1.84498
cec-2	C50A2.2	WBGene00016796	0.00119832	0.025799	-2.77229
cec-3	T09A5.8	WBGene00011636	0.000865571	0.02452	-2.4521
cec-4	F32E10.2	WBGene00017990	0.000681327	0.024245	-2.82924
cec-5	F32E10.6	WBGene00017993	0.00103507	0.025201	-2.00893
cec-6	T12E12.2	WBGene00020463	0.00122661	0.025809	-2.08891
cec-7	Y37D8A.11	WBGene00012551	0.00147285	0.027375	-2.07561
cec-9	C29H12.5	WBGene00016236	0.00144594	0.027185	-2.0144
ced-10	C09G12.8	WBGene00000424	0.00426419	0.045359	-1.10449
ced-11	ZK512.3	WBGene00000425	0.00195115	0.030262	-0.880922
ced-12	Y106G6E.5	WBGene00000426	0.00336239	0.039396	-1.52656
ced-2	Y41D4B.13	WBGene00000416	0.000592115	0.024245	-2.44987
ced-3	C48D1.2	WBGene00000417	0.000367895	0.024245	-3.88116
ced-4	C35D10.9	WBGene00000418	0.00114385	0.025427	-2.2153
ced-5	C02F4.1	WBGene00000419	0.00483315	0.048854	-1.41726
ced-9	T07C4.8	WBGene00000423	0.00100791	0.025093	-2.26941
cee-1	F26F4.1	WBGene00017825	0.00248438	0.033661	-1.97702
ceh-100	Y38E10A.6	WBGene00012584	0.00320875	0.03841	-1.74691
ceh-21	T26C11.6	WBGene00000444	0.00301432	0.037144	-1.99108
ceh-38	F22D3.1	WBGene00000459	0.000645493	0.024245	-2.01589
ceh-39	T26C11.7	WBGene00000460	0.00144117	0.027149	-3.07759
ceh-40	F17A2.5	WBGene00000461	0.00118451	0.025768	-5.74052
ceh-49	F17A9.6	WBGene00017538	0.00146587	0.027324	-12.3515
ceh-82	F45C12.2	WBGene00018433	4.28627e-05	0.021725	-8.73471
ceh-83	F45C12.15	WBGene00018446	0.00114219	0.025427	-4.74852
ceh-86	F42G2.6	WBGene00018355	0.000638431	0.024245	-4.40792
ceh-91	Y66A7A.5	WBGene00013425	0.000506556	0.024245	-1.81749
ceh-92	Y66D12A.5	WBGene00013431	0.00103071	0.025201	-2.57263
cel-1	C03D6.3	WBGene00000466	0.00334555	0.039269	-1.33308
cep-1	F52B5.5	WBGene00000467	0.000676718	0.024245	-2.35026
cex-1	F56D1.6	WBGene00023407	0.00370548	0.041538	-0.982413
cey-2	F46F11.2	WBGene00000473	0.000223977	0.024245	-4.28741
cey-3	M01E11.5	WBGene00000474	0.000303359	0.024245	-3.6617
cfim-1	F43G9.5	WBGene00009668	0.00264734	0.03467	-2.28064
cfim-2	D1046.1	WBGene00008362	0.00236464	0.032951	-1.4818
cgh-1	C07H6.5	WBGene00000479	0.000158685	0.024245	-3.94831
cgp-1	Y38C9A.2	WBGene00000480	0.00127692	0.026	-1.96811
chin-1	BE0003N10.2	WBGene00015267	0.000274955	0.024245	-2.88049
chk-1	Y39H10A.7	WBGene00000498	0.000545694	0.024245	-2.39934
chk-2	Y60A3A.12	WBGene00000499	0.000285684	0.024245	-2.64402
chl-1	M03C11.2	WBGene00010839	0.00111977	0.025344	-2.32353
chp-1	Y110A7A.13	WBGene00000502	0.00226884	0.032385	-1.7608
chs-1	T25G3.2	WBGene00000496	0.000218173	0.024245	-5.30076
chs-2	F48A11.1	WBGene00000497	0.00115323	0.025511	-0.498058
chtl-1	F35C8.7	WBGene00018037	0.00108333	0.025231	-3.36697
cic-1	H14E04.5	WBGene00000506	0.00448231	0.046662	-1.60705
cid-1	K10D2.3	WBGene00019629	0.00414663	0.044512	-1.20658
cids-1	C02F5.4	WBGene00015347	0.00101861	0.025156	-2.40501
cids-2	F36A2.1	WBGene00009451	0.000775673	0.024421	-1.94834
cif-1	K08F11.3	WBGene00019543	0.00199564	0.030545	-1.41886
cin-4	ZK1127.7	WBGene00022854	0.000197456	0.024245	-3.50679
cki-2	T05A6.2	WBGene00000517	0.000746302	0.024351	-1.80484
cks-1	C09G4.3	WBGene00001051	0.000338713	0.024245	-3.32332
cku-80	R07E5.8	WBGene00000520	0.00107417	0.025216	-2.24434
cle-1	C36B1.1	WBGene00000527	0.000542027	0.024245	-1.51502
clec-104	Y18D10A.10	WBGene00012480	0.00186193	0.029716	-2.16352
clec-196	F26D10.12	WBGene00009156	0.00436136	0.045903	-2.48806
clec-227	F08H9.5	WBGene00008593	0.00218038	0.031889	-1.39378
clec-54	F08H9.8	WBGene00008596	0.00391249	0.0428	-1.93188
clec-87	C25A1.8	WBGene00007709	0.000160222	0.024245	-6.95364
clec-88	K10B2.3	WBGene00019606	0.000163931	0.024245	-6.20833
clec-91	ZK858.3	WBGene00014117	0.000176059	0.024245	-6.13909
clec-97	ZK39.6	WBGene00013931	0.00137801	0.026722	-2.83003
clh-5	C07H4.2	WBGene00000532	0.00214947	0.03168	-1.48534
clk-2	C07H6.6	WBGene00000537	0.00163593	0.028299	-2.09321
clp-7	Y77E11A.11	WBGene00000547	0.00152254	0.027595	-1.33672
clpf-1	F59A2.4	WBGene00010304	0.00148843	0.027443	-1.31558
clr-1	F56D1.4	WBGene00000548	0.00360937	0.041001	-1.39123
cls-2	R107.6	WBGene00000549	0.00270931	0.03505	-1.47805
cnk-1	R01H10.8	WBGene00000564	0.00313115	0.037898	-1.60607
cnx-1	ZK632.6	WBGene00000567	0.00458084	0.047209	-1.46593
cogc-1	Y54E10A.2	WBGene00003258	0.00503584	0.049948	-1.47094
cogc-3	Y71F9AM.4	WBGene00022121	0.00277457	0.035501	-1.28995
coh-3	F08H9.1	WBGene00000592	0.000683251	0.024245	-1.97838
coh-4	Y45G5AM.8	WBGene00021560	0.0025367	0.03403	-1.21962
col-135	M199.5	WBGene00000708	0.00396659	0.043191	-2.12822
col-95	Y41C4A.16	WBGene00000670	0.00237598	0.033011	-3.05501
com-1	C44B9.5	WBGene00008082	0.000945295	0.024768	-2.71442
cpar-1	F54C8.2	WBGene00010036	0.000245239	0.024245	-4.66602
cpb-3	B0414.5	WBGene00000772	0.000134603	0.024245	-2.99731
cpf-1	F28C6.3	WBGene00000773	0.000621037	0.024245	-2.37951
cpg-1	C07G2.1	WBGene00000465	0.000103432	0.024245	-6.67963
cpg-2	B0280.5	WBGene00015102	0.000112497	0.024245	-6.97193
cpg-3	R06C7.4	WBGene00011063	0.000227768	0.024245	-6.53112
cpg-4	C10F3.1	WBGene00015677	0.000369172	0.024245	-3.94282
cpg-8	K03B4.7	WBGene00019357	0.00356293	0.040736	-2.52671
cpn-1	F43G9.9	WBGene00000777	0.00166189	0.028429	-2.1935
cpna-3	C01F6.1	WBGene00007221	0.00263529	0.03465	-2.37199
cpsf-1	Y76B12C.7	WBGene00022301	0.00352143	0.040545	-1.281
cpsf-2	F09G2.4	WBGene00017313	0.00171986	0.028837	-1.52332
cpsf-3	Y67H2A.1	WBGene00013460	0.0022155	0.032065	-1.65707
cpsf-4	F11A10.8	WBGene00044329	0.000778297	0.024421	-2.54778
cra-1	R13F6.10	WBGene00020068	0.000858769	0.02452	-1.97925
crml-1	K07G5.1	WBGene00010641	0.0047918	0.048582	-1.64688
crn-1	Y47G6A.8	WBGene00000794	0.000625114	0.024245	-2.59466
crn-3	C14A4.4	WBGene00000796	0.0010087	0.025093	-1.92251
crn-4	AH9.2	WBGene00000797	0.000760941	0.024421	-2.36675
crn-5	C14A4.5	WBGene00000798	0.00184889	0.029678	-1.7034
csc-1	Y48E1B.12	WBGene00000804	0.000770208	0.024421	-2.93146
csk-1	Y48G1C.2	WBGene00000812	0.00171865	0.028835	-1.52549
csn-1	Y59A8A.1	WBGene00000813	0.00189883	0.029964	-1.71128
csn-2	B0025.2	WBGene00000814	0.0023466	0.032888	-1.58539
csn-3	Y38C1AA.2	WBGene00000815	0.00203113	0.030712	-1.87613
csn-4	Y55F3AM.15	WBGene00000816	0.00495824	0.049535	-1.85271
csn-5	B0547.1	WBGene00000817	0.00175775	0.02911	-1.92387
csr-1	F20D12.1	WBGene00017641	0.000301511	0.024245	-1.97073
cTel7X.1	cTel7X.1	WBGene00008351	0.000767154	0.024421	-5.85798
ctg-1	H06O01.3	WBGene00010370	0.00164867	0.028387	-0.652635
ctl-3	Y54G11A.13	WBGene00013220	0.00210976	0.031306	-1.57475
ctns-1	C41C4.7	WBGene00008052	0.00399657	0.043409	-1.77571
cul-1	D2045.6	WBGene00000836	0.00122308	0.025809	-1.5038
cul-2	ZK520.4	WBGene00000837	0.00237544	0.033011	-1.50688
cul-3	Y108G3AL.1	WBGene00000838	0.000726504	0.024294	-1.69929
cul-4	F45E12.3	WBGene00000839	0.00199682	0.030549	-1.63637
cul-5	ZK856.1	WBGene00000840	0.00332021	0.039132	-1.52356
cup-5	R13A5.1	WBGene00000846	0.00125574	0.025883	-2.22147
cutc-1	ZK353.7	WBGene00022702	0.00134872	0.026521	-1.69034
cutl-13	W04C9.3	WBGene00021025	0.00479689	0.048612	-2.86021
cutl-25	Y55D5A.6	WBGene00021919	0.00136577	0.02667	-2.42891
cux-7	C07H6.8	WBGene00000854	0.00266982	0.034765	-1.40119
cyb-1	ZC168.4	WBGene00000865	0.00142938	0.02714	-2.39244
cyb-2.1	Y43E12A.1	WBGene00000866	0.000194226	0.024245	-5.43717
cyb-2.2	H31G24.4	WBGene00000867	0.000304765	0.024245	-5.00648
cyb-3	T06E6.2	WBGene00000868	0.000143775	0.024245	-4.84535
cye-1	C37A2.4	WBGene00000871	0.000125387	0.024245	-2.93723
cyh-1	Y49F6B.1	WBGene00021714	0.00162551	0.028299	-2.16014
cyk-1	F11H8.4	WBGene00000872	0.00222126	0.032098	-1.71373
cyk-3	ZK328.1	WBGene00000874	0.00227692	0.032432	-1.5646
cyk-4	K08E3.6	WBGene00000875	0.000439531	0.024245	-2.31944
cyk-7	C08C3.4	WBGene00015591	0.00149446	0.027488	-1.99763
cyl-1	C52E4.6	WBGene00000876	0.00293823	0.036617	-1.43626
cyn-10	B0252.4	WBGene00000886	0.000338888	0.024245	-2.75512
cyn-12	C34D4.12	WBGene00000888	0.0011065	0.025328	-2.20839
cyn-13	Y116A8C.34	WBGene00000889	0.00137469	0.026722	-1.80556
cyn-15	Y87G2A.6	WBGene00000891	0.00144873	0.027203	-1.60322
cyn-16	Y17G7B.9	WBGene00000892	0.00353917	0.040586	-1.29585
cyn-4	F59E10.2	WBGene00000880	0.00376334	0.041909	-1.35219
cyn-7	Y75B12B.2	WBGene00000883	0.00277028	0.035501	-1.72739
cyn-9	T27D1.1	WBGene00000885	0.00125601	0.025883	-2.17747
cyp-13B2	K06G5.2	WBGene00010606	0.00368808	0.041485	-9.64566
cyp-31A2	H02I12.8	WBGene00010354	0.000152249	0.024245	-4.72006
cyp-31A3	Y17G9B.3	WBGene00021200	0.000328675	0.024245	-3.80684
cyy-1	ZK353.1	WBGene00022697	0.00249114	0.033695	-2.02941
czw-1	F20D12.4	WBGene00017643	0.000767887	0.024421	-2.39491
D1007.20	D1007.20	WBGene00045094	0.000106637	0.024245	-5.57021
D1007.4	D1007.4	WBGene00017002	0.00298825	0.036956	-2.06163
D1007.5	D1007.5	WBGene00017003	0.00149165	0.027463	-1.87144
D1007.8	D1007.8	WBGene00017005	0.00262758	0.034579	-1.69268
D1014.2	D1014.2	WBGene00017015	0.00349473	0.040359	-2.06693
D1014.4	D1014.4	WBGene00017017	0.00343958	0.039966	-1.17816
D1037.1	D1037.1	WBGene00017025	0.000805629	0.024426	-1.6797
D1043.1	D1043.1	WBGene00008361	0.000715846	0.024271	-2.20292
D1044.6	D1044.6	WBGene00017031	0.00038204	0.024245	-2.94635
D1046.2	D1046.2	WBGene00008363	0.0010264	0.025201	-2.5942
D1046.7	D1046.7	WBGene00077749	0.00123137	0.025809	-2.06618
D1054.11	D1054.11	WBGene00008378	0.00446659	0.046593	-1.26834
D1054.14	D1054.14	WBGene00008380	0.00087245	0.02452	-2.49504
D1054.3	D1054.3	WBGene00008371	0.00218919	0.031935	-2.28499
D1069.3	D1069.3	WBGene00017037	0.00172899	0.028913	-1.3687
D1081.6	D1081.6	WBGene00008384	0.00154654	0.027816	-2.29034
D1081.7	D1081.7	WBGene00008385	0.00029056	0.024245	-3.01713
D1081.8	D1081.8	WBGene00008386	0.0010356	0.025201	-1.78986
D1081.9	D1081.9	WBGene00008387	0.000885854	0.02452	-2.56424
D2005.3	D2005.3	WBGene00008398	0.00203178	0.030712	-1.6091
D2005.4	D2005.4	WBGene00008399	0.00104171	0.025201	-1.70297
D2005.7	D2005.7	WBGene00086551	0.00106526	0.025216	-3.27743
D2024.2	D2024.2	WBGene00017051	0.00473012	0.048137	-0.639265
D2024.5	D2024.5	WBGene00017053	0.000897087	0.024555	-2.58747
D2030.1	D2030.1	WBGene00008411	0.00220897	0.032011	-1.40039
D2030.11	D2030.11	WBGene00008420	0.00357079	0.040745	-1.36272
D2030.3	D2030.3	WBGene00008413	0.000992154	0.025011	-2.12742
D2030.7	D2030.7	WBGene00008417	0.000624942	0.024245	-2.60676
D2030.8	D2030.8	WBGene00008418	0.000611804	0.024245	-2.47742
D2045.2	D2045.2	WBGene00008422	0.000609831	0.024245	-2.15769
D2085.3	D2085.3	WBGene00008428	0.00425803	0.045325	-1.47612
D2085.4	D2085.4	WBGene00008429	0.00446514	0.046589	-1.31771
D2085.6	D2085.6	WBGene00008431	0.00195223	0.030262	-1.7208
D2096.1	D2096.1	WBGene00017069	0.000425405	0.024245	-2.30106
D2096.10	D2096.10	WBGene00017077	0.00456072	0.047178	-1.20333
D2096.11	D2096.11	WBGene00017078	0.00219678	0.031935	-1.38463
D2096.12	D2096.12	WBGene00017079	0.00113826	0.025413	-2.30693
D2096.7	D2096.7	WBGene00017074	0.00188719	0.02989	-2.02448
dad-1	F57B10.10	WBGene00000896	0.00500897	0.049839	-1.28319
daf-18	T07A9.6	WBGene00000913	0.00028521	0.024245	-4.41642
daf-21	C47E8.5	WBGene00000915	0.00250735	0.033772	-2.27537
daf-25	Y48G1A.3	WBGene00000917	0.00474008	0.048228	-1.47981
dao-5	C25A1.10	WBGene00000931	0.002429	0.033354	-1.58358
dars-1	B0464.1	WBGene00001094	0.00395897	0.043154	-1.36525
daz-1	F56D1.7	WBGene00000935	0.000467836	0.024245	-2.79712
dbr-1	C55B7.8	WBGene00000937	0.00166188	0.028429	-1.65373
dcaf-1	ZK1251.9	WBGene00014243	0.00118991	0.025795	-1.46164
dcap-1	Y55F3AM.12	WBGene00021929	0.00080931	0.02443	-2.13264
dcn-1	H38K22.2	WBGene00010428	0.00405426	0.043852	-1.47645
dcp-66	C26C6.5	WBGene00000938	0.00371704	0.041627	-1.3531
dcr-1	K12H4.8	WBGene00000939	0.00112266	0.02536	-1.64192
dct-13	Y116A8C.17	WBGene00013794	0.000717129	0.024271	-6.65821
ddo-3	F20H11.5	WBGene00017648	0.000674523	0.024245	-2.43037
ddx-19	T07D4.4	WBGene00011580	0.00059129	0.024245	-1.55044
ddx-23	F01F1.7	WBGene00017162	0.00141074	0.026926	-1.53271
deps-1	Y65B4BL.2	WBGene00022034	0.000460343	0.024245	-2.90787
dgk-4	F42A9.1	WBGene00006483	0.000738835	0.024294	-2.05465
dgk-5	K06A1.6	WBGene00019428	0.000792962	0.024421	-0.566627
dgn-2	F56C3.6	WBGene00018943	0.000147038	0.024245	-5.57021
dgtr-1	W01A11.2	WBGene00020910	0.000408948	0.024245	-5.01711
dhc-1	T21E12.4	WBGene00000962	0.00183771	0.029593	-1.14975
dhfr-1	C36B1.7	WBGene00007974	0.00246984	0.033591	-2.33177
dhps-1	Y17G7B.4	WBGene00012460	0.00106729	0.025216	-1.91901
dhs-1	C01G8.3	WBGene00000965	0.00253205	0.034015	-2.01419
dhs-11	Y39A1A.11	WBGene00000974	0.0011094	0.025328	-2.66671
dhs-17	F29G9.6	WBGene00000980	0.0034621	0.040154	-2.08044
dhs-20	F35B12.2	WBGene00000983	0.00262513	0.034575	-0.598609
dic-1	F08B4.1	WBGene00000994	0.00213377	0.031524	-1.83343
dis-3	C04G2.6	WBGene00001001	0.000705835	0.024245	-1.68191
div-1	R01H10.1	WBGene00001002	0.000968759	0.024963	-2.44961
djr-1.1	B0432.2	WBGene00015184	0.00438489	0.046087	-1.29394
dlc-1	T26A5.9	WBGene00001005	0.00234914	0.032888	-1.79559
dmd-9	Y67D8A.3	WBGene00022060	0.00264561	0.034657	-1.47645
dml-1	Y54G2A.5	WBGene00021871	0.00261924	0.034529	-1.55837
dna-2	F43G6.1	WBGene00001016	0.000811228	0.02443	-2.18784
dnc-1	ZK593.5	WBGene00001017	0.00391927	0.042854	-1.07036
dnc-3	W10G11.20	WBGene00021149	0.0018136	0.029478	-1.50831
dnc-4	C26B2.1	WBGene00016124	0.00202435	0.030674	-1.52411
dnc-5	Y71F9AL.14	WBGene00022118	0.00394249	0.043015	-1.47714
dnc-6	Y54E10A.5	WBGene00021827	0.0018569	0.02969	-1.9535
dnj-11	F38A5.13	WBGene00001029	0.000605689	0.024245	-2.03974
dnj-13	F54D5.8	WBGene00001031	0.00449979	0.046759	-2.1348
dnj-17	T03F6.2	WBGene00001035	0.00191415	0.030065	-1.58506
dnj-19	T05C3.5	WBGene00001037	0.00495137	0.049499	-1.55453
dnj-22	T23B12.7	WBGene00001040	0.00128104	0.026004	-2.44089
dnj-23	T24H10.3	WBGene00001041	0.000519571	0.024245	-2.71233
dnj-25	W07A8.3	WBGene00001043	0.00464199	0.047642	-0.96179
dnj-26	Y39C12A.8	WBGene00001044	0.000298458	0.024245	-3.17585
dnj-30	Y71F9B.16	WBGene00001048	0.00223609	0.032231	-1.86538
dnj-5	C04A2.7	WBGene00001023	0.00046551	0.024245	-2.48242
dnj-8	C56C10.13	WBGene00001026	0.00206404	0.030958	-1.50559
dod-18	C54G4.6	WBGene00008316	0.00115658	0.025524	-1.8324
dog-1	F33H2.1	WBGene00001049	0.00188326	0.029879	-1.92551
dom-3	F54C1.2	WBGene00001050	0.00466559	0.047777	-1.72924
dpf-3	K02F2.1	WBGene00001056	0.00327076	0.038809	-1.40548
dpf-4	F01F1.5	WBGene00001057	0.00355367	0.040671	-1.16966
dpf-7	R11E3.7	WBGene00001060	0.000691928	0.024245	-1.95558
dpff-1	C28H8.9	WBGene00016200	0.00149681	0.027509	-2.21832
dph-1	C14B1.5	WBGene00007576	0.00276472	0.035477	-1.54038
dph-2	C09G5.2	WBGene00007488	0.000664101	0.024245	-1.9036
dpl-1	T23G7.1	WBGene00001061	0.000386726	0.024245	-2.70549
dpy-17	F54D8.1	WBGene00001076	0.00469442	0.047947	-2.81952
dpy-26	C25G4.5	WBGene00001085	0.00143261	0.027149	-1.51488
dpy-28	Y39A1B.3	WBGene00001087	0.0021524	0.031702	-1.77013
dpy-30	ZK863.6	WBGene00001088	0.0044534	0.04654	-1.66094
drh-3	D2005.5	WBGene00008400	0.000501711	0.024245	-1.95057
dro-1	F53A2.5	WBGene00001092	0.0003517	0.024245	-2.62763
drr-2	T12D8.2	WBGene00011730	0.00412628	0.04436	-1.16849
drsh-1	F26E4.10	WBGene00009163	0.000643654	0.024245	-2.8436
dsh-2	C27A2.6	WBGene00001102	0.000179449	0.024245	-3.45615
dsl-3	Y41D4B.10	WBGene00001105	0.00180876	0.029432	-1.45599
dsl-6	H02I12.4	WBGene00001108	0.00179369	0.029321	-5.57021
dss-1	Y119D3B.15	WBGene00022492	0.00375982	0.04188	-1.42588
duo-1	F38B7.5	WBGene00001110	0.000293472	0.024245	-2.53598
duo-3	Y106G6H.12	WBGene00001112	0.000947122	0.024768	-2.36509
dut-1	K07A1.2	WBGene00010609	0.00059786	0.024245	-3.50234
DY3.8	DY3.8	WBGene00008440	0.000378323	0.024245	-4.49926
dyci-1	C17H12.1	WBGene00015927	0.00320287	0.038381	-1.31735
dyf-17	Y39B6A.11	WBGene00012673	0.00242384	0.033303	-2.2386
dyf-3	C04C3.5	WBGene00001119	0.00302263	0.037173	-2.08636
E01A2.2	E01A2.2	WBGene00017085	0.000786957	0.024421	-2.03347
E01A2.4	E01A2.4	WBGene00017086	0.00123139	0.025809	-1.99331
E01A2.5	E01A2.5	WBGene00017087	0.00159237	0.028164	-1.71053
E01A2.6	E01A2.6	WBGene00017088	0.00103292	0.025201	-1.53518
E01B7.2	E01B7.2	WBGene00008442	0.0026424	0.034657	-1.55571
E02D9.1	E02D9.1	WBGene00017098	0.00118779	0.025791	-1.72294
E02H1.2	E02H1.2	WBGene00008456	0.00352596	0.040546	-1.29509
E02H1.5	E02H1.5	WBGene00008457	0.00277834	0.03551	-1.77884
E02H1.6	E02H1.6	WBGene00008458	0.00186368	0.029721	-1.17246
E02H4.6	E02H4.6	WBGene00008464	0.000689385	0.024245	-7.56316
E04D5.1	E04D5.1	WBGene00008480	0.00186621	0.029743	-1.86102
E04F6.15	E04F6.15	WBGene00017131	0.00355139	0.040665	-1.54156
eaf-1	D1007.16	WBGene00017011	0.000782337	0.024421	-2.32569
eak-7	K08E7.1	WBGene00010671	0.00201219	0.030585	-2.03665
ears-1	ZC434.5	WBGene00001337	0.00243667	0.033381	-1.26796
ebp-2	VW02B12L.3	WBGene00012156	0.00463569	0.04761	-2.00075
ect-2	T19E10.1	WBGene00002297	0.00150066	0.02751	-2.30592
edc-3	R05D11.8	WBGene00011036	0.000744859	0.024351	-2.35315
eea-1	T10G3.5	WBGene00011696	0.0027337	0.035247	-1.53955
EEED8.14	EEED8.14	WBGene00017142	0.000551405	0.024245	-2.89927
EEED8.16	EEED8.16	WBGene00017144	0.00328887	0.038893	-1.62045
EEED8.3	EEED8.3	WBGene00017134	0.000264526	0.024245	-5.87424
EEED8.4	EEED8.4	WBGene00017135	6.09727e-05	0.024245	-4.43166
eef-1B.2	Y41E3.10	WBGene00012768	0.00303335	0.037235	-1.03697
eel-1	Y67D8C.5	WBGene00022069	0.00150173	0.02751	-1.42163
efa-6	Y55D9A.1	WBGene00013223	0.00162674	0.028299	-1.91432
efl-1	Y102A5C.18	WBGene00001161	0.000349913	0.024245	-2.83124
efl-2	Y48C3A.17	WBGene00001162	0.000741005	0.024326	-1.80732
efn-4	F56A11.3	WBGene00001165	0.00503662	0.049948	-2.50979
eftu-2	ZK328.2	WBGene00001166	0.000978713	0.024991	-1.61437
egg-1	B0244.8	WBGene00015083	0.000191903	0.024245	-6.63408
egg-2	R01H2.3	WBGene00019811	0.000203692	0.024245	-5.31504
egg-3	F44F4.2	WBGene00009701	0.000189768	0.024245	-5.35021
egg-4	T21E3.1	WBGene00020652	0.000228184	0.024245	-4.72065
egg-5	R12E2.10	WBGene00020035	0.000215607	0.024245	-5.84054
egg-6	K07A12.2	WBGene00010621	0.000221222	0.024245	-4.26128
egl-1	F23B12.9	WBGene00001170	0.00288532	0.036206	-9.93074
egl-18	F55A8.1	WBGene00001186	0.00066007	0.024245	-3.24554
egl-27	C04A2.3	WBGene00001194	0.00483252	0.048854	-1.33308
egl-45	C27D11.1	WBGene00001209	0.00135118	0.026521	-1.30678
ego-1	F26A3.3	WBGene00001214	0.000366304	0.024245	-2.30674
egrh-3	Y94H6A.11	WBGene00044651	0.00219459	0.031935	-1.45315
ehs-1	ZK1248.3	WBGene00001224	0.00326384	0.038747	-1.71601
eif-1	T27F7.3	WBGene00020868	0.0023787	0.033011	-1.37222
eif-1.A	H06H21.3	WBGene00019162	0.00196012	0.030313	-1.11265
eif-3.B	Y54E2A.11	WBGene00001225	0.00260315	0.034387	-1.28954
eif-3.C	T23D8.4	WBGene00001226	0.000731359	0.024294	-1.23672
eif-3.E	B0511.10	WBGene00001228	0.00172758	0.02891	-1.34566
eif-3.F	D2013.7	WBGene00001229	0.00181748	0.029478	-1.4562
eif-3.H	C41D11.2	WBGene00001231	0.00232778	0.032799	-1.23987
eif-3.J	Y40B1B.5	WBGene00012738	0.00325486	0.03867	-1.30217
eif-3.K	T16G1.11	WBGene00001233	0.00294139	0.036636	-1.27612
eif-6	C47B2.5	WBGene00001234	0.00219331	0.031935	-1.30755
ekl-1	F22D6.6	WBGene00009052	0.00254038	0.034037	-1.52724
ekl-4	Y105E8A.17	WBGene00013676	0.00156296	0.027971	-1.62208
ekl-5	Y26E6A.1	WBGene00012512	0.00275995	0.035439	-2.63633
ekl-6	T16G12.5	WBGene00011806	0.000853504	0.02452	-1.6471
elpc-1	Y110A7A.16	WBGene00022463	0.000737517	0.024294	-1.99823
elpc-2	Y111B2A.17	WBGene00013738	0.000286813	0.024245	-1.95472
elpc-3	ZK863.3	WBGene00014123	0.00338649	0.039578	-1.12612
elpc-4	C26B2.6	WBGene00016128	0.00121947	0.025809	-1.73494
emb-1	K10D2.4	WBGene00001255	0.00032412	0.024245	-1.89459
emb-27	F10B5.6	WBGene00001281	0.000904493	0.024634	-2.04897
emb-30	F54C8.3	WBGene00001284	0.00167254	0.02852	-1.58761
emb-4	Y80D3A.2	WBGene00001258	0.000826478	0.024504	-1.82212
emb-5	T04A8.14	WBGene00001259	0.000371145	0.024245	-1.92779
emo-1	F32D8.6	WBGene00001303	0.00337951	0.039506	-0.620241
emr-1	M01D7.6	WBGene00001309	0.00143685	0.027149	-2.17966
end-3	F58E10.5	WBGene00001311	0.00490111	0.049211	-2.5122
ensa-1	K10C3.2	WBGene00010730	0.00111071	0.025329	-2.0146
eor-1	R11E3.6	WBGene00001324	0.00234704	0.032888	-1.5785
ercc-1	F10G8.7	WBGene00008665	0.000237186	0.024245	-2.15767
erfa-3	H19N07.1	WBGene00010405	0.00171628	0.028816	-1.57359
ergo-1	R09A1.1	WBGene00019971	0.00177847	0.029301	-2.84216
eri-1	T07A9.5	WBGene00001332	0.00102135	0.025156	-2.14346
eri-3	W09B6.3	WBGene00021103	0.00172128	0.028837	-2.04745
eri-5	Y38F2AR.1	WBGene00021419	0.00102671	0.025201	-2.32478
eri-7	C41D11.7	WBGene00016566	0.0012112	0.025809	-2.77441
eri-9	C26E6.7	WBGene00016143	0.00126988	0.025986	-2.34904
erl-1	C42C1.15	WBGene00016592	0.00491227	0.049258	-1.90492
ess-2	F42H10.7	WBGene00018371	0.00163429	0.028299	-2.22476
etf-1	T05H4.6	WBGene00020269	0.00071405	0.024266	-1.60465
ets-5	C42D8.4	WBGene00016600	0.000645882	0.024245	-2.30646
ets-6	F19F10.10	WBGene00017606	0.00243752	0.033381	-1.82611
ets-7	F19F10.5	WBGene00017601	0.000266134	0.024245	-5.57021
evl-14	H38K22.1	WBGene00001352	0.0013625	0.026647	-2.00133
evl-20	F22B5.1	WBGene00001358	0.00157254	0.027989	-1.81112
exo-1	F45G2.3	WBGene00009731	0.000951393	0.024768	-2.47594
exo-3	R09B3.1	WBGene00001372	0.000112688	0.024245	-3.43126
exoc-8	Y105E8B.2	WBGene00013687	0.00167036	0.028504	-1.87691
exos-1	Y48A6B.5	WBGene00012966	0.00144799	0.027201	-1.61805
exos-2	Y73B6BL.3	WBGene00022232	0.00110024	0.025314	-2.31479
exos-3	F59C6.4	WBGene00010325	0.000999325	0.025071	-2.54973
exos-4.2	Y6D11A.1	WBGene00000202	0.00080771	0.02443	-1.85145
exos-7	F31D4.1	WBGene00009289	0.000641652	0.024245	-1.69826
exos-8	F41G3.14	WBGene00018305	0.00152174	0.027595	-1.78455
exos-9	F37C12.13	WBGene00018154	0.00122513	0.025809	-1.71641
F01D4.5	F01D4.5	WBGene00008488	0.000867833	0.02452	-2.78732
F01F1.11	F01F1.11	WBGene00017165	0.00225242	0.032335	-2.18586
F01F1.2	F01F1.2	WBGene00017159	0.00341237	0.039768	-1.23001
F01G4.4	F01G4.4	WBGene00008503	0.000720747	0.024271	-2.71054
F02E8.4	F02E8.4	WBGene00017177	0.000419557	0.024245	-7.4712
F02E9.10	F02E9.10	WBGene00008533	0.00135047	0.026521	-2.04014
F02E9.7	F02E9.7	WBGene00008531	0.0016407	0.028315	-2.07529
F02E9.9	F02E9.9	WBGene00008532	0.00202314	0.030674	-1.5735
F02H6.3	F02H6.3	WBGene00008536	0.00312581	0.037873	-12.7315
F02H6.4	F02H6.4	WBGene00008537	0.0012169	0.025809	-6.66041
F07A11.2	F07A11.2	WBGene00008546	0.000737105	0.024294	-3.33076
F07C6.4	F07C6.4	WBGene00008555	0.00207295	0.030996	-1.43702
F07E5.12	F07E5.12	WBGene00219315	5.28422e-07	0.0011534	-7.59476
F07E5.5	F07E5.5	WBGene00017210	0.00185749	0.02969	-1.58824
F07F6.7	F07F6.7	WBGene00017219	0.00162564	0.028299	-1.9187
F07H5.10	F07H5.10	WBGene00008561	0.00160307	0.028179	-2.02852
F08A8.3	F08A8.3	WBGene00008566	0.00492735	0.04933	-3.5765
F08B4.3	F08B4.3	WBGene00017235	0.000700682	0.024245	-2.12865
F08B4.7	F08B4.7	WBGene00017238	0.00152177	0.027595	-1.73827
F08B6.1	F08B6.1	WBGene00017239	0.00140096	0.026863	-1.95297
F08F1.4	F08F1.4	WBGene00017258	0.000335291	0.024245	-1.716
F08F3.6	F08F3.6	WBGene00017263	0.00022082	0.024245	-8.18059
F08F3.9	F08F3.9	WBGene00017265	0.00279788	0.035623	-1.96115
F08F8.10	F08F8.10	WBGene00017275	0.00388856	0.042678	-1.57531
F08F8.4	F08F8.4	WBGene00017269	0.00164993	0.028387	-2.37231
F08F8.9	F08F8.9	WBGene00017274	0.00283708	0.035943	-1.37158
F08G5.1	F08G5.1	WBGene00008580	0.00071916	0.024271	-2.58847
F09D1.1	F09D1.1	WBGene00017280	0.00208872	0.031134	-1.81668
F09E5.10	F09E5.10	WBGene00017288	0.00227014	0.032385	-1.25067
F09E5.7	F09E5.7	WBGene00017285	0.00390283	0.042756	-1.68355
F09F7.3	F09F7.3	WBGene00017300	0.0016267	0.028299	-1.53471
F09G2.2	F09G2.2	WBGene00017311	0.0044221	0.046329	-1.41541
F09G2.8	F09G2.8	WBGene00017316	0.000850902	0.02452	-2.46322
F10B5.2	F10B5.2	WBGene00008639	0.00125871	0.025883	-1.68103
F10B5.8	F10B5.8	WBGene00008642	0.00027964	0.024245	-2.70062
F10C2.4	F10C2.4	WBGene00008645	0.00123741	0.025809	-2.10717
F10C5.2	F10C5.2	WBGene00017328	0.000298802	0.024245	-2.64138
F10D11.2	F10D11.2	WBGene00008648	0.000612305	0.024245	-2.47143
F10E7.11	F10E7.11	WBGene00017352	0.00049863	0.024245	-2.99487
F10E7.2	F10E7.2	WBGene00017344	0.00081338	0.02443	-2.15043
F10E7.5	F10E7.5	WBGene00017347	0.000941896	0.024768	-1.80109
F10E9.11	F10E9.11	WBGene00017360	0.000636757	0.024245	-2.60193
F10E9.3	F10E9.3	WBGene00017355	0.000870596	0.02452	-1.93574
F10E9.4	F10E9.4	WBGene00017356	0.000881383	0.02452	-1.83412
F10E9.5	F10E9.5	WBGene00017357	0.00060749	0.024245	-2.59454
F10E9.7	F10E9.7	WBGene00017358	0.000658325	0.024245	-3.37773
F10G2.4	F10G2.4	WBGene00017365	1.93963e-05	0.014801	-8.93479
F10G7.9	F10G7.9	WBGene00017372	0.00356877	0.040745	-1.19344
F10G8.6	F10G8.6	WBGene00008664	0.00335407	0.039319	-0.977447
F10G8.9	F10G8.9	WBGene00008667	0.0025752	0.034153	-1.11791
F11A10.5	F11A10.5	WBGene00008686	0.00065807	0.024245	-2.91027
F11A10.7	F11A10.7	WBGene00008688	0.000873287	0.02452	-1.61685
F11A3.2	F11A3.2	WBGene00008670	0.0013891	0.026766	-1.88123
F11E6.7	F11E6.7	WBGene00008710	0.000175702	0.024245	-3.55179
F12A10.8	F12A10.8	WBGene00017397	0.000810709	0.02443	-2.75694
F12E12.11	F12E12.11	WBGene00044811	0.00270688	0.035029	-1.71982
F12F6.1	F12F6.1	WBGene00008720	0.00427436	0.045411	-1.5045
F12F6.7	F12F6.7	WBGene00008722	0.000561692	0.024245	-2.57634
F13A2.4	F13A2.4	WBGene00017413	0.00362402	0.04112	-2.45214
F13A7.14	F13A7.14	WBGene00045357	0.000457949	0.024245	-2.63018
F13A7.9	F13A7.9	WBGene00004817	0.00452915	0.046936	-6.67651
F13B12.1	F13B12.1	WBGene00008729	0.00384025	0.042384	-1.44488
F13B12.6	F13B12.6	WBGene00008733	0.000604904	0.024245	-1.84536
F13D12.5	F13D12.5	WBGene00008740	0.000540171	0.024245	-2.15404
F13E9.1	F13E9.1	WBGene00008750	0.000709312	0.024245	-2.14737
F13G3.10	F13G3.10	WBGene00008768	0.00355353	0.040671	-1.2557
F13H10.4	F13H10.4	WBGene00008775	0.00378703	0.042005	-1.62966
F13H8.2	F13H8.2	WBGene00017435	0.000345485	0.024245	-1.86665
F13H8.8	F13H8.8	WBGene00017441	0.00167972	0.028527	-0.878214
F14B4.2	F14B4.2	WBGene00008780	0.00196491	0.030345	-2.51761
F14B4.3	F14B4.3	WBGene00008781	7.82824e-05	0.024245	-2.19761
F14B6.3	F14B6.3	WBGene00008784	0.000454941	0.024245	-9.73302
F14D2.11	F14D2.11	WBGene00017459	0.000667462	0.024245	-3.29546
F14D2.15	F14D2.15	WBGene00023427	0.00101075	0.025093	-2.77555
F14D2.5	F14D2.5	WBGene00017453	0.00238105	0.033011	-2.45073
F14D2.8	F14D2.8	WBGene00017456	0.00134194	0.026487	-3.10505
F14H3.3	F14H3.3	WBGene00008822	0.00283863	0.035952	-8.19842
F14H3.4	F14H3.4	WBGene00008823	0.00262304	0.034559	-13.1986
F14H3.6	F14H3.6	WBGene00008825	0.000372503	0.024245	-6.68242
F15A4.2	F15A4.2	WBGene00008838	0.000151747	0.024245	-8.3513
F15E11.15	F15E11.15	WBGene00017501	0.00475601	0.048336	-5.12467
F16A11.2	F16A11.2	WBGene00008877	0.00163016	0.028299	-1.79956
F16D3.4	F16D3.4	WBGene00008887	0.000876526	0.02452	-2.36009
F16H11.3	F16H11.3	WBGene00017532	0.00471051	0.048048	-8.97608
F17A2.13	F17A2.13	WBGene00008904	0.000709049	0.024245	-9.8933
F17A9.2	F17A9.2	WBGene00017534	0.00132826	0.026402	-2.06665
F17C11.10	F17C11.10	WBGene00008921	0.000441757	0.024245	-2.88203
F17C11.7	F17C11.7	WBGene00008918	0.00133181	0.026438	-1.65812
F17E9.2	F17E9.2	WBGene00017539	0.00185729	0.02969	-1.90341
F18A1.6	F18A1.6	WBGene00017547	0.00165174	0.028387	-2.22021
F18A1.7	F18A1.7	WBGene00017548	0.000195547	0.024245	-5.8971
F18A1.8	F18A1.8	WBGene00017549	0.000407196	0.024245	-2.57229
F18A11.6	F18A11.6	WBGene00008933	0.000342581	0.024245	-2.71242
F18A12.7	F18A12.7	WBGene00017556	0.00364139	0.041161	-10.5517
F18C12.3	F18C12.3	WBGene00008934	0.00132662	0.026402	-1.72101
F19B10.2	F19B10.2	WBGene00017584	0.0035872	0.04083	-3.20845
F19B10.5	F19B10.5	WBGene00017587	0.000195809	0.024245	-4.18094
F19B2.12	F19B2.12	WBGene00194812	0.000612381	0.024245	-2.68681
F19B6.1	F19B6.1	WBGene00008948	0.00100205	0.025093	-1.76201
F19D8.2	F19D8.2	WBGene00008955	0.00489676	0.049199	-1.1867
F19F10.11	F19F10.11	WBGene00017607	0.00104033	0.025201	-2.07263
F19F10.12	F19F10.12	WBGene00017608	0.00107082	0.025216	-1.77746
F19F10.9	F19F10.9	WBGene00017605	0.000863153	0.02452	-1.58782
F19H6.4	F19H6.4	WBGene00008959	0.000364165	0.024245	-8.30908
F20A1.9	F20A1.9	WBGene00017620	0.000254597	0.024245	-2.46896
F20B6.7	F20B6.7	WBGene00017631	0.0042341	0.045155	-1.9364
F20C5.3	F20C5.3	WBGene00008968	0.000518472	0.024245	-2.9226
F20D12.2	F20D12.2	WBGene00017642	0.0022617	0.032355	-1.48602
F20G4.2	F20G4.2	WBGene00008991	0.000207446	0.024245	-1.91982
F20H11.1	F20H11.1	WBGene00017646	0.0013495	0.026521	-1.66839
F21A3.5	F21A3.5	WBGene00008995	0.000172045	0.024245	-2.22146
F21D5.1	F21D5.1	WBGene00009006	0.000800959	0.024426	-3.25541
F21D5.2	F21D5.2	WBGene00009007	0.000328627	0.024245	-3.03582
F21D5.6	F21D5.6	WBGene00009011	0.000844267	0.02452	-2.56458
F21D9.5	F21D9.5	WBGene00009019	0.00258235	0.03419	-4.70044
F21D9.6	F21D9.6	WBGene00009020	0.00013671	0.024245	-7.2384
F21F3.4	F21F3.4	WBGene00017674	0.0026773	0.034853	-1.75693
F21F3.7	F21F3.7	WBGene00017676	0.00437419	0.045994	-1.71303
F21H12.1	F21H12.1	WBGene00017683	0.000783001	0.024421	-2.25814
F21H12.6	F21H12.6	WBGene00017686	0.0015469	0.027816	-1.72449
F22B3.4	F22B3.4	WBGene00009035	9.46778e-05	0.024245	-6.40383
F22B5.10	F22B5.10	WBGene00009045	0.00284933	0.036038	-1.25323
F22D6.14	F22D6.14	WBGene00009055	0.0021383	0.031545	-1.4302
F22D6.8	F22D6.8	WBGene00043279	0.00288365	0.036206	-1.54246
F22E5.17	F22E5.17	WBGene00017712	0.000222447	0.024245	-8.64873
F22E5.20	F22E5.20	WBGene00017713	0.00146409	0.027321	-6.30869
F22E5.9	F22E5.9	WBGene00017708	0.000585386	0.024245	-2.56649
F22G12.4	F22G12.4	WBGene00009064	0.00200374	0.030585	-1.88794
F22G12.5	F22G12.5	WBGene00009065	0.0017473	0.028989	-1.4959
F23A7.4	F23A7.4	WBGene00009069	0.001691	0.028613	-1.85267
F23A7.6	F23A7.6	WBGene00009071	0.00364783	0.041203	-3.37984
F23A7.8	F23A7.8	WBGene00044638	0.000489782	0.024245	-3.09479
F23B12.7	F23B12.7	WBGene00009084	0.000816285	0.02443	-1.43459
F23C8.9	F23C8.9	WBGene00017738	0.00075109	0.024402	-2.4642
F23D12.10	F23D12.10	WBGene00045291	0.00207557	0.030996	-4.24571
F23D12.4	F23D12.4	WBGene00009088	5.9912e-05	0.024245	-8.54339
F23F1.10	F23F1.10	WBGene00017750	0.00100506	0.025093	-2.18381
F23F1.5	F23F1.5	WBGene00017746	0.00183793	0.029593	-1.83583
F23F1.9	F23F1.9	WBGene00017749	0.00201133	0.030585	-1.84017
F23F12.3	F23F12.3	WBGene00017751	0.000734942	0.024294	-1.98838
F23H11.2	F23H11.2	WBGene00017758	0.00164341	0.028319	-1.76306
F23H12.10	F23H12.10	WBGene00044218	0.00441458	0.046272	-1.47161
F25B3.6	F25B3.6	WBGene00009103	0.000756947	0.024421	-2.1107
F25B5.2	F25B5.2	WBGene00017774	0.000209228	0.024245	-3.27156
F25D7.4	F25D7.4	WBGene00009113	0.000168459	0.024245	-3.83647
F25G6.8	F25G6.8	WBGene00017799	0.00234293	0.032888	-1.60216
F25G6.9	F25G6.9	WBGene00017800	0.000455587	0.024245	-2.27615
F25H2.12	F25H2.12	WBGene00009123	0.00358335	0.040802	-1.58078
F25H2.4	F25H2.4	WBGene00009118	0.00226655	0.032385	-1.85317
F25H5.5	F25H5.5	WBGene00009127	0.000862564	0.02452	-2.291
F25H8.1	F25H8.1	WBGene00009131	0.00093036	0.024768	-2.1373
F25H8.2	F25H8.2	WBGene00009132	0.00106025	0.025216	-2.27628
F25H9.6	F25H9.6	WBGene00009138	0.00164452	0.028327	-1.80372
F26A1.1	F26A1.1	WBGene00017801	0.0010786	0.025216	-3.07487
F26A1.13	F26A1.13	WBGene00017811	0.00123442	0.025809	-1.58561
F26A1.14	F26A1.14	WBGene00017812	0.000888047	0.02452	-1.66943
F26A3.7	F26A3.7	WBGene00009145	0.000972077	0.024963	-2.03327
F26B1.2	F26B1.2	WBGene00017816	0.00035298	0.024245	-2.46152
F26E4.4	F26E4.4	WBGene00009159	0.00068632	0.024245	-2.11736
F26F2.7	F26F2.7	WBGene00009172	0.00164335	0.028319	-1.66168
F26F4.12	F26F4.12	WBGene00017831	0.00280184	0.03566	-1.43723
F26F4.5	F26F4.5	WBGene00017827	0.00106333	0.025216	-1.9513
F26F4.6	F26F4.6	WBGene00017828	0.0015967	0.028169	-2.10242
F26F4.9	F26F4.9	WBGene00017829	0.00447787	0.046647	-1.41736
F26G1.1	F26G1.1	WBGene00017837	0.00149979	0.02751	-2.1194
F26H11.6	F26H11.6	WBGene00194892	0.00160179	0.028179	-2.39615
F26H9.2	F26H9.2	WBGene00009174	0.00457843	0.047209	-1.6614
F26H9.4	F26H9.4	WBGene00009176	0.000283436	0.024245	-2.26796
F27B3.5	F27B3.5	WBGene00017847	0.00328846	0.038893	-1.53328
F27C1.6	F27C1.6	WBGene00017855	0.000707664	0.024245	-1.51926
F27D4.3	F27D4.3	WBGene00014746	0.000984606	0.025011	-1.96083
F27D4.4	F27D4.4	WBGene00009189	0.0021969	0.031935	-1.35371
F27D4.7	F27D4.7	WBGene00009191	0.00184982	0.029678	-2.30326
F27D4.8	F27D4.8	WBGene00077543	0.00166302	0.028429	-3.56756
F28B3.4	F28B3.4	WBGene00017885	0.00176561	0.029153	-1.34079
F28B3.5	F28B3.5	WBGene00017886	0.00146465	0.027321	-1.86905
F28C1.1	F28C1.1	WBGene00009200	0.00291119	0.036428	-1.46384
F28C6.10	F28C6.10	WBGene00009209	0.00315627	0.038051	-2.48791
F28C6.2	F28C6.2	WBGene00009203	0.000233403	0.024245	-3.71894
F28C6.4	F28C6.4	WBGene00009204	0.00153908	0.027763	-1.7414
F28D1.2	F28D1.2	WBGene00009212	0.0040988	0.044195	-3.59193
F28F8.5	F28F8.5	WBGene00009223	0.00207517	0.030996	-1.82327
F28F8.7	F28F8.7	WBGene00009224	0.00314328	0.037975	-1.6984
F28F8.9	F28F8.9	WBGene00044188	0.000875156	0.02452	-2.6609
F28H7.3	F28H7.3	WBGene00009237	0.00247653	0.033617	-0.605485
F29A7.6	F29A7.6	WBGene00017916	0.00145291	0.027215	-1.68636
F29G9.1	F29G9.1	WBGene00017930	0.00038977	0.024245	-4.99115
F30A10.3	F30A10.3	WBGene00009262	0.0019348	0.030137	-1.84881
F30A10.9	F30A10.9	WBGene00009266	0.00463871	0.04763	-1.20647
F30F8.1	F30F8.1	WBGene00009270	0.000279445	0.024245	-3.10504
F30F8.10	F30F8.10	WBGene00009277	0.00203491	0.030712	-1.79816
F30F8.3	F30F8.3	WBGene00009272	0.000340678	0.024245	-3.20589
F31B9.3	F31B9.3	WBGene00009280	0.000809169	0.02443	-5.0404
F31C3.2	F31C3.2	WBGene00009284	0.00178503	0.029321	-1.39126
F31C3.4	F31C3.4	WBGene00009286	0.001209	0.025809	-2.21045
F31C3.5	F31C3.5	WBGene00009287	0.000349934	0.024245	-4.19926
F31D4.5	F31D4.5	WBGene00009292	0.00145951	0.027294	-1.71915
F31E3.6	F31E3.6	WBGene00017952	0.00195641	0.030284	-1.41873
F31F6.1	F31F6.1	WBGene00009300	0.00130259	0.026208	-4.28302
F31F6.2	F31F6.2	WBGene00009301	0.00180463	0.0294	-2.69091
F31F6.3	F31F6.3	WBGene00009302	0.00410649	0.044247	-3.57019
F32A11.5	F32A11.5	WBGene00009310	0.000672639	0.024245	-4.32219
F32A7.4	F32A7.4	WBGene00009305	0.00165014	0.028387	-1.90674
F32B4.4	F32B4.4	WBGene00009314	0.00117832	0.02575	-1.15522
F32B6.3	F32B6.3	WBGene00009320	0.00103918	0.025201	-1.94343
F32D1.6	F32D1.6	WBGene00017985	0.000312789	0.024245	-4.48343
F32D1.7	F32D1.7	WBGene00017986	0.000176836	0.024245	-5.39742
F32D8.4	F32D8.4	WBGene00009329	0.00140754	0.026915	-1.93653
F32E10.5	F32E10.5	WBGene00017992	0.00331279	0.039055	-1.79676
F32E10.9	F32E10.9	WBGene00043068	0.000347289	0.024245	-3.02959
F32H2.10	F32H2.10	WBGene00009346	0.000545783	0.024245	-2.91404
F32H5.4	F32H5.4	WBGene00009350	0.00112689	0.02536	-0.517803
F33A8.4	F33A8.4	WBGene00009352	0.00125406	0.025883	-2.09439
F33D11.10	F33D11.10	WBGene00018007	0.00126386	0.025941	-1.94247
F33D11.12	F33D11.12	WBGene00018009	0.00194554	0.030204	-1.93408
F33D4.7	F33D4.7	WBGene00017999	0.00469744	0.047964	-1.31291
F33E11.2	F33E11.2	WBGene00018010	0.000468632	0.024245	-2.96956
F33E11.3	F33E11.3	WBGene00018011	0.000717531	0.024271	-2.83736
F33G12.2	F33G12.2	WBGene00018014	0.00432185	0.045683	-1.67543
F33G12.3	F33G12.3	WBGene00018015	0.00125823	0.025883	-2.2385
F33H1.3	F33H1.3	WBGene00009364	0.000872304	0.02452	-2.50921
F33H1.4	F33H1.4	WBGene00009365	0.000381285	0.024245	-2.35012
F33H2.2	F33H2.2	WBGene00009366	0.000563078	0.024245	-2.03777
F33H2.3	F33H2.3	WBGene00009367	0.000881471	0.02452	-2.38886
F33H2.5	F33H2.5	WBGene00009368	0.000542112	0.024245	-2.38339
F34D10.2	F34D10.2	WBGene00009372	0.00067398	0.024245	-2.99692
F34D6.1	F34D6.1	WBGene00018021	3.34038e-05	0.020429	-7.2384
F35C11.5	F35C11.5	WBGene00009404	0.000311507	0.024245	-4.17791
F35E2.2	F35E2.2	WBGene00009410	0.000352202	0.024245	-6.14501
F35F11.1	F35F11.1	WBGene00018064	0.00165357	0.028398	-1.47124
F35G12.11	F35G12.11	WBGene00009444	0.000692327	0.024245	-3.35365
F35G12.12	F35G12.12	WBGene00009445	0.00091125	0.024687	-2.18213
F35G12.4	F35G12.4	WBGene00009441	0.00242157	0.033282	-2.22817
F35G12.7	F35G12.7	WBGene00009443	0.00320258	0.038381	-1.63051
F35H10.6	F35H10.6	WBGene00018071	0.00300958	0.037113	-1.65989
F35H10.7	F35H10.7	WBGene00018072	0.00324897	0.038663	-1.74069
F36A2.13	F36A2.13	WBGene00009460	0.00350567	0.040444	-1.24706
F36A2.2	F36A2.2	WBGene00009452	0.00455373	0.047137	-1.26164
F36D4.2	F36D4.2	WBGene00018088	0.00298042	0.036882	-1.65661
F36D4.5	F36D4.5	WBGene00018090	0.00110009	0.025314	-1.86674
F36H2.2	F36H2.2	WBGene00009499	0.00265279	0.034682	-2.13092
F36H5.7	F36H5.7	WBGene00006223	1.89821e-05	0.014801	-6.28398
F37A4.1	F37A4.1	WBGene00018131	0.00334474	0.039269	-1.51802
F37A4.2	F37A4.2	WBGene00018132	0.00159725	0.028169	-2.18963
F37C12.1	F37C12.1	WBGene00018149	0.00222284	0.03211	-1.79379
F37D6.2	F37D6.2	WBGene00009508	0.0019123	0.030054	-2.22423
F38H4.10	F38H4.10	WBGene00009551	0.00348596	0.040292	-1.65862
F39B2.1	F39B2.1	WBGene00009553	0.000296328	0.024245	-3.14061
F39B2.5	F39B2.5	WBGene00009556	0.00206702	0.030976	-1.74584
F39B2.7	F39B2.7	WBGene00009557	0.00263942	0.034657	-1.39283
F39F10.3	F39F10.3	WBGene00018203	0.00326127	0.038736	-4.08542
F39G3.3	F39G3.3	WBGene00018208	0.00320619	0.038397	-1.66999
F39H11.1	F39H11.1	WBGene00009565	0.00159666	0.028169	-1.96303
F40C5.2	F40C5.2	WBGene00018229	0.00478577	0.048553	-2.44782
F40D4.17	F40D4.17	WBGene00194682	0.00233102	0.032835	-2.82606
F40F11.3	F40F11.3	WBGene00009588	0.000475798	0.024245	-2.97893
F40F8.11	F40F8.11	WBGene00044916	0.00088237	0.02452	-2.23154
F40F8.3	F40F8.3	WBGene00009576	0.00423055	0.045142	-1.02742
F40G9.17	F40G9.17	WBGene00185078	0.00472501	0.048117	-0.903948
F40G9.6	F40G9.6	WBGene00018242	1.9763e-05	0.014801	-5.67243
F40H6.6	F40H6.6	WBGene00044412	0.000661178	0.024245	-2.0567
F41C6.4	F41C6.4	WBGene00018278	0.00173599	0.028953	-4.15868
F41E6.9	F41E6.9	WBGene00018290	0.00285932	0.036085	-1.79049
F41G3.6	F41G3.6	WBGene00018302	0.000895362	0.024555	-3.04118
F41H10.2	F41H10.2	WBGene00018315	0.00373843	0.041756	-1.89891
F41H10.3	F41H10.3	WBGene00018316	0.000691987	0.024245	-2.15647
F41H10.4	F41H10.4	WBGene00018317	0.00304142	0.037294	-1.48467
F42A10.5	F42A10.5	WBGene00018341	0.00148076	0.027394	-1.29915
F42A8.3	F42A8.3	WBGene00009627	0.00173233	0.028931	-2.52333
F42A9.6	F42A9.6	WBGene00018335	0.000328023	0.024245	-2.33411
F42A9.8	F42A9.8	WBGene00018337	0.000785694	0.024421	-3.04716
F42G9.1	F42G9.1	WBGene00018362	0.000651634	0.024245	-1.67701
F42G9.6	F42G9.6	WBGene00018364	0.00187006	0.029749	-2.0273
F42H10.2	F42H10.2	WBGene00018366	0.000971366	0.024963	-2.40376
F42H10.6	F42H10.6	WBGene00018370	0.00346575	0.040156	-0.790835
F43C1.1	F43C1.1	WBGene00009647	0.00500479	0.049826	-0.696851
F43D2.1	F43D2.1	WBGene00009650	0.000852614	0.02452	-2.18057
F43D2.2	F43D2.2	WBGene00009651	0.000259905	0.024245	-6.82356
F43G6.10	F43G6.10	WBGene00009662	4.79748e-06	0.0054974	-6.77467
F43G6.3	F43G6.3	WBGene00009656	0.000156517	0.024245	-4.27737
F43G6.5	F43G6.5	WBGene00009658	8.6831e-05	0.024245	-7.86764
F43G6.7	F43G6.7	WBGene00009659	5.36588e-05	0.022972	-8.39871
F43G9.12	F43G9.12	WBGene00009672	0.00253692	0.03403	-1.56532
F43G9.13	F43G9.13	WBGene00009673	0.00151258	0.027523	-1.39818
F43G9.2	F43G9.2	WBGene00009665	0.00197457	0.030392	-1.80331
F43G9.4	F43G9.4	WBGene00009667	0.000994737	0.025027	-2.23569
F44B9.8	F44B9.8	WBGene00018409	0.000719651	0.024271	-2.88319
F44E2.10	F44E2.10	WBGene00018423	0.00383959	0.042384	-1.8047
F44E2.3	F44E2.3	WBGene00018417	0.00255397	0.034053	-1.47249
F44E2.7	F44E2.7	WBGene00018420	0.000802128	0.024426	-2.5604
F44E2.8	F44E2.8	WBGene00018421	0.000685905	0.024245	-2.4948
F44E7.2	F44E7.2	WBGene00018424	0.00182646	0.02952	-2.34657
F44E7.5	F44E7.5	WBGene00018427	0.00483289	0.048854	-1.87777
F44E7.9	F44E7.9	WBGene00018431	0.00307554	0.037531	-1.46271
F44G4.1	F44G4.1	WBGene00009711	0.000939323	0.024768	-1.66381
F45B8.5	F45B8.5	WBGene00194794	0.00106366	0.025216	-1.77562
F45F2.10	F45F2.10	WBGene00018482	0.0011687	0.025682	-2.13392
F45F2.11	F45F2.11	WBGene00018483	0.000162514	0.024245	-3.55959
F46B6.5	F46B6.5	WBGene00009770	0.00328077	0.038847	-1.74367
F46C3.4	F46C3.4	WBGene00044702	0.00332892	0.039205	-10.137
F46C3.5	F46C3.5	WBGene00044703	0.000147038	0.024245	-5.57021
F46C3.7	F46C3.7	WBGene00164974	5.01766e-05	0.022323	-8.17562
F46F11.6	F46F11.6	WBGene00018509	0.00256217	0.034102	-1.84208
F46F11.8	F46F11.8	WBGene00018511	0.000544141	0.024245	-2.81004
F47G3.3	F47G3.3	WBGene00018578	0.00206726	0.030976	-2.73364
F48A11.4	F48A11.4	WBGene00018585	0.00106995	0.025216	-2.95464
F48C1.5	F48C1.5	WBGene00018598	0.000693515	0.024245	-2.94324
F48E3.4	F48E3.4	WBGene00018605	0.00218109	0.031889	-2.47181
F48E8.2	F48E8.2	WBGene00018609	0.00104267	0.025201	-1.98048
F48E8.6	F48E8.6	WBGene00018612	0.00434536	0.045798	-1.29534
F49C12.11	F49C12.11	WBGene00009880	0.000790625	0.024421	-1.43926
F49C12.7	F49C12.7	WBGene00009877	0.00334753	0.039282	-1.74217
F49C12.9	F49C12.9	WBGene00009878	0.00147344	0.027375	-2.24294
F49D11.10	F49D11.10	WBGene00045433	0.000500143	0.024245	-1.4788
F49E12.1	F49E12.1	WBGene00009897	0.00160114	0.028179	-3.17105
F49E8.1	F49E8.1	WBGene00018635	0.00346829	0.040165	-1.63095
F49E8.2	F49E8.2	WBGene00018636	0.000548556	0.024245	-2.65481
F49E8.7	F49E8.7	WBGene00018638	0.00218574	0.031916	-1.60099
F52A8.6	F52A8.6	WBGene00009919	0.00492008	0.049323	-1.33417
F52B11.1	F52B11.1	WBGene00009924	0.00288634	0.036206	-1.79454
F52B5.2	F52B5.2	WBGene00009921	0.000206424	0.024245	-3.96312
F52B5.3	F52B5.3	WBGene00009922	0.000738168	0.024294	-1.92782
F52B5.7	F52B5.7	WBGene00009923	0.000638013	0.024245	-1.95367
F52C12.1	F52C12.1	WBGene00018678	0.00148513	0.027415	-2.32979
F52C12.2	F52C12.2	WBGene00018679	0.000663482	0.024245	-1.74983
F52C12.4	F52C12.4	WBGene00018681	0.00376941	0.041946	-1.09018
F52C12.6	F52C12.6	WBGene00138717	0.00173698	0.028953	-1.32531
F52C6.1	F52C6.1	WBGene00018658	0.00226956	0.032385	-2.69693
F52C6.12	F52C6.12	WBGene00018669	0.00333272	0.039219	-2.23162
F52C6.2	F52C6.2	WBGene00018659	0.000646808	0.024245	-2.70863
F52C6.3	F52C6.3	WBGene00018660	0.00188451	0.02988	-3.05713
F52C6.7	F52C6.7	WBGene00018664	0.000613392	0.024245	-2.75427
F52C6.9	F52C6.9	WBGene00018666	0.000453787	0.024245	-2.50681
F52C9.7	F52C9.7	WBGene00018677	0.0023831	0.033011	-1.98587
F52D2.6	F52D2.6	WBGene00018688	0.00178312	0.029321	-2.0548
F52H3.2	F52H3.2	WBGene00009944	0.0005938	0.024245	-1.91644
F52H3.4	F52H3.4	WBGene00009946	0.000424793	0.024245	-2.62589
F53A2.9	F53A2.9	WBGene00009953	0.00238222	0.033011	-1.69623
F53B7.3	F53B7.3	WBGene00009966	0.000630009	0.024245	-2.21301
F53C11.4	F53C11.4	WBGene00009974	0.00385566	0.042473	-1.89565
F53C3.11	F53C3.11	WBGene00018754	0.00018347	0.024245	-4.70044
F53E10.6	F53E10.6	WBGene00018762	0.000348533	0.024245	-2.16362
F53F4.11	F53F4.11	WBGene00009993	0.00112788	0.02536	-1.44121
F53F4.12	F53F4.12	WBGene00009994	0.00179066	0.029321	-1.90548
F53F4.14	F53F4.14	WBGene00009996	0.0033042	0.038991	-1.72164
F53F4.3	F53F4.3	WBGene00009987	0.0010193	0.025156	-2.13299
F53F8.3	F53F8.3	WBGene00010000	0.000585326	0.024245	-6.75924
F53F8.5	F53F8.5	WBGene00010002	0.00192464	0.030136	-2.01874
F53H1.1	F53H1.1	WBGene00018776	0.00186137	0.029716	-1.25185
F53H1.4	F53H1.4	WBGene00018778	0.00060346	0.024245	-2.29248
F53H4.2	F53H4.2	WBGene00010007	0.0027447	0.035331	-1.01784
F54A3.2	F54A3.2	WBGene00018781	0.00294724	0.036662	-1.50569
F54A3.6	F54A3.6	WBGene00018785	0.00217321	0.031855	-1.67642
F54B11.11	F54B11.11	WBGene00010034	0.000453266	0.024245	-3.01214
F54C8.4	F54C8.4	WBGene00010037	0.000630036	0.024245	-2.21496
F54C9.9	F54C9.9	WBGene00010044	0.000610443	0.024245	-2.0018
F54D10.4	F54D10.4	WBGene00018805	0.00394208	0.043015	-1.91231
F54D10.5	F54D10.5	WBGene00018806	0.000313797	0.024245	-4.53941
F54D11.2	F54D11.2	WBGene00018812	0.00229156	0.032598	-1.83191
F54D11.3	F54D11.3	WBGene00018813	8.68892e-05	0.024245	-4.89487
F54D11.4	F54D11.4	WBGene00018814	0.000599777	0.024245	-1.49044
F54D5.11	F54D5.11	WBGene00010054	0.00129738	0.026182	-1.93381
F54D5.2	F54D5.2	WBGene00010048	0.00150394	0.027511	-2.0504
F54D5.5	F54D5.5	WBGene00010051	9.09249e-05	0.024245	-6.20918
F54D5.9	F54D5.9	WBGene00010053	0.000517687	0.024245	-2.97097
F54D7.6	F54D7.6	WBGene00023067	0.00392497	0.042886	-0.868878
F54D7.7	F54D7.7	WBGene00023068	0.00466066	0.047748	-0.812867
F54D8.6	F54D8.6	WBGene00018802	0.00460423	0.047361	-1.31622
F54E12.2	F54E12.2	WBGene00010061	0.000285225	0.024245	-3.30268
F54E7.8	F54E7.8	WBGene00018830	0.000252808	0.024245	-3.37486
F54E7.9	F54E7.9	WBGene00018831	0.00353846	0.040586	-1.2885
F54F7.2	F54F7.2	WBGene00010064	0.000435384	0.024245	-4.99177
F54F7.6	F54F7.6	WBGene00010066	0.0025653	0.034102	-3.34569
F54H12.5	F54H12.5	WBGene00018845	0.00106009	0.025216	-3.35187
F55A11.1	F55A11.1	WBGene00010075	0.00343978	0.039966	-1.99154
F55A11.4	F55A11.4	WBGene00010077	0.00111916	0.025344	-2.01914
F55A11.7	F55A11.7	WBGene00010080	0.00178816	0.029321	-2.56431
F55A11.8	F55A11.8	WBGene00010081	0.000721551	0.024271	-3.22316
F55A12.10	F55A12.10	WBGene00018867	0.000871032	0.02452	-2.61517
F55A12.5	F55A12.5	WBGene00018864	0.00154916	0.027824	-2.09452
F55A3.2	F55A3.2	WBGene00018848	0.00217945	0.031889	-1.43647
F55A3.3	F55A3.3	WBGene00018849	0.000798744	0.024426	-1.98598
F55A3.7	F55A3.7	WBGene00018852	0.00143561	0.027149	-1.53409
F55B11.2	F55B11.2	WBGene00010084	0.00465686	0.047731	-1.16162
F55B11.3	F55B11.3	WBGene00010085	0.00171392	0.028808	-1.66798
F55C12.5	F55C12.5	WBGene00018872	0.000691224	0.024245	-1.67588
F55C5.8	F55C5.8	WBGene00010097	0.00237215	0.032998	-1.27907
F55D12.5	F55D12.5	WBGene00010113	0.000416362	0.024245	-1.56886
F55F10.1	F55F10.1	WBGene00018898	0.000193216	0.024245	-1.69947
F55F8.2	F55F8.2	WBGene00018890	0.00143416	0.027149	-1.62986
F55F8.3	F55F8.3	WBGene00018891	0.000931121	0.024768	-1.37922
F55F8.9	F55F8.9	WBGene00018897	0.00231014	0.032695	-2.00627
F55G1.5	F55G1.5	WBGene00018901	0.0017632	0.029153	-1.71661
F55G1.6	F55G1.6	WBGene00018902	0.000973828	0.024963	-2.45954
F55G1.7	F55G1.7	WBGene00018903	0.000705585	0.024245	-2.40779
F55G1.9	F55G1.9	WBGene00018904	0.00198543	0.030462	-1.51423
F55H2.4	F55H2.4	WBGene00003067	0.000129054	0.024245	-2.68602
F55H2.5	F55H2.5	WBGene00010131	0.00322542	0.038492	-1.96493
F55H2.7	F55H2.7	WBGene00010132	0.00229951	0.032652	-2.0532
F56A6.4	F56A6.4	WBGene00018923	0.00103412	0.025201	-2.05522
F56A8.4	F56A8.4	WBGene00010140	0.00145901	0.027294	-1.88253
F56A8.5	F56A8.5	WBGene00010141	0.00150752	0.027511	-1.67092
F56B3.4	F56B3.4	WBGene00004824	0.00286791	0.036104	-1.94153
F56B3.9	F56B3.9	WBGene00018933	0.0029318	0.036576	-2.3944
F56C11.5	F56C11.5	WBGene00018957	0.00300043	0.03703	-2.1072
F56C9.11	F56C9.11	WBGene00018954	0.00082067	0.024488	-2.30085
F56C9.3	F56C9.3	WBGene00018948	0.000272285	0.024245	-3.65241
F56C9.6	F56C9.6	WBGene00018950	0.000241545	0.024245	-3.46261
F56D1.1	F56D1.1	WBGene00018959	0.000537113	0.024245	-2.62278
F56D12.6	F56D12.6	WBGene00018974	0.00316082	0.038086	-1.59059
F56D2.2	F56D2.2	WBGene00018964	0.000484969	0.024245	-2.22009
F56D2.6	F56D2.6	WBGene00018967	0.00137956	0.026726	-1.49715
F56D5.4	F56D5.4	WBGene00014772	0.00458227	0.047209	-0.84092
F56E10.1	F56E10.1	WBGene00018975	0.00148964	0.027443	-1.87742
F56F11.4	F56F11.4	WBGene00018991	0.000335337	0.024245	-4.06298
F56F4.8	F56F4.8	WBGene00045498	0.000464071	0.024245	-7.71632
F56G4.4	F56G4.4	WBGene00010159	0.00119249	0.025795	-1.87837
F57A10.4	F57A10.4	WBGene00010185	0.000878293	0.02452	-3.99096
F57B10.4	F57B10.4	WBGene00019002	0.00133577	0.02645	-1.88679
F57B10.8	F57B10.8	WBGene00019005	0.00139762	0.026841	-1.55394
F57B10.9	F57B10.9	WBGene00019006	0.00318068	0.038225	-1.14362
F57C9.4	F57C9.4	WBGene00019011	0.000737719	0.024294	-2.26655
F57C9.6	F57C9.6	WBGene00019012	0.000323011	0.024245	-1.06052
F57C9.7	F57C9.7	WBGene00019013	0.00154423	0.027801	-1.91171
F57G4.4	F57G4.4	WBGene00010209	0.00194385	0.030193	-2.62284
F57G9.3	F57G9.3	WBGene00010219	0.00183428	0.029593	-6.65821
F58A4.2	F58A4.2	WBGene00010227	0.000301478	0.024245	-2.89078
F58A4.6	F58A4.6	WBGene00010229	0.00245301	0.033454	-1.78201
F58A4.9	F58A4.9	WBGene00010230	0.000601403	0.024245	-2.15724
F58B3.4	F58B3.4	WBGene00010231	0.000711967	0.024266	-1.62691
F58B3.6	F58B3.6	WBGene00010232	0.00273363	0.035247	-1.67361
F58B3.7	F58B3.7	WBGene00010233	0.000689332	0.024245	-2.05737
F58E1.13	F58E1.13	WBGene00019044	0.00198147	0.030437	-3.80658
F58E10.3	F58E10.3	WBGene00010260	0.000799675	0.024426	-1.6469
F58G1.2	F58G1.2	WBGene00010264	0.00103724	0.025201	-1.92552
F58G11.2	F58G11.2	WBGene00010280	0.00432548	0.045686	-1.04523
F58G11.3	F58G11.3	WBGene00010281	0.00127362	0.025986	-3.05805
F58H1.8	F58H1.8	WBGene00138720	0.00397902	0.043284	-1.38094
F59A1.8	F59A1.8	WBGene00010294	0.00384911	0.042449	-2.92381
F59A1.9	F59A1.9	WBGene00010295	0.00375125	0.041825	-2.49856
F59A2.5	F59A2.5	WBGene00010305	0.00247616	0.033617	-1.40489
F59A3.12	F59A3.12	WBGene00185086	0.00111483	0.025344	-2.3317
F59A3.2	F59A3.2	WBGene00019075	0.000446337	0.024245	-2.10941
F59A3.4	F59A3.4	WBGene00019077	0.00162423	0.028299	-2.38721
F59A6.5	F59A6.5	WBGene00019087	0.000270886	0.024245	-3.87938
F59B2.2	F59B2.2	WBGene00010307	0.00266269	0.034733	-1.30757
F59B2.3	F59B2.3	WBGene00010308	0.00122169	0.025809	-1.1954
F59C12.4	F59C12.4	WBGene00045272	0.000593265	0.024245	-2.60681
F59E12.1	F59E12.1	WBGene00019118	0.000518756	0.024245	-2.2722
F59E12.11	F59E12.11	WBGene00019126	0.00305832	0.037432	-1.7556
F59E12.9	F59E12.9	WBGene00019124	0.00180884	0.029432	-2.0309
F59G1.8	F59G1.8	WBGene00019129	0.001435	0.027149	-2.06088
F59H5.1	F59H5.1	WBGene00019130	0.00261454	0.034501	-2.17327
F59H5.3	F59H5.3	WBGene00019131	0.000971444	0.024963	-3.28607
F59H6.3	F59H6.3	WBGene00019134	0.00152071	0.027595	-1.54685
fan-1	C01G5.8	WBGene00015310	0.00121594	0.025809	-2.34153
farl-11	F10E7.8	WBGene00017349	0.00196944	0.030353	-1.79634
fars-1	T08B2.9	WBGene00001497	0.00328399	0.038875	-1.41362
fars-3	F22B5.9	WBGene00001498	0.00372571	0.041672	-1.4338
fbf-1	H12I13.4	WBGene00001401	0.000276549	0.024245	-1.71787
fbf-2	F21H12.5	WBGene00001402	0.000233437	0.024245	-1.74508
fbxa-101	F08A8.7	WBGene00008569	0.00163443	0.028299	-2.39562
fbxa-106	Y59A8B.11	WBGene00013348	0.000317016	0.024245	-2.14841
fbxa-107	Y37H2A.4	WBGene00012564	0.00200358	0.030585	-1.49537
fbxa-108	F59A1.7	WBGene00010293	0.000769781	0.024421	-2.61157
fbxa-140	C47B2.1	WBGene00008130	0.00261487	0.034501	-2.26184
fbxa-145	F48C1.2	WBGene00018595	0.00416463	0.044663	-2.36868
fbxa-170	C36C9.3	WBGene00016486	0.00021575	0.024245	-6.51999
fbxa-192	F57G4.8	WBGene00010212	0.000263636	0.024245	-2.998
fbxa-197	T06C12.4	WBGene00011513	0.000218605	0.024245	-2.86861
fbxa-2	T13F3.5	WBGene00011752	0.000933923	0.024768	-1.43544
fbxa-200	T07D3.1	WBGene00020304	0.00347911	0.040248	-6.19575
fbxa-203	W05F2.5	WBGene00021037	0.000409614	0.024245	-2.71226
fbxa-206	Y102A5C.1	WBGene00013610	0.000606262	0.024245	-3.60376
fbxa-210	Y37H2A.5	WBGene00012565	0.000995469	0.025027	-2.34224
fbxa-211	Y37H2A.6	WBGene00012566	0.000843796	0.02452	-3.05283
fbxa-215	Y45F10C.3	WBGene00012879	0.000138812	0.024245	-5.04328
fbxa-72	F31F4.15	WBGene00017962	0.00234403	0.032888	-1.02894
fbxa-83	Y67A10A.4	WBGene00013453	0.00142435	0.027101	-4.31474
fbxa-95	F28F8.4	WBGene00009222	0.00061411	0.024245	-3.38302
fbxb-1	T26H2.1	WBGene00012063	0.000232447	0.024245	-5.67243
fbxb-10	T08E11.6	WBGene00020362	0.00018347	0.024245	-4.70044
fbxb-100	Y63D3A.2	WBGene00013403	8.29822e-05	0.024245	-7.54725
fbxb-103	F53C3.2	WBGene00018746	6.87895e-05	0.024245	-7.35571
fbxb-104	Y49F6B.7	WBGene00021719	0.00216099	0.031751	-6.8738
fbxb-106	F29A7.1	WBGene00017911	3.55653e-05	0.020552	-5.30237
fbxb-112	Y49F6B.3	WBGene00021716	2.43683e-05	0.016614	-4.70044
fbxb-17	F58E1.5	WBGene00019037	0.000157326	0.024245	-6.97728
fbxb-20	ZC204.9	WBGene00022559	0.000571634	0.024245	-5.67243
fbxb-22	Y56A3A.10	WBGene00013230	0.00158229	0.028078	-6.24793
fbxb-26	F58E1.3	WBGene00019035	9.69577e-05	0.024245	-6.28398
fbxb-33	M151.8	WBGene00044314	0.0016311	0.028299	-4.70044
fbxb-37	T16A1.8	WBGene00020537	0.000110159	0.024245	-6.97728
fbxb-40	M01D1.9	WBGene00019704	0.00258235	0.03419	-4.70044
fbxb-45	M01D1.10	WBGene00019705	0.00265428	0.034691	-5.8751
fbxb-46	K05F6.9	WBGene00019420	7.05172e-05	0.024245	-7.44358
fbxb-54	K05F6.7	WBGene00019418	0.000219109	0.024245	-6.28398
fbxb-57	F55C9.4	WBGene00010101	0.000648611	0.024245	-5.57021
fbxb-59	Y113G7B.8	WBGene00013759	0.000845715	0.02452	-6.14501
fbxb-63	F55C9.13	WBGene00044197	0.000571634	0.024245	-5.67243
fbxb-67	F49B2.2	WBGene00009862	0.000294908	0.024245	-5.21639
fbxb-68	F09C3.3	WBGene00008611	0.000784646	0.024421	-4.70044
fbxb-7	Y20C6A.2	WBGene00012492	0.00363624	0.041148	-4.88308
fbxb-71	F40F4.1	WBGene00018236	0.0016311	0.028299	-4.70044
fbxb-8	F49B2.1	WBGene00009861	0.00106477	0.025216	-4.60026
fbxb-82	T17A3.4	WBGene00020542	0.00361214	0.041022	-4.60026
fbxb-91	F12E12.8	WBGene00044692	0.00015722	0.024245	-6.65821
fbxb-92	F12E12.9	WBGene00044693	9.54834e-05	0.024245	-5.67243
fbxb-97	C52E2.6	WBGene00016885	6.6459e-05	0.024245	-4.28877
fbxc-21	F58E1.11	WBGene00019042	0.000648611	0.024245	-5.57021
fbxc-22	F58E1.10	WBGene00019041	0.00189258	0.029944	-6.55495
fbxc-24	R07C3.11	WBGene00019927	0.00124963	0.025883	-6.14501
fbxc-25	K09F6.8	WBGene00019591	8.89645e-05	0.024245	-6.24793
fbxc-26	F58E1.12	WBGene00019043	9.54834e-05	0.024245	-5.67243
fbxc-28	R07C3.6	WBGene00019922	0.000114796	0.024245	-8.96867
fbxc-29	R07C3.7	WBGene00019923	0.00371442	0.041627	-6.65821
fbxc-32	C32B5.10	WBGene00016303	0.000389987	0.024245	-6.83497
fbxc-39	F45D11.10	WBGene00018456	0.000342995	0.024245	-8.24472
fbxc-42	F45D11.9	WBGene00018455	0.00243542	0.033381	-11.0369
fbxc-44	C16A11.6	WBGene00015819	0.000432865	0.024245	-3.53128
fbxc-45	Y54G2A.22	WBGene00021887	0.000263496	0.024245	-2.54607
fbxc-47	M02B7.1	WBGene00019723	0.000714189	0.024266	-2.06436
fbxc-50	C17F4.5	WBGene00015912	8.71113e-05	0.024245	-5.24225
fcd-2	Y41E3.9	WBGene00012767	0.00118848	0.025793	-2.10133
fce-2	F48F5.5	WBGene00001406	0.00365678	0.041274	-1.07653
fcp-1	F36F2.6	WBGene00009479	0.000977316	0.024984	-1.8409
fem-2	T19C3.8	WBGene00001412	0.00107136	0.025216	-1.97982
fem-3	C01F6.4	WBGene00001413	0.00020208	0.024245	-4.13584
fib-1	T01C3.7	WBGene00001423	9.42217e-05	0.024245	-2.03669
fic-1	ZK593.8	WBGene00014004	0.00248349	0.033661	-1.86224
figl-1	F32D1.1	WBGene00017981	0.00264349	0.034657	-1.16369
fil-1	T01C3.4	WBGene00011321	0.00427154	0.045409	-1.20461
fipp-1	F32D1.9	WBGene00017988	0.00197528	0.030392	-1.50563
fipr-29	H06I04.7	WBGene00019171	0.00330152	0.038972	-1.14522
fkb-2	Y18D10A.19	WBGene00001427	0.00237263	0.032998	-1.48369
fkb-6	F31D4.3	WBGene00001431	0.00490279	0.049212	-1.70399
fkh-3	C29F7.4	WBGene00001435	2.10393e-05	0.014836	-11.1404
fkh-4	C29F7.5	WBGene00001436	4.8686e-05	0.022323	-10.0327
flap-1	F57B9.7	WBGene00018998	0.00165119	0.028387	-1.84288
flh-1	Y11D7A.12	WBGene00012435	0.000968289	0.024963	-2.79325
flh-3	Y11D7A.13	WBGene00012436	0.00019323	0.024245	-7.12314
fnci-1	W02D3.10	WBGene00020935	0.0037003	0.041538	-1.31379
fncm-1	F56A3.1	WBGene00018908	0.00162577	0.028299	-2.34398
fog-1	Y54E10A.4	WBGene00001481	0.00161452	0.028288	-2.1527
fog-2	Y113G7B.5	WBGene00001482	0.00107602	0.025216	-2.88795
frg-1	ZK1010.3	WBGene00014177	0.00185333	0.02969	-1.80995
fsn-1	C26E6.5	WBGene00001499	0.000590791	0.024245	-2.96591
ftr-1	Y113G7B.4	WBGene00013756	0.00177483	0.029271	-2.14854
fust-1	C27H5.3	WBGene00016173	0.00215982	0.03175	-1.3861
fut-3	F59E12.13	WBGene00006402	0.000607737	0.024245	-3.00934
fzr-1	ZK1307.6	WBGene00001510	0.00122131	0.025809	-1.28865
fzy-1	ZK177.6	WBGene00001511	0.000508916	0.024245	-3.26044
gad-1	T05H4.14	WBGene00001513	0.00159332	0.028164	-1.96989
gadr-2	C33A12.12	WBGene00007887	3.60404e-05	0.020552	-8.55459
gadr-4	W06A11.2	WBGene00021053	0.00387045	0.042563	-2.06992
gadr-5	Y71A12B.17	WBGene00045058	0.00164226	0.028319	-1.10147
gars-1	T10F2.1	WBGene00001744	0.00423847	0.045177	-1.56643
gck-2	ZC404.9	WBGene00022603	0.00129945	0.026182	-2.04727
gcn-1	Y48G9A.3	WBGene00021697	0.00278002	0.035514	-0.87168
gei-11	F32H2.1	WBGene00001568	0.000560744	0.024245	-1.85627
gei-12	F52D2.4	WBGene00001569	0.000610496	0.024245	-4.41
gei-14	K01C8.5	WBGene00001571	0.00120051	0.025799	-2.33322
gei-6	C05C8.4	WBGene00001563	0.000725671	0.024294	-2.01013
gex-3	F28D1.10	WBGene00001580	0.00149944	0.02751	-1.81479
gfi-2	K02A11.1	WBGene00001582	0.00499464	0.049758	-1.41295
gfl-1	M04B2.3	WBGene00001585	0.000627854	0.024245	-2.69773
gip-1	H04J21.3	WBGene00001589	0.00202712	0.030706	-1.37873
gip-2	C45G3.5	WBGene00001590	0.00152209	0.027595	-1.87388
gla-3	T02E1.3	WBGene00011376	0.000107598	0.024245	-3.74266
gld-1	T23G11.3	WBGene00001595	0.000475135	0.024245	-3.11822
gld-3	T07F8.3	WBGene00001597	0.00064795	0.024245	-3.17205
gld-4	ZK858.1	WBGene00014115	0.00150038	0.02751	-2.4302
glh-1	T21G5.3	WBGene00001598	0.000705991	0.024245	-1.86783
glh-2	C55B7.1	WBGene00001599	0.000398594	0.024245	-3.68908
glh-3	B0414.6	WBGene00001600	0.000853724	0.02452	-2.61656
glh-4	T12F5.3	WBGene00001601	0.000610099	0.024245	-2.25722
gln-5	F26D10.10	WBGene00001606	7.16268e-05	0.024245	-6.18399
gln-6	C28D4.3	WBGene00001607	0.000162105	0.024245	-5.93642
glp-1	F02A9.6	WBGene00001609	0.00064659	0.024245	-2.54951
glrx-22	C07G1.8	WBGene00044608	0.00458222	0.047209	-1.43037
gls-1	C36B1.8	WBGene00007975	0.000623137	0.024245	-2.20723
gly-10	Y45F10D.3	WBGene00001635	0.00491138	0.049258	-1.0769
gly-20	C03E10.4	WBGene00001645	0.000966608	0.024961	-2.09111
gmn-1	Y75B8A.17	WBGene00013552	0.000755984	0.024421	-3.24352
gna-2	T23G11.2	WBGene00001647	0.000227785	0.024245	-4.58995
gon-14	F44C4.4	WBGene00002148	0.00195655	0.030284	-2.04794
gon-4	K04D7.5	WBGene00001653	0.000912755	0.024706	-2.68199
gop-2	C34E10.2	WBGene00001661	0.00122135	0.025809	-2.1839
got-2.1	C44E4.3	WBGene00016652	0.00379672	0.042054	-1.50078
gpa-16	Y95B8A.5	WBGene00001678	0.00109879	0.025314	-2.20886
gpd-1	T09F3.3	WBGene00001683	0.000349298	0.024245	-4.13469
gpd-4	F33H1.2	WBGene00001686	0.000316917	0.024245	-3.88635
gpr-1	F22B7.13	WBGene00001688	0.00114	0.025427	-1.9183
gpr-2	C38C10.4	WBGene00001689	0.00153796	0.027753	-1.66798
grld-1	F29C4.7	WBGene00017929	0.00458095	0.047209	-1.60236
grp-1	K06H7.4	WBGene00001743	0.000989672	0.025011	-2.41551
gst-12	F37B1.2	WBGene00001760	0.00396615	0.043191	-2.42195
gst-44	F13A7.10	WBGene00001792	0.00103551	0.025201	-3.55071
gst-7	F11G11.2	WBGene00001755	0.00160458	0.028179	-1.92413
guk-1	T03F1.8	WBGene00020190	0.00366843	0.041335	-1.14497
gut-2	T10G3.6	WBGene00001808	0.000507866	0.024245	-2.42843
gyg-2	T25E12.5	WBGene00012020	0.000132877	0.024245	-4.95275
H02I12.5	H02I12.5	WBGene00010353	0.000118819	0.024245	-5.24484
H04D03.2	H04D03.2	WBGene00010363	0.000825992	0.024504	-1.98338
H04D03.3	H04D03.3	WBGene00010364	0.00254161	0.03404	-2.01613
H04M03.3	H04M03.3	WBGene00019153	0.00117677	0.02575	-3.54395
H05C05.1	H05C05.1	WBGene00019157	0.000850714	0.02452	-1.04144
H05C05.2	H05C05.2	WBGene00019158	0.00101453	0.025096	-2.23582
H05L14.2	H05L14.2	WBGene00010367	0.000938842	0.024768	-2.77143
H06H21.11	H06H21.11	WBGene00044483	0.000703929	0.024245	-2.76326
H06I04.1	H06I04.1	WBGene00019167	0.0025545	0.034053	-1.45609
H06I04.3	H06I04.3	WBGene00019168	0.000417741	0.024245	-1.7841
H11L12.1	H11L12.1	WBGene00019189	0.00357152	0.040745	-1.07523
H14A12.3	H14A12.3	WBGene00019196	0.00289107	0.036256	-1.63192
H14A12.5	H14A12.5	WBGene00019197	0.00306586	0.037474	-2.35713
H14E04.2	H14E04.2	WBGene00019199	0.00072275	0.024271	-1.824
H20J04.4	H20J04.4	WBGene00019219	0.00252707	0.033968	-1.15057
H21P03.2	H21P03.2	WBGene00010409	0.000658791	0.024245	-2.95725
H24K24.4	H24K24.4	WBGene00019241	0.00255189	0.034053	-1.45755
H25P19.1	H25P19.1	WBGene00019244	0.00445065	0.046533	-1.39921
H27M09.1	H27M09.1	WBGene00019245	0.0021958	0.031935	-1.6252
H28O16.2	H28O16.2	WBGene00010420	0.0011566	0.025524	-1.73715
H29C22.1	H29C22.1	WBGene00045261	0.00498423	0.049729	-3.26755
H31G24.3	H31G24.3	WBGene00019254	0.000531486	0.024245	-2.79324
H34C03.2	H34C03.2	WBGene00019259	0.00100643	0.025093	-1.96813
H35B03.2	H35B03.2	WBGene00019264	0.000677751	0.024245	-2.12744
H37A05.4	H37A05.4	WBGene00044200	0.000947228	0.024768	-2.46961
H43I07.2	H43I07.2	WBGene00019275	0.000899325	0.024566	-1.6175
haf-2	F43E2.4	WBGene00001812	0.00421893	0.045056	-1.37276
hars-1	T11G6.1	WBGene00002001	0.00217939	0.031889	-1.61042
hcf-1	C46A5.9	WBGene00001827	0.000695078	0.024245	-2.45679
hch-1	F40E10.1	WBGene00001828	0.0012917	0.026151	-6.14501
hcp-1	ZK1055.1	WBGene00001829	0.000267578	0.024245	-3.5446
hcp-2	T06E4.1	WBGene00001830	0.00285449	0.036062	-1.75845
hcp-3	F58A4.3	WBGene00001831	0.000502807	0.024245	-3.171
hcp-4	T03F1.9	WBGene00001832	0.00034193	0.024245	-2.24621
hcp-6	Y110A7A.1	WBGene00001833	0.000463059	0.024245	-2.54651
hda-1	C53A5.3	WBGene00001834	0.00123792	0.025809	-2.23702
hda-2	C08B11.2	WBGene00001835	0.00152319	0.027596	-2.228
hda-3	R06C1.1	WBGene00001836	0.00222823	0.032148	-1.78708
hda-6	Y51H1A.5	WBGene00001838	0.00301074	0.037117	-1.33104
hdac-6	F41H10.6	WBGene00018319	0.00154187	0.027788	-1.77515
hel-1	C26D10.2	WBGene00001840	0.00126355	0.025941	-1.71588
herc-1	Y48G8AL.1	WBGene00021685	0.00357838	0.040775	-1.25413
hex-3	Y39A1C.4	WBGene00012663	0.00112182	0.025355	-2.10604
hex-4	Y51F10.5	WBGene00021766	0.00480622	0.048685	-1.86051
hgrs-1	C07G1.5	WBGene00004101	0.00124639	0.025883	-1.38921
hil-4	C18G1.5	WBGene00001855	0.000437235	0.024245	-3.18213
hil-5	B0414.3	WBGene00001856	0.000419341	0.024245	-2.60711
him-1	F28B3.7	WBGene00001860	0.000905623	0.024637	-2.2669
him-10	R12B2.4	WBGene00001869	0.000626913	0.024245	-2.82718
him-14	ZK1127.11	WBGene00001872	0.00241062	0.033221	-1.7298
him-17	T09E8.2	WBGene00001874	0.000975452	0.024974	-2.08957
him-18	T04A8.15	WBGene00011415	0.001685	0.028563	-1.95844
him-19	Y95B8A.11	WBGene00022390	0.00127891	0.026004	-1.93039
him-3	ZK381.1	WBGene00001862	0.000968229	0.024963	-1.865
him-5	D1086.4	WBGene00001864	0.000913091	0.024706	-2.34074
him-6	T04A11.6	WBGene00001865	0.000345216	0.024245	-2.27458
him-8	T07G12.12	WBGene00001867	0.00109418	0.025314	-2.57103
hip-1	T12D8.8	WBGene00011735	0.00412763	0.04436	-1.95853
hipr-1	ZK370.3	WBGene00022717	0.00369041	0.0415	-1.51274
his-68	T23D8.6	WBGene00001942	0.00062012	0.024245	-4.10216
his-74	W05B10.1	WBGene00012276	0.000463436	0.024245	-2.7603
hke-4.1	T28F3.3	WBGene00044067	0.00121793	0.025809	-2.14214
hlh-2	M05B5.5	WBGene00001949	0.00408013	0.044056	-3.09684
hmg-12	Y17G7A.1	WBGene00001977	0.000601819	0.024245	-2.24558
hmg-20	W02D9.3	WBGene00012209	0.000411772	0.024245	-2.66287
hmg-3	C32F10.5	WBGene00001973	0.000868969	0.02452	-2.3796
hmg-4	T20B12.8	WBGene00001974	0.0015661	0.027971	-2.26001
hmg-5	F45E4.9	WBGene00001975	0.00088094	0.02452	-2.27364
hmit-1.1	Y51A2D.4	WBGene00013073	0.00177083	0.029218	-1.03112
hmp-1	R13H4.4	WBGene00001978	0.00178263	0.029321	-1.85915
hmp-2	K05C4.6	WBGene00001979	0.00162063	0.028299	-1.94526
hnd-1	C44C10.8	WBGene00001981	3.22139e-05	0.020227	-7.97154
hoe-1	E04A4.4	WBGene00001983	0.00125539	0.025883	-1.02315
hop-1	C18E3.8	WBGene00001985	0.000384937	0.024245	-3.62919
hpl-2	K01G5.2	WBGene00001996	0.000228353	0.024245	-2.34951
hpo-10	F01F1.1	WBGene00017158	0.00234861	0.032888	-1.29953
hpo-11	H37N21.1	WBGene00010427	0.00403968	0.043743	-1.34553
hpo-17	R10D12.12	WBGene00011193	0.00255494	0.034053	-1.76148
hpo-21	Y37D8A.10	WBGene00012550	0.00429988	0.04558	-1.47152
hpo-24	T23D8.7	WBGene00011945	0.000298912	0.024245	-3.35724
hpo-27	C34G6.1	WBGene00016418	0.00157889	0.028061	-1.27948
hpo-29	Y50D7A.4	WBGene00021754	0.00460072	0.047347	-1.04253
hpo-3	F33D11.9	WBGene00018006	0.00177702	0.029289	-2.3461
hpo-31	F55B12.4	WBGene00010089	0.00269952	0.034993	-1.57188
hpo-32	C01G8.6	WBGene00015313	0.00148226	0.027396	-1.2464
hpo-35	F45H11.3	WBGene00009744	0.00123123	0.025809	-1.93977
hpo-38	Y50D7A.5	WBGene00021755	0.00102209	0.02516	-1.43883
hpo-40	ZK856.12	WBGene00014113	0.000325019	0.024245	-2.64908
hpo-5	T14G10.7	WBGene00011776	0.00221497	0.032065	-1.65497
hpo-9	C05C8.6	WBGene00015463	0.000660993	0.024245	-2.49557
hpr-17	F32A11.2	WBGene00001998	0.000735055	0.024294	-2.60326
hpr-9	Y39A1A.23	WBGene00001997	0.00119247	0.025795	-2.07466
hrp-1	F42A6.7	WBGene00001999	0.00217294	0.031855	-1.92902
hrp-2	F58D5.1	WBGene00002000	0.000748784	0.024383	-1.83664
hrpf-1	W02D3.11	WBGene00020936	0.00180147	0.029375	-2.01558
hrpf-2	Y73B6BL.33	WBGene00022253	0.000484124	0.024245	-2.17901
hsb-1	K08E7.2	WBGene00002002	0.0036515	0.041234	-1.38195
hse-5	B0285.5	WBGene00002003	0.00133982	0.026471	-2.16009
hsf-1	Y53C10A.12	WBGene00002004	0.00200383	0.030585	-1.83435
hsr-9	T05F1.6	WBGene00002027	0.000463155	0.024245	-2.63905
hst-1	F08B4.6	WBGene00002028	0.00367903	0.041423	-1.75345
htp-1	F41H10.10	WBGene00002032	0.000429384	0.024245	-2.27033
htp-2	Y73B6BL.2	WBGene00002033	0.000452702	0.024245	-2.26447
htp-3	F57C9.5	WBGene00002034	0.00129634	0.026182	-1.98407
hum-2	F36D4.3	WBGene00002036	0.00407563	0.044018	-1.72303
hus-1	H26D21.1	WBGene00002042	0.00192558	0.030136	-2.93964
hyls-1	C05C8.9	WBGene00015466	0.000502202	0.024245	-2.19663
iars-1	R11A8.6	WBGene00002152	0.00220376	0.031976	-1.18202
icd-1	C56C10.8	WBGene00002045	0.0040069	0.043489	-1.43639
icln-1	C01F6.8	WBGene00002046	0.000876881	0.02452	-1.95829
icp-1	Y39G10AR.13	WBGene00002047	0.000292083	0.024245	-2.93839
idi-1	K06H7.9	WBGene00019460	0.00327247	0.038813	-1.49873
ife-1	F53A2.6	WBGene00002059	0.00247194	0.033591	-1.07174
ife-3	B0348.6	WBGene00002061	0.000258924	0.024245	-2.82247
ife-5	Y57A10A.30	WBGene00002063	0.000196334	0.024245	-1.18479
ifet-1	F56F3.1	WBGene00004132	0.000290929	0.024245	-2.80181
iff-1	T05G5.10	WBGene00002064	0.00027134	0.024245	-2.81914
iffb-1	Y54F10BM.2	WBGene00021857	0.00109841	0.025314	-1.48171
ifg-1	M110.4	WBGene00002066	0.000852667	0.02452	-1.49384
iftb-1	K04G2.1	WBGene00010560	0.00371564	0.041627	-1.14541
ify-1	C27A2.3	WBGene00002068	0.00116179	0.025589	-2.70329
ikke-1	R107.4	WBGene00011299	0.00471519	0.048071	-1.74264
ilys-5	F22A3.6	WBGene00017691	0.000925486	0.024768	-2.9394
ima-1	T19B10.7	WBGene00002072	0.000648941	0.024245	-2.95001
ima-2	F26B1.3	WBGene00002073	0.000326511	0.024245	-4.04154
ima-3	F32E10.4	WBGene00002074	0.000735529	0.024294	-1.40286
imb-1	F28B3.8	WBGene00002075	0.00165661	0.028404	-1.83469
imb-2	R06A4.4	WBGene00002076	0.000508756	0.024245	-2.13185
imb-3	C53D5.6	WBGene00002077	0.000701958	0.024245	-1.66426
immt-2	W06H3.1	WBGene00012315	0.00088665	0.02452	-2.0439
imp-1	C36B1.12	WBGene00007979	0.000840584	0.02452	-3.13514
inf-1	F57B9.6	WBGene00002083	0.000793006	0.024421	-1.51186
inft-2	F15B9.4	WBGene00008848	0.000806274	0.024426	-2.13056
ing-3	Y51H1A.4	WBGene00013095	0.00123619	0.025809	-1.83807
ins-31	T10D4.4	WBGene00002114	0.00209206	0.031145	-4.60026
inx-14	F07A5.1	WBGene00002136	0.00117834	0.02575	-3.10065
inx-2	F08G12.10	WBGene00002124	0.00249107	0.033695	-4.29714
inx-22	Y47G6A.2	WBGene00002144	0.000269947	0.024245	-4.50708
inx-3	F22F4.2	WBGene00002125	0.00115199	0.025496	-3.73176
inx-8	ZK792.2	WBGene00002130	0.00153341	0.027718	-1.96237
inx-9	ZK792.3	WBGene00002131	0.00151756	0.027581	-2.03696
isw-1	F37A4.8	WBGene00002169	0.00241346	0.033228	-1.79787
itsn-1	Y116A8C.36	WBGene00006405	0.000462727	0.024245	-2.43654
jamp-1	R01B10.5	WBGene00019807	0.00433431	0.045755	-1.17194
JC8.11	JC8.11	WBGene00010441	0.00219122	0.031935	-2.80505
JC8.2	JC8.2	WBGene00010435	0.000396145	0.024245	-1.84116
JC8.4	JC8.4	WBGene00010436	0.000520208	0.024245	-1.95379
JC8.7	JC8.7	WBGene00010439	0.00216349	0.031774	-1.75808
jmjd-1.2	F29B9.2	WBGene00017920	0.000346303	0.024245	-2.09061
jtr-1	Y77E11A.4	WBGene00002180	0.00149192	0.027463	-2.05644
K01A11.2	K01A11.2	WBGene00010450	0.00362436	0.04112	-1.37252
K01D12.6	K01D12.6	WBGene00010465	0.000919031	0.024755	-1.87352
K01G12.3	K01G12.3	WBGene00010483	1.3577e-05	0.011753	-11.3723
K01G5.3	K01G5.3	WBGene00010477	0.000724683	0.024294	-1.89458
K01G5.5	K01G5.5	WBGene00010478	0.000105666	0.024245	-2.27871
K01G5.9	K01G5.9	WBGene00010480	0.00471285	0.048057	-2.19159
K02B12.2	K02B12.2	WBGene00010495	0.000726512	0.024294	-8.00458
K02B12.5	K02B12.5	WBGene00010498	0.00317297	0.038172	-1.7563
K02B7.3	K02B7.3	WBGene00010491	0.00249667	0.033718	-1.40244
K02C4.3	K02C4.3	WBGene00010502	0.00083764	0.02452	-2.37499
K02F3.12	K02F3.12	WBGene00019334	0.00142619	0.027102	-1.61359
K02F6.6	K02F6.6	WBGene00019340	0.00154078	0.027783	-5.67243
K02F6.7	K02F6.7	WBGene00019341	0.00299735	0.037001	-2.3051
K03A11.1	K03A11.1	WBGene00010519	0.00330061	0.038972	-10.4263
K03B4.2	K03B4.2	WBGene00019354	0.00429491	0.045549	-1.98
K03D7.1	K03D7.1	WBGene00014795	0.0030448	0.037316	-1.44944
K03H1.7	K03H1.7	WBGene00010542	0.000245165	0.024245	-4.4753
K03H4.2	K03H4.2	WBGene00010549	0.000618956	0.024245	-3.05607
K04C1.5	K04C1.5	WBGene00010555	0.00341519	0.039781	-9.07609
K04C2.2	K04C2.2	WBGene00019380	0.000277535	0.024245	-2.04634
K04F10.3	K04F10.3	WBGene00019396	0.000896126	0.024555	-2.54999
K04G2.11	K04G2.11	WBGene00010569	0.00212018	0.031399	-1.84557
K04G2.2	K04G2.2	WBGene00010561	0.000322316	0.024245	-2.45791
K04G2.6	K04G2.6	WBGene00010565	0.00158825	0.028137	-1.87368
K04G7.1	K04G7.1	WBGene00019400	0.00045976	0.024245	-3.38133
K05C4.4	K05C4.4	WBGene00010581	0.00141786	0.027022	-3.11272
K05C4.5	K05C4.5	WBGene00010582	0.00187077	0.029749	-1.68076
K05C4.7	K05C4.7	WBGene00010583	0.000974328	0.024963	-2.70901
K05F6.12	K05F6.12	WBGene00045486	0.0015064	0.027511	-6.55495
K06A5.1	K06A5.1	WBGene00019429	0.0011388	0.025413	-2.02328
K06B9.4	K06B9.4	WBGene00019441	0.00174482	0.028989	-2.12882
K06H7.7	K06H7.7	WBGene00019458	0.00173029	0.028924	-1.72595
K07A1.1	K07A1.1	WBGene00010608	0.000311667	0.024245	-2.86394
K07A1.15	K07A1.15	WBGene00010619	0.00171204	0.028802	-2.09764
K07A1.17	K07A1.17	WBGene00044987	0.000333815	0.024245	-3.00841
K07A1.6	K07A1.6	WBGene00010613	0.00232185	0.03276	-0.99489
K07A12.1	K07A12.1	WBGene00010620	0.00329352	0.038928	-1.45077
K07B1.7	K07B1.7	WBGene00019467	0.00245238	0.033454	-1.55358
K07C5.3	K07C5.3	WBGene00010626	0.00383727	0.042372	-1.4738
K07C5.4	K07C5.4	WBGene00010627	0.000334592	0.024245	-1.69699
K07C5.6	K07C5.6	WBGene00010629	0.000425151	0.024245	-2.46324
K07E12.2	K07E12.2	WBGene00019501	0.00418862	0.044826	-1.32336
K07E8.7	K07E8.7	WBGene00019498	0.000167722	0.024245	-2.09012
K07F5.12	K07F5.12	WBGene00010637	0.00187493	0.029788	-2.59623
K07F5.14	K07F5.14	WBGene00010638	0.000762727	0.024421	-2.13
K07H8.1	K07H8.1	WBGene00019503	0.000885741	0.02452	-2.14995
K07H8.10	K07H8.10	WBGene00019510	0.000202185	0.024245	-1.83953
K07H8.2	K07H8.2	WBGene00019504	0.00095675	0.024781	-1.98943
K07H8.3	K07H8.3	WBGene00019505	0.00334303	0.03926	-1.43001
K08D10.12	K08D10.12	WBGene00019535	0.00466035	0.047748	-1.29594
K08D12.3	K08D12.3	WBGene00019537	0.000551061	0.024245	-1.56728
K08E4.2	K08E4.2	WBGene00010666	0.00207669	0.030996	-2.81579
K08E4.6	K08E4.6	WBGene00010670	0.00253784	0.034033	-1.88953
K08E5.1	K08E5.1	WBGene00014801	0.00153522	0.027721	-3.61541
K08F11.2	K08F11.2	WBGene00019542	0.00184838	0.029678	-2.10063
K08F11.5	K08F11.5	WBGene00019544	0.00457024	0.047192	-1.0759
K08F11.6	K08F11.6	WBGene00023323	0.00144929	0.027203	-2.13865
K08F4.1	K08F4.1	WBGene00010676	0.00165909	0.028418	-1.53179
K08F4.2	K08F4.2	WBGene00010677	0.000776759	0.024421	-1.88862
K08F4.3	K08F4.3	WBGene00010678	0.00289576	0.036285	-1.90947
K08F9.4	K08F9.4	WBGene00010687	0.000507957	0.024245	-2.59193
K08H10.9	K08H10.9	WBGene00010699	0.00189886	0.029964	-1.69851
K08H2.3	K08H2.3	WBGene00010690	0.000455889	0.024245	-5.5657
K09D9.12	K09D9.12	WBGene00019569	0.000535629	0.024245	-4.26214
K09E3.5	K09E3.5	WBGene00019576	0.00103	0.025201	-3.78748
K09H9.2	K09H9.2	WBGene00019595	0.00142082	0.027045	-2.68926
K09H9.7	K09H9.7	WBGene00019598	0.00019427	0.024245	-2.62024
K10C2.8	K10C2.8	WBGene00045265	0.00052596	0.024245	-1.2276
K10C3.4	K10C3.4	WBGene00010731	0.000785416	0.024421	-2.46853
K10C3.5	K10C3.5	WBGene00010732	0.000573922	0.024245	-1.59947
K10C8.1	K10C8.1	WBGene00010734	0.0010368	0.025201	-2.01103
K10D2.1	K10D2.1	WBGene00019627	0.0010558	0.025216	-2.31119
K10D2.5	K10D2.5	WBGene00019631	0.000321512	0.024245	-2.39337
K11B4.2	K11B4.2	WBGene00010767	0.00118308	0.025762	-2.19758
K11D12.12	K11D12.12	WBGene00019651	0.0021822	0.031895	-1.88126
K11G9.3	K11G9.3	WBGene00019654	0.00111788	0.025344	-1.24719
K11H12.1	K11H12.1	WBGene00019658	0.00191463	0.030065	-0.95565
K11H3.4	K11H3.4	WBGene00010781	0.00121685	0.025809	-2.46228
K11H3.8	K11H3.8	WBGene00185002	0.00150515	0.027511	-2.42085
K12D12.5	K12D12.5	WBGene00010787	0.000262903	0.024245	-2.72428
K12H4.2	K12H4.2	WBGene00019677	0.00143927	0.027149	-1.74355
K12H4.3	K12H4.3	WBGene00019678	0.00131651	0.026305	-1.44589
K12H6.2	K12H6.2	WBGene00019683	0.000552529	0.024245	-2.67725
kars-1	T02G5.9	WBGene00002238	0.00032691	0.024245	-1.83822
kbp-1	R13F6.1	WBGene00020064	0.000274011	0.024245	-3.45218
kbp-2	F26F4.13	WBGene00017832	0.0009092	0.024687	-2.53537
kbp-3	F26H11.1	WBGene00009179	0.000603307	0.024245	-3.1365
kbp-4	Y92C3B.1	WBGene00022357	0.000462699	0.024245	-3.73652
kbp-5	C34B2.2	WBGene00016387	0.000269556	0.024245	-3.40116
kca-1	C10H11.10	WBGene00015698	0.00041177	0.024245	-4.73054
kin-18	T17E9.1	WBGene00002201	0.00234921	0.032888	-1.54382
kin-3	B0205.7	WBGene00002191	0.00307628	0.037531	-1.25223
kin-34	R02C2.2	WBGene00019815	0.00417727	0.044754	-7.45943
kin-4	C10C6.1	WBGene00002192	0.00301638	0.037144	-1.73684
klc-1	M7.2	WBGene00002214	0.000508851	0.024245	-2.89468
kle-2	C29E4.2	WBGene00016202	0.00107784	0.025216	-2.27746
klp-10	C33H5.4	WBGene00002221	0.000447574	0.024245	-3.11393
klp-15	M01E11.6	WBGene00002225	0.00022736	0.024245	-3.82289
klp-16	C41G7.2	WBGene00002226	0.000376141	0.024245	-2.95271
klp-18	C06G3.2	WBGene00002228	0.000368377	0.024245	-3.17445
klp-19	Y43F4B.6	WBGene00002229	0.000244251	0.024245	-3.11858
klp-20	Y50D7A.6	WBGene00002230	0.00129783	0.026182	-1.38248
klp-7	K11D9.1	WBGene00002219	0.00113026	0.025383	-1.66634
knl-1	C02F5.1	WBGene00002231	0.000775547	0.024421	-2.30118
knl-2	K06A5.4	WBGene00019432	0.000223468	0.024245	-2.80274
knl-3	T10B5.6	WBGene00020392	0.000558679	0.024245	-2.56588
ksr-2	F58D5.4	WBGene00002240	0.000895896	0.024555	-2.28932
kup-1	F10C2.2	WBGene00002241	0.00119912	0.025799	-2.02854
lab-1	C03D6.6	WBGene00007278	0.00241032	0.033221	-3.10457
laf-1	Y71H2AM.19	WBGene00002244	0.00219209	0.031935	-1.41879
lag-1	K08B4.1	WBGene00002245	0.000609715	0.024245	-2.27316
lap-1	ZK353.6	WBGene00002249	0.0024602	0.033521	-0.692728
larp-1	R144.7	WBGene00020097	0.00190659	0.030021	-0.982302
larp-5	T12F5.5	WBGene00004147	0.00498354	0.049729	-1.13976
lars-1	R74.1	WBGene00003073	0.00414625	0.044512	-1.16393
lars-2	ZK524.3	WBGene00003074	0.00263009	0.034597	-1.31995
lat-1	B0457.1	WBGene00002251	0.0012112	0.025809	-1.83508
lbp-9	Y40B10A.1	WBGene00021486	0.000400671	0.024245	-2.60941
lea-1	K08H10.1	WBGene00002263	0.00239863	0.033126	-1.28504
lem-2	W01G7.5	WBGene00002275	0.000626751	0.024245	-1.96285
let-23	ZK1067.1	WBGene00002299	0.00237287	0.032998	-0.673692
let-418	F26F12.7	WBGene00002637	0.00203324	0.030712	-1.36481
let-49	Y54E5B.3	WBGene00002324	0.00114387	0.025427	-2.44308
let-502	C10H11.9	WBGene00002694	0.000919927	0.024755	-1.75043
let-711	F57B9.2	WBGene00002845	0.000662032	0.024245	-1.91582
let-716	C16A3.3	WBGene00002850	0.000352569	0.024245	-1.8696
let-765	F20H11.2	WBGene00002889	0.00303217	0.037231	-1.29868
let-858	F33A8.1	WBGene00002957	0.00172131	0.028837	-1.54879
let-92	F38H4.9	WBGene00002363	0.00247135	0.033591	-1.39679
let-99	K08E7.3	WBGene00002368	0.000436325	0.024245	-3.30212
lex-1	F11A10.1	WBGene00008682	0.000849132	0.02452	-2.33248
lgg-3	B0336.8	WBGene00002982	0.00180561	0.0294	-2.37468
lig-1	C29A12.3	WBGene00002985	0.000562971	0.024245	-2.73974
lim-6	K03E6.1	WBGene00002988	0.00348633	0.040292	-0.696746
lin-13	C03B8.4	WBGene00003002	0.00125679	0.025883	-1.33266
lin-23	K10B2.1	WBGene00003009	0.00446132	0.046559	-1.67782
lin-24	B0001.1	WBGene00003010	0.00231229	0.032695	-1.73309
lin-28	F02E9.2	WBGene00003014	0.00474803	0.048287	-1.66747
lin-3	F36H1.4	WBGene00002992	0.000400179	0.024245	-3.72826
lin-35	C32F10.2	WBGene00003020	0.00131896	0.026339	-2.37022
lin-36	F44B9.6	WBGene00003021	0.00107057	0.025216	-2.18761
lin-37	ZK418.4	WBGene00003022	0.000536858	0.024245	-2.77
lin-38	Y48E1B.7	WBGene00003023	0.00254914	0.034053	-1.34465
lin-40	T27C4.4	WBGene00003025	0.00210946	0.031306	-1.2448
lin-41	C12C8.3	WBGene00003026	0.000268856	0.024245	-4.40258
lin-45	Y73B6A.5	WBGene00003030	0.00260988	0.034461	-1.75948
lin-49	F42A9.2	WBGene00003034	0.00329859	0.038972	-1.16673
lin-5	T09A5.10	WBGene00002994	0.00150932	0.027511	-1.99482
lin-52	ZK632.13	WBGene00003035	0.000974144	0.024963	-2.2502
lin-53	K07A1.12	WBGene00003036	0.000905693	0.024637	-2.70882
lin-54	JC8.6	WBGene00003037	0.000254691	0.024245	-2.91886
lin-56	ZK673.3	WBGene00003038	0.00385986	0.042478	-1.51672
lin-61	R06C7.7	WBGene00003041	0.000979234	0.024991	-2.15523
lin-65	Y71G12B.9	WBGene00022149	0.00235917	0.032926	-1.56902
lin-9	ZK637.7	WBGene00002998	0.00140953	0.026926	-2.14989
lip-1	C05B10.1	WBGene00003043	0.00330649	0.039001	-2.05692
lir-2	F18A1.4	WBGene00003045	0.000678053	0.024245	-1.58703
lmn-1	DY3.2	WBGene00003052	0.00282154	0.035815	-1.37497
lpd-2	C48E7.3	WBGene00003059	0.000546659	0.024245	-2.09626
lpd-6	K09H9.6	WBGene00003062	0.000454159	0.024245	-1.94531
lpd-7	R13A5.12	WBGene00003063	0.00361741	0.041072	-0.825257
lron-13	Y76A2B.2	WBGene00013574	0.00502813	0.049907	-1.44173
lrr-1	F33G12.4	WBGene00018016	0.000532642	0.024245	-3.07917
lsl-1	F52F12.4	WBGene00009937	0.000779387	0.024421	-2.33339
lsm-1	F40F8.9	WBGene00003076	0.000400352	0.024245	-2.4151
lsm-3	Y62E10A.12	WBGene00003077	0.00180506	0.0294	-1.92847
lsm-4	F32A5.7	WBGene00003078	0.00107881	0.025216	-2.08412
lsm-5	F28F8.3	WBGene00003079	0.00119783	0.025799	-1.77911
lsm-6	Y71G12B.14	WBGene00003080	0.00224544	0.032284	-1.7038
lsm-7	ZK593.7	WBGene00003081	0.00110834	0.025328	-1.91693
lsm-8	Y73B6BL.32	WBGene00003082	0.000509652	0.024245	-2.16502
lst-1	T22A3.3	WBGene00003083	0.00160888	0.028222	-2.43582
lst-3	Y37A1B.1	WBGene00003085	0.00130982	0.026238	-1.5488
lst-4	Y37A1B.2	WBGene00003086	0.00185334	0.02969	-2.42398
lsy-13	T06A10.4	WBGene00020287	0.00238064	0.033011	-1.72951
lsy-22	F27D4.2	WBGene00009188	0.00169107	0.028613	-2.09067
lys-5	F58B3.2	WBGene00003094	0.0010291	0.025201	-7.17646
M01A10.1	M01A10.1	WBGene00019692	0.00165859	0.028418	-2.18179
M01B12.4	M01B12.4	WBGene00019697	0.00433557	0.045758	-1.40484
M01E11.1	M01E11.1	WBGene00019710	0.00118633	0.025783	-2.39671
M01E11.2	M01E11.2	WBGene00019711	0.00139343	0.026807	-1.92527
M01E11.3	M01E11.3	WBGene00019712	0.000670418	0.024245	-2.33084
M01E5.4	M01E5.4	WBGene00010807	0.00364128	0.041161	-1.83643
M01F1.8	M01F1.8	WBGene00010814	0.00148779	0.027443	-2.28625
M01F1.9	M01F1.9	WBGene00010815	0.000922789	0.024768	-2.71756
M01G5.1	M01G5.1	WBGene00019715	0.000673318	0.024245	-1.93514
M02B1.3	M02B1.3	WBGene00010828	0.00284065	0.035958	-1.436
M02B7.2	M02B7.2	WBGene00019724	0.00427603	0.045411	-1.40611
M02B7.7	M02B7.7	WBGene00044690	0.00314941	0.038009	-2.04601
M02F4.1	M02F4.1	WBGene00019735	0.00464342	0.047646	-2.09175
M03C11.3	M03C11.3	WBGene00010840	0.00275568	0.035417	-1.56752
M03C11.8	M03C11.8	WBGene00010845	0.00156831	0.027971	-1.6468
M03F8.3	M03F8.3	WBGene00019762	0.0010201	0.025156	-1.93527
M04B2.2	M04B2.2	WBGene00010846	0.00460916	0.04738	-1.59473
M04F3.2	M04F3.2	WBGene00019768	0.000134729	0.024245	-1.75387
M04F3.3	M04F3.3	WBGene00019769	0.0022986	0.032649	-1.06848
M04F3.5	M04F3.5	WBGene00019771	0.00117833	0.02575	-1.6707
M05D6.2	M05D6.2	WBGene00010875	0.00121844	0.025809	-2.20765
M106.2	M106.2	WBGene00010910	0.00186964	0.029749	-1.71462
M106.4	M106.4	WBGene00010912	0.00291055	0.036428	-0.997807
M106.7	M106.7	WBGene00044924	0.00136328	0.026647	-1.95063
M106.8	M106.8	WBGene00077658	0.00150606	0.027511	-2.35075
M110.10	M110.10	WBGene00195142	0.000459971	0.024245	-1.45714
M110.3	M110.3	WBGene00010913	0.000612265	0.024245	-2.04129
M116.5	M116.5	WBGene00019792	0.000329197	0.024245	-2.33158
M117.5	M117.5	WBGene00010921	0.0031949	0.038315	-2.19164
M142.5	M142.5	WBGene00010922	0.00353366	0.040553	-1.61867
M142.8	M142.8	WBGene00043057	0.00172696	0.02891	-1.9767
M151.2	M151.2	WBGene00019794	2.20514e-06	0.0030629	-9.33092
M151.7	M151.7	WBGene00019799	9.2145e-05	0.024245	-6.43179
M151.9	M151.9	WBGene00219238	2.32729e-06	0.0031375	-8.02404
M162.9	M162.9	WBGene00014811	4.39095e-05	0.021725	-2.67257
M18.3	M18.3	WBGene00010889	0.00260327	0.034387	-1.6771
M18.6	M18.6	WBGene00010891	0.00277892	0.03551	-1.6657
M18.8	M18.8	WBGene00010892	0.00117821	0.02575	-1.84929
M28.5	M28.5	WBGene00010896	0.000593384	0.024245	-1.7877
M4.1	M4.1	WBGene00019766	0.00057864	0.024245	-2.39902
M70.5	M70.5	WBGene00019787	0.00445806	0.046547	-1.01649
M88.5	M88.5	WBGene00010908	0.00250016	0.033731	-1.16932
mac-1	Y48C3A.7	WBGene00003119	0.00166349	0.028429	-1.26846
maco-1	D2092.5	WBGene00017066	0.00107754	0.025216	-2.0329
madf-11	C05D2.6	WBGene00015468	0.000682236	0.024245	-2.66408
madf-3	H20J04.3	WBGene00019218	0.00289488	0.036285	-1.89115
madf-6	C54G6.1	WBGene00016930	0.00269919	0.034993	-2.19703
madf-8	C46F11.3	WBGene00008118	0.000861834	0.02452	-2.87626
mag-1	R09B3.5	WBGene00003123	0.00400771	0.043489	-1.40699
mage-1	F40E3.2	WBGene00018230	0.00127449	0.025986	-2.13278
map-2	Y116A8A.9	WBGene00003130	0.00250385	0.033735	-1.42446
marc-6	F55A3.1	WBGene00018847	0.00269652	0.034985	-1.1747
mars-1	F58B3.5	WBGene00003415	0.00119996	0.025799	-1.54438
mat-1	Y110A7A.17	WBGene00003132	0.00257925	0.034171	-1.45153
mat-2	W10C6.1	WBGene00003133	0.000611422	0.024245	-2.21456
mat-3	F10C5.1	WBGene00003134	0.0012524	0.025883	-2.0318
math-33	H19N07.2	WBGene00010406	0.00203482	0.030712	-1.22241
mau-2	C09H6.3	WBGene00003136	0.00116084	0.025581	-1.87865
mau-8	Y62E10A.8	WBGene00003142	0.00158866	0.028137	-1.57289
max-2	Y38F1A.10	WBGene00003144	0.00350512	0.040444	-1.49464
mbd-2	C27A12.10	WBGene00023409	0.0022575	0.032335	-2.22625
mbf-1	H21P03.1	WBGene00003148	0.00406712	0.043977	-1.74837
mbk-2	F49E11.1	WBGene00003150	0.00342785	0.039868	-1.58532
mbtr-1	Y48G1A.6	WBGene00021661	0.000729039	0.024294	-2.36737
mcd-1	Y51H1A.6	WBGene00013096	0.00138527	0.026748	-1.91371
mcm-2	Y17G7B.5	WBGene00003154	0.000233765	0.024245	-3.87459
mcm-3	C25D7.6	WBGene00003155	0.000486159	0.024245	-3.5498
mcm-4	Y39G10AR.14	WBGene00003156	0.000762416	0.024421	-2.84444
mcm-5	R10E4.4	WBGene00003157	0.000354762	0.024245	-3.40838
mcm-6	ZK632.1	WBGene00003158	0.0005502	0.024245	-3.18137
mcm-7	F32D1.10	WBGene00003159	0.000262295	0.024245	-3.88715
mdf-1	C50F4.11	WBGene00003160	0.00301735	0.037144	-1.41917
mdf-2	Y69A2AR.30	WBGene00003161	0.000527141	0.024245	-3.16744
mdt-10	T09A5.6	WBGene00007014	0.00336804	0.039422	-2.11399
mdt-11	R144.9	WBGene00007015	0.00255547	0.034053	-2.24871
mdt-17	Y113G7B.18	WBGene00007017	0.000580604	0.024245	-1.89606
mdt-18	C55B7.9	WBGene00007018	0.0017924	0.029321	-2.09398
mdt-19	Y71H2B.6	WBGene00007019	0.00211602	0.031358	-2.00918
mdt-20	Y104H12D.1	WBGene00007020	0.00111352	0.025344	-1.54519
mdt-22	ZK970.3	WBGene00007022	0.00201317	0.030585	-2.21162
mdt-26	C25H3.6	WBGene00016115	0.000921423	0.024756	-1.89578
mdt-27	T18H9.6	WBGene00007023	0.00234798	0.032888	-1.62963
mdt-30	F44B9.7	WBGene00004125	0.00126433	0.025941	-1.9009
mdt-6	Y57E12AL.5	WBGene00003164	0.00037509	0.024245	-2.85103
mdt-8	Y62F5A.1	WBGene00007013	0.000743758	0.024333	-2.49217
mdt-9	Y62E10A.11	WBGene00014938	0.00201993	0.030647	-1.86608
mec-15	T01E8.4	WBGene00003177	0.00104909	0.025216	-2.34406
meg-1	K02B9.1	WBGene00010492	0.000283747	0.024245	-9.09125
meg-2	K02B9.2	WBGene00010493	0.000345718	0.024245	-5.23122
mei-1	T01G9.5	WBGene00003183	0.00102547	0.025201	-2.80522
mei-2	F57B10.12	WBGene00003184	8.88333e-05	0.024245	-4.95704
mel-11	C06C3.1	WBGene00003196	0.00412094	0.04435	-1.19773
mel-28	C38D4.3	WBGene00003210	0.000704029	0.024245	-1.74849
mel-47	EEED8.1	WBGene00017132	0.000262134	0.024245	-3.01369
memb-2	M03E7.5	WBGene00019757	0.00290664	0.036391	-2.04963
mep-1	M04B2.1	WBGene00003218	0.000815523	0.02443	-1.71122
mes-1	F54F7.5	WBGene00003219	0.00198639	0.030462	-3.91135
mes-2	R06A4.7	WBGene00003220	0.00119225	0.025795	-1.77797
mes-3	F54C1.3	WBGene00003221	0.0018671	0.029746	-1.22265
mes-4	Y2H9A.1	WBGene00003222	0.000537189	0.024245	-2.39934
mes-6	C09G4.5	WBGene00003224	0.000519579	0.024245	-2.73548
mesp-1	C28C12.2	WBGene00016178	0.000298694	0.024245	-5.76693
met-1	C43E11.3	WBGene00016603	0.000588851	0.024245	-2.18777
met-2	R05D3.11	WBGene00019883	0.000619061	0.024245	-2.20175
mett-10	ZK1128.2	WBGene00014228	0.00191253	0.030054	-1.8928
mex-1	W03C9.7	WBGene00003228	0.000175871	0.024245	-5.36722
mex-3	F53G12.5	WBGene00003229	0.000113936	0.024245	-4.99676
mex-5	W02A2.7	WBGene00003230	0.000489005	0.024245	-4.50751
mex-6	AH6.5	WBGene00003231	0.000380277	0.024245	-5.04423
mfap-1	F43G9.10	WBGene00009671	0.00136019	0.026632	-2.05384
mics-1	T21C9.1	WBGene00011890	0.00250337	0.033735	-1.90345
mif-3	F13G3.9	WBGene00003236	0.00497149	0.049646	-1.48862
mig-14	R06B9.6	WBGene00003246	0.00144656	0.027185	-2.63618
mig-22	PAR2.4	WBGene00003253	0.00282523	0.035827	-1.77642
mig-32	F11A10.3	WBGene00008684	0.000743006	0.024326	-2.78201
mig-5	T05C12.6	WBGene00003241	0.00105177	0.025216	-3.01509
mis-12	Y47G6A.24	WBGene00021648	0.00286572	0.036104	-2.02984
mix-1	M106.1	WBGene00003367	0.00168763	0.02858	-2.05536
mksr-2	Y38F2AL.2	WBGene00021416	0.00146087	0.027301	-2.66536
mlcd-1	F35G12.1	WBGene00009439	0.0049309	0.049337	-1.31997
[truncated: 1,733 more rows]
