# Supplementary material for: TATN-1 Mutations Reveal a Novel Role for Tyrosine as a Metabolic Signal That Influences Developmental Decisions and Longevity in Caenorhabditis elegans
Source: PLoS Genet. 2013 Dec 19;9(12):e1004020. doi: 10.1371/journal.pgen.1004020 (PMC3868569; doi:10.1371/journal.pgen.1004020)
Supplement: Table S5 — Gene classes identified as enriched via use of the DAVID program. The lists of up-regulated and down-regulated genes where searched for evidence of enriched functional or structure gene classes via use of the DAVID computer program. Shown is an Excel spreadsheet showing the DAVID output for each gene list. (ZIP) [file pgen.1004020.s014.zip]

Archive with 1 entries (1 files):
- Table S5.xls
