# Supplementary material for: TATN-1 Mutations Reveal a Novel Role for Tyrosine as a Metabolic Signal That Influences Developmental Decisions and Longevity in Caenorhabditis elegans
Source: PLoS Genet. 2013 Dec 19;9(12):e1004020. doi: 10.1371/journal.pgen.1004020 (PMC3868569; doi:10.1371/journal.pgen.1004020)
Supplement: Table S5 — Gene classes identified as enriched via use of the DAVID program. The lists of up-regulated and down-regulated genes where searched for evidence of enriched functional or structure gene classes via use of the DAVID computer program. Shown is an Excel spreadsheet showing the DAVID output for each gene list. (ZIP) [file pgen.1004020.s014.zip › Table S5.xls]

## Sheet: Funct Anno Clust - Up
Annotation Cluster 1	Enrichment Score: 7.940973977840609
Category	Term	Count	%	PValue	Genes	List Total	Pop Hits	Pop Total	Fold Enrichment	Bonferroni	Benjamini	FDR
GOTERM_BP_FAT	GO:0007218~neuropeptide signaling pathway	16	1.88235	8.43317e-10	WBGENE00017948, WBGENE00001462, WBGENE00001461, WBGENE00001460, WBGENE00001451, WBGENE00011392, WBGENE00003749, WBGENE00001452, WBGENE00001446, WBGENE00001456, WBGENE00001448, WBGENE00003752, WBGENE00020126, WBGENE00003745, WBGENE00003744, WBGENE00003747	313	52	7838	7.70509	5.36349e-07	5.36349e-07	1.25544e-06
GOTERM_BP_FAT	GO:0007186~G-protein coupled receptor protein signaling pathway	38	4.47059	2.38459e-09	WBGENE00001664, WBGENE00017948, WBGENE00001665, WBGENE00001462, WBGENE00004777, WBGENE00001461, WBGENE00001460, WBGENE00011392, WBGENE00001452, WBGENE00016428, WBGENE00005849, WBGENE00001456, WBGENE00004157, WBGENE00013496, WBGENE00000551, WBGENE00015299, WBGENE00003752, WBGENE00001670, WBGENE00015735, WBGENE00019183, WBGENE00001518, WBGENE00000958, WBGENE00019367, WBGENE00001451, WBGENE00005641,…	313	316	7838	3.01132	1.5166e-06	7.583e-07	3.54994e-06
GOTERM_BP_FAT	GO:0007166~cell surface receptor linked signal transduction	38	4.47059	7.47607e-07	WBGENE00001664, WBGENE00017948, WBGENE00001665, WBGENE00001462, WBGENE00004777, WBGENE00001461, WBGENE00001460, WBGENE00011392, WBGENE00001452, WBGENE00016428, WBGENE00005849, WBGENE00001456, WBGENE00004157, WBGENE00013496, WBGENE00000551, WBGENE00015299, WBGENE00003752, WBGENE00001670, WBGENE00015735, WBGENE00019183, WBGENE00001518, WBGENE00000958, WBGENE00019367, WBGENE00001451, WBGENE00005641,…	313	393	7838	2.42132	0.000475365	9.50911e-05	0.00111296
Annotation Cluster 2	Enrichment Score: 5.921873756331594
Category	Term	Count	%	PValue	Genes	List Total	Pop Hits	Pop Total	Fold Enrichment	Bonferroni	Benjamini	FDR
GOTERM_BP_FAT	GO:0007218~neuropeptide signaling pathway	16	1.88235	8.43317e-10	WBGENE00017948, WBGENE00001462, WBGENE00001461, WBGENE00001460, WBGENE00001451, WBGENE00011392, WBGENE00003749, WBGENE00001452, WBGENE00001446, WBGENE00001456, WBGENE00001448, WBGENE00003752, WBGENE00020126, WBGENE00003745, WBGENE00003744, WBGENE00003747	313	52	7838	7.70509	5.36349e-07	5.36349e-07	1.25544e-06
SP_PIR_KEYWORDS	neuropeptide	12	1.41176	1.49604e-07	WBGENE00003749, WBGENE00001452, WBGENE00001446, WBGENE00001456, WBGENE00001448, WBGENE00003752, WBGENE00020126, WBGENE00003745, WBGENE00001462, WBGENE00003744, WBGENE00001461, WBGENE00003747	825	36	19674	7.94909	2.70779e-05	2.70779e-05	0.000184444
INTERPRO	IPR002544:FMRFamide-related peptide	7	0.823529	8.30757e-06	WBGENE00001452, WBGENE00001446, WBGENE00001456, WBGENE00001448, WBGENE00001461, WBGENE00001460, WBGENE00001451	589	13	13633	12.4632	0.00551758	0.00551758	0.0124441
SP_PIR_KEYWORDS	amidation	8	0.941176	1.53052e-05	WBGENE00003749, WBGENE00001452, WBGENE00001446, WBGENE00001456, WBGENE00001448, WBGENE00020126, WBGENE00001462, WBGENE00001461	825	21	19674	9.08468	0.00276643	0.00138418	0.018868
SP_PIR_KEYWORDS	cleavage on pair of basic residues	8	0.941176	0.000153244	WBGENE00003749, WBGENE00001452, WBGENE00001446, WBGENE00001456, WBGENE00001448, WBGENE00020126, WBGENE00001462, WBGENE00001461	825	29	19674	6.57856	0.0273581	0.00920383	0.188769
Annotation Cluster 3	Enrichment Score: 3.2609656366330033
Category	Term	Count	%	PValue	Genes	List Total	Pop Hits	Pop Total	Fold Enrichment	Bonferroni	Benjamini	FDR
GOTERM_MF_FAT	GO:0008238~exopeptidase activity	10	1.17647	4.42537e-05	WBGENE00001059, WBGENE00019617, WBGENE00012445, WBGENE00018466, WBGENE00019605, WBGENE00001189, WBGENE00018984, WBGENE00021503, WBGENE00008741, WBGENE00012168	287	41	6686	5.68199	0.0143235	0.0143235	0.0598688
GOTERM_MF_FAT	GO:0004180~carboxypeptidase activity	8	0.941176	6.02092e-05	WBGENE00019617, WBGENE00012445, WBGENE00018466, WBGENE00019605, WBGENE00001189, WBGENE00021503, WBGENE00008741, WBGENE00012168	287	25	6686	7.45477	0.0194374	0.00976639	0.0814461
GOTERM_MF_FAT	GO:0008236~serine-type peptidase activity	12	1.41176	0.000346391	WBGENE00001172, WBGENE00001059, WBGENE00019617, WBGENE00003957, WBGENE00000244, WBGENE00012445, WBGENE00019605, WBGENE00016134, WBGENE00018984, WBGENE00021503, WBGENE00008741, WBGENE00003514	287	76	6686	3.67834	0.106798	0.0369478	0.46773
GOTERM_MF_FAT	GO:0017171~serine hydrolase activity	12	1.41176	0.000346391	WBGENE00001172, WBGENE00001059, WBGENE00019617, WBGENE00003957, WBGENE00000244, WBGENE00012445, WBGENE00019605, WBGENE00016134, WBGENE00018984, WBGENE00021503, WBGENE00008741, WBGENE00003514	287	76	6686	3.67834	0.106798	0.0369478	0.46773
INTERPRO	IPR018202:Peptidase S10, serine carboxypeptidase, active site	5	0.588235	0.000362862	WBGENE00019617, WBGENE00012445, WBGENE00019605, WBGENE00021503, WBGENE00008741	589	9	13633	12.8589	0.214716	0.0471921	0.542194				Up-regulated
INTERPRO	IPR001563:Peptidase S10, serine carboxypeptidase	5	0.588235	0.000362862	WBGENE00019617, WBGENE00012445, WBGENE00019605, WBGENE00021503, WBGENE00008741	589	9	13633	12.8589	0.214716	0.0471921	0.542194
GOTERM_MF_FAT	GO:0070008~serine-type exopeptidase activity	5	0.588235	0.000561138	WBGENE00019617, WBGENE00012445, WBGENE00019605, WBGENE00021503, WBGENE00008741	287	10	6686	11.6481	0.167217	0.0359349	0.756684
GOTERM_MF_FAT	GO:0004185~serine-type carboxypeptidase activity	5	0.588235	0.000561138	WBGENE00019617, WBGENE00012445, WBGENE00019605, WBGENE00021503, WBGENE00008741	287	10	6686	11.6481	0.167217	0.0359349	0.756684
GOTERM_MF_FAT	GO:0004252~serine-type endopeptidase activity	4	0.470588	0.338018	WBGENE00001172, WBGENE00001059, WBGENE00000244, WBGENE00003514	287	48	6686	1.94135	1	0.920926	99.6236
Annotation Cluster 4	Enrichment Score: 2.9455061917119125
Category	Term	Count	%	PValue	Genes	List Total	Pop Hits	Pop Total	Fold Enrichment	Bonferroni	Benjamini	FDR
GOTERM_BP_FAT	GO:0009072~aromatic amino acid family metabolic process	8	0.941176	2.06844e-07	WBGENE00009628, WBGENE00016201, WBGENE00016294, WBGENE00001790, WBGENE00019620, WBGENE00000240, WBGENE00001993, WBGENE00001843	313	13	7838	15.4102	0.000131544	4.385e-05	0.000307928
GOTERM_BP_FAT	GO:0009063~cellular amino acid catabolic process	10	1.17647	3.842e-07	WBGENE00016201, WBGENE00009813, WBGENE00007197, WBGENE00013516, WBGENE00001790, WBGENE00013515, WBGENE00000240, WBGENE00018282, WBGENE00001993, WBGENE00001843	313	26	7838	9.63136	0.000244322	6.1086e-05	0.000571957
GOTERM_BP_FAT	GO:0009310~amine catabolic process	10	1.17647	1.52773e-06	WBGENE00016201, WBGENE00009813, WBGENE00007197, WBGENE00013516, WBGENE00001790, WBGENE00013515, WBGENE00000240, WBGENE00018282, WBGENE00001993, WBGENE00001843	313	30	7838	8.34718	0.000971165	0.000161926	0.00227431
KEGG_PATHWAY	cel00350:Tyrosine metabolism	8	0.941176	4.31302e-06	WBGENE00009628, WBGENE00016419, WBGENE00001790, WBGENE00020139, WBGENE00019620, WBGENE00020382, WBGENE00001993, WBGENE00008375, WBGENE00020151, WBGENE00001843	63	19	1534	10.2523	0.000254436	0.000254436	0.00430682
GOTERM_BP_FAT	GO:0046395~carboxylic acid catabolic process	10	1.17647	8.13779e-06	WBGENE00016201, WBGENE00009813, WBGENE00007197, WBGENE00013516, WBGENE00001790, WBGENE00013515, WBGENE00000240, WBGENE00018282, WBGENE00001993, WBGENE00001843	313	36	7838	6.95598	0.00516228	0.000739106	0.012114
GOTERM_BP_FAT	GO:0016054~organic acid catabolic process	10	1.17647	8.13779e-06	WBGENE00016201, WBGENE00009813, WBGENE00007197, WBGENE00013516, WBGENE00001790, WBGENE00013515, WBGENE00000240, WBGENE00018282, WBGENE00001993, WBGENE00001843	313	36	7838	6.95598	0.00516228	0.000739106	0.012114
GOTERM_BP_FAT	GO:0009074~aromatic amino acid family catabolic process	5	0.588235	3.46814e-05	WBGENE00016201, WBGENE00001790, WBGENE00000240, WBGENE00001993, WBGENE00001843	313	6	7838	20.8679	0.0218163	0.00275343	0.0516178
GOTERM_BP_FAT	GO:0019439~aromatic compound catabolic process	5	0.588235	7.83845e-05	WBGENE00016201, WBGENE00001790, WBGENE00000240, WBGENE00001993, WBGENE00001843	313	7	7838	17.8868	0.0486322	0.00552407	0.116627
GOTERM_BP_FAT	GO:0006559~L-phenylalanine catabolic process	4	0.470588	0.000242576	WBGENE00001790, WBGENE00000240, WBGENE00001993, WBGENE00001843	313	4	7838	25.0415	0.142982	0.0153113	0.360515
GOTERM_BP_FAT	GO:0006558~L-phenylalanine metabolic process	4	0.470588	0.000242576	WBGENE00001790, WBGENE00000240, WBGENE00001993, WBGENE00001843	313	4	7838	25.0415	0.142982	0.0153113	0.360515
SP_PIR_KEYWORDS	phenylalanine catabolism	4	0.470588	0.000283684	WBGENE00001790, WBGENE00000240, WBGENE00001993, WBGENE00001843	825	4	19674	23.8473	0.0500578	0.0127565	0.349189
GOTERM_BP_FAT	GO:0046700~heterocycle catabolic process	6	0.705882	0.000915806	WBGENE00016201, WBGENE00009813, WBGENE00007197, WBGENE00013516, WBGENE00013515, WBGENE00018282	313	20	7838	7.51246	0.441622	0.0473998	1.35472
GOTERM_MF_FAT	GO:0016715~oxidoreductase activity, acting on paired donors, with incorporation or reduction of molecular oxygen, reduced ascorbate as one donor, and incorporation of one atom of oxygen	5	0.588235	0.00123564	WBGENE00017671, WBGENE00022144, WBGENE00013516, WBGENE00013515, WBGENE00018282	287	12	6686	9.70674	0.331734	0.0437973	1.65922
GOTERM_BP_FAT	GO:0006572~tyrosine catabolic process	3	0.352941	0.00461395	WBGENE00001790, WBGENE00001993, WBGENE00001843	313	3	7838	25.0415	0.947201	0.167922	6.65304
GOTERM_BP_FAT	GO:0006570~tyrosine metabolic process	3	0.352941	0.00461395	WBGENE00001790, WBGENE00001993, WBGENE00001843	313	3	7838	25.0415	0.947201	0.167922	6.65304
GOTERM_MF_FAT	GO:0016702~oxidoreductase activity, acting on single donors with incorporation of molecular oxygen, incorporation of two atoms of oxygen	5	0.588235	0.00501575	WBGENE00016201, WBGENE00016294, WBGENE00018986, WBGENE00001993, WBGENE00001843	287	17	6686	6.85181	0.805875	0.11847	6.5782
SP_PIR_KEYWORDS	tyrosine catabolism	3	0.352941	0.00510993	WBGENE00001790, WBGENE00001993, WBGENE00001843	825	3	19674	23.8473	0.604367	0.0979	6.12079
GOTERM_MF_FAT	GO:0016701~oxidoreductase activity, acting on single donors with incorporation of molecular oxygen	5	0.588235	0.00623507	WBGENE00016201, WBGENE00016294, WBGENE00018986, WBGENE00001993, WBGENE00001843	287	18	6686	6.47116	0.869841	0.135533	8.1156
GOTERM_BP_FAT	GO:0009075~histidine family amino acid metabolic process	4	0.470588	0.0105155	WBGENE00009813, WBGENE00013516, WBGENE00013515, WBGENE00018282	313	12	7838	8.34718	0.998797	0.26332	14.5614
GOTERM_BP_FAT	GO:0009077~histidine family amino acid catabolic process	4	0.470588	0.0105155	WBGENE00009813, WBGENE00013516, WBGENE00013515, WBGENE00018282	313	12	7838	8.34718	0.998797	0.26332	14.5614
GOTERM_BP_FAT	GO:0006548~histidine catabolic process	4	0.470588	0.0105155	WBGENE00009813, WBGENE00013516, WBGENE00013515, WBGENE00018282	313	12	7838	8.34718	0.998797	0.26332	14.5614
GOTERM_BP_FAT	GO:0006547~histidine metabolic process	4	0.470588	0.0105155	WBGENE00009813, WBGENE00013516, WBGENE00013515, WBGENE00018282	313	12	7838	8.34718	0.998797	0.26332	14.5614
KEGG_PATHWAY	cel00360:Phenylalanine metabolism	4	0.470588	0.0134623	WBGENE00009628, WBGENE00020139, WBGENE00000240, WBGENE00020382, WBGENE00001993	63	13	1534	7.49206	0.550524	0.233988	12.6586
SMART	SM00664:DoH	4	0.470588	0.015028	WBGENE00013516, WBGENE00013515, WBGENE00007339, WBGENE00018282	232	13	5537	7.3435	0.844712	0.372254	16.0205
INTERPRO	IPR005018:DOMON related	4	0.470588	0.0165171	WBGENE00013516, WBGENE00013515, WBGENE00007339, WBGENE00018282	589	13	13633	7.12185	0.999985	0.635193	22.0805
SP_PIR_KEYWORDS	dioxygenase	4	0.470588	0.0272645	WBGENE00016201, WBGENE00018986, WBGENE00001993, WBGENE00001843	825	16	19674	5.96182	0.993285	0.26854	28.8805
UP_SEQ_FEATURE	metal ion-binding site:Iron	4	0.470588	0.0425392	WBGENE00016294, WBGENE00000240, WBGENE00001993, WBGENE00001843	137	19	3249	4.9927	1	0.797166	45.049
GOTERM_MF_FAT	GO:0004500~dopamine beta-monooxygenase activity	3	0.352941	0.0538069	WBGENE00013516, WBGENE00013515, WBGENE00018282	287	9	6686	7.76539	1	0.513843	52.6901
INTERPRO	IPR013050:DOMON	3	0.352941	0.0546705	WBGENE00013516, WBGENE00013515, WBGENE00018282	589	9	13633	7.71534	1	0.889481	56.9241
GOTERM_MF_FAT	GO:0042802~identical protein binding	6	0.705882	0.179094	WBGENE00011474, WBGENE00016201, WBGENE00001790, WBGENE00001500, WBGENE00002021, WBGENE00001843	287	70	6686	1.99681	1	0.791777	93.0786
SP_PIR_KEYWORDS	iron	11	1.29412	0.323329	WBGENE00016201, WBGENE00016147, WBGENE00016294, WBGENE00018986, WBGENE00011671, WBGENE00019967, WBGENE00000240, WBGENE00001993, WBGENE00009101, WBGENE00011009, WBGENE00001843	825	199	19674	1.31819	1	0.799445	99.1895
Annotation Cluster 5	Enrichment Score: 2.8473178533045624
Category	Term	Count	%	PValue	Genes	List Total	Pop Hits	Pop Total	Fold Enrichment	Bonferroni	Benjamini	FDR
UP_SEQ_FEATURE	signal peptide	33	3.88235	0.000415211	WBGENE00022144, WBGENE00017426, WBGENE00000785, WBGENE00013515, WBGENE00015141, WBGENE00001462, WBGENE00003528, WBGENE00001461, WBGENE00016193, WBGENE00001452, WBGENE00001650, WBGENE00001456, WBGENE00001593, WBGENE00022076, WBGENE00003551, WBGENE00017671, WBGENE00000149, WBGENE00003553, WBGENE00007904, WBGENE00003532, WBGENE00019605, WBGENE00008607, WBGENE00018984, WBGENE00004944, WBGENE00015065,…	137	422	3249	1.85452	0.141367	0.141367	0.570364
SP_PIR_KEYWORDS	Secreted	18	2.11765	0.000755417	WBGENE00017671, WBGENE00022144, WBGENE00003553, WBGENE00003532, WBGENE00008607, WBGENE00013515, WBGENE00001462, WBGENE00003528, WBGENE00001461, WBGENE00001386, WBGENE00001452, WBGENE00001650, WBGENE00001446, WBGENE00001456, WBGENE00001448, WBGENE00020126, WBGENE00017322, WBGENE00003551	825	169	19674	2.53995	0.12784	0.0269856	0.92737
SP_PIR_KEYWORDS	signal	33	3.88235	0.00100476	WBGENE00022144, WBGENE00017426, WBGENE00000785, WBGENE00013515, WBGENE00015141, WBGENE00001462, WBGENE00003528, WBGENE00001461, WBGENE00016193, WBGENE00001452, WBGENE00001650, WBGENE00001456, WBGENE00001593, WBGENE00022076, WBGENE00003551, WBGENE00017671, WBGENE00000149, WBGENE00003553, WBGENE00007904, WBGENE00003532, WBGENE00019605, WBGENE00008607, WBGENE00018984, WBGENE00004944, WBGENE00015065,…	825	424	19674	1.85604	0.16636	0.0298704	1.23174
GOTERM_CC_FAT	GO:0005576~extracellular region	28	3.29412	0.00110392	WBGENE00016283, WBGENE00022144, WBGENE00013515, WBGENE00001462, WBGENE00003528, WBGENE00001461, WBGENE00001452, WBGENE00001650, WBGENE00009958, WBGENE00001456, WBGENE00008625, WBGENE00009896, WBGENE00003551, WBGENE00000936, WBGENE00017671, WBGENE00003553, WBGENE00003532, WBGENE00008607, WBGENE00020850, WBGENE00013048, WBGENE00007398, WBGENE00001386, WBGENE00008027, WBGENE00001446, WBGENE00001448,…	366	311	7912	1.94627	0.0976214	0.0976214	1.2019
UP_SEQ_FEATURE	glycosylation site:N-linked (GlcNAc...)	30	3.52941	0.00444863	WBGENE00022144, WBGENE00017426, WBGENE00011556, WBGENE00013515, WBGENE00015141, WBGENE00003528, WBGENE00006667, WBGENE00004777, WBGENE00003856, WBGENE00001650, WBGENE00006672, WBGENE00016234, WBGENE00015735, WBGENE00022076, WBGENE00003551, WBGENE00006756, WBGENE00017671, WBGENE00001059, WBGENE00000149, WBGENE00003553, WBGENE00007904, WBGENE00003532, WBGENE00019605, WBGENE00008607, WBGENE00018984,…	137	426	3249	1.67009	0.805299	0.55875	5.9561
SP_PIR_KEYWORDS	glycoprotein	31	3.64706	0.00532611	WBGENE00022144, WBGENE00017426, WBGENE00011556, WBGENE00013515, WBGENE00015141, WBGENE00003528, WBGENE00006667, WBGENE00004777, WBGENE00003856, WBGENE00001650, WBGENE00006672, WBGENE00016234, WBGENE00015735, WBGENE00022076, WBGENE00003551, WBGENE00006756, WBGENE00017671, WBGENE00000149, WBGENE00001059, WBGENE00003553, WBGENE00007904, WBGENE00003532, WBGENE00019605, WBGENE00008607, WBGENE00018984,…	825	435	19674	1.69946	0.619627	0.0921356	6.37198
Annotation Cluster 6	Enrichment Score: 2.240329568003609
Category	Term	Count	%	PValue	Genes	List Total	Pop Hits	Pop Total	Fold Enrichment	Bonferroni	Benjamini	FDR
GOTERM_MF_FAT	GO:0008236~serine-type peptidase activity	12	1.41176	0.000346391	WBGENE00001172, WBGENE00001059, WBGENE00019617, WBGENE00003957, WBGENE00000244, WBGENE00012445, WBGENE00019605, WBGENE00016134, WBGENE00018984, WBGENE00021503, WBGENE00008741, WBGENE00003514	287	76	6686	3.67834	0.106798	0.0369478	0.46773
GOTERM_MF_FAT	GO:0017171~serine hydrolase activity	12	1.41176	0.000346391	WBGENE00001172, WBGENE00001059, WBGENE00019617, WBGENE00003957, WBGENE00000244, WBGENE00012445, WBGENE00019605, WBGENE00016134, WBGENE00018984, WBGENE00021503, WBGENE00008741, WBGENE00003514	287	76	6686	3.67834	0.106798	0.0369478	0.46773
GOTERM_MF_FAT	GO:0070011~peptidase activity, acting on L-amino acid peptides	32	3.76471	0.000405514	WBGENE00016283, WBGENE00007605, WBGENE00019617, WBGENE00012445, WBGENE00019105, WBGENE00020788, WBGENE00000785, WBGENE00003528, WBGENE00001650, WBGENE00009958, WBGENE00004719, WBGENE00000244, WBGENE00016134, WBGENE00013492, WBGENE00010070, WBGENE00003551, WBGENE00001172, WBGENE00001059, WBGENE00003553, WBGENE00003957, WBGENE00003532, WBGENE00019605, WBGENE00018984, WBGENE00023410, WBGENE00008741,…	287	383	6686	1.94642	0.123856	0.0325157	0.547361
GOTERM_MF_FAT	GO:0008233~peptidase activity	33	3.88235	0.000721417	WBGENE00016283, WBGENE00007605, WBGENE00019617, WBGENE00012445, WBGENE00019105, WBGENE00020788, WBGENE00000785, WBGENE00003528, WBGENE00009958, WBGENE00001650, WBGENE00004719, WBGENE00000244, WBGENE00016134, WBGENE00013492, WBGENE00007954, WBGENE00010070, WBGENE00003551, WBGENE00001172, WBGENE00001059, WBGENE00003553, WBGENE00003957, WBGENE00003532, WBGENE00019605, WBGENE00018984, WBGENE00023410,…	287	414	6686	1.85694	0.20964	0.033051	0.971841
GOTERM_BP_FAT	GO:0006508~proteolysis	33	3.88235	0.00876658	WBGENE00016283, WBGENE00007605, WBGENE00019617, WBGENE00012445, WBGENE00019105, WBGENE00020788, WBGENE00000785, WBGENE00003528, WBGENE00001650, WBGENE00004719, WBGENE00000244, WBGENE00016134, WBGENE00013492, WBGENE00007954, WBGENE00010070, WBGENE00003551, WBGENE00001172, WBGENE00001059, WBGENE00003553, WBGENE00003957, WBGENE00003532, WBGENE00019605, WBGENE00018984, WBGENE00023410, WBGENE00008741,…	313	520	7838	1.58917	0.996303	0.234076	12.2855
GOTERM_MF_FAT	GO:0008237~metallopeptidase activity	15	1.76471	0.0159153	WBGENE00016283, WBGENE00003553, WBGENE00003532, WBGENE00020788, WBGENE00018984, WBGENE00003528, WBGENE00009958, WBGENE00001650, WBGENE00004719, WBGENE00018466, WBGENE00001189, WBGENE00013492, WBGENE00010070, WBGENE00003551, WBGENE00012168	287	173	6686	2.0199	0.994647	0.26483	19.5152
GOTERM_MF_FAT	GO:0004175~endopeptidase activity	19	2.23529	0.0266121	WBGENE00001172, WBGENE00016283, WBGENE00007605, WBGENE00001059, WBGENE00003553, WBGENE00003532, WBGENE00020788, WBGENE00019105, WBGENE00018984, WBGENE00000785, WBGENE00023410, WBGENE00003528, WBGENE00003514, WBGENE00001650, WBGENE00000244, WBGENE00000218, WBGENE00013492, WBGENE00010070, WBGENE00003551	287	257	6686	1.72228	0.999848	0.386457	30.5804
SP_PIR_KEYWORDS	Protease	13	1.52941	0.0837709	WBGENE00001172, WBGENE00016283, WBGENE00001059, WBGENE00003553, WBGENE00019605, WBGENE00003532, WBGENE00000785, WBGENE00018984, WBGENE00003528, WBGENE00008741, WBGENE00001650, WBGENE00000218, WBGENE00003551	825	183	19674	1.69407	1	0.410128	65.9942
SP_PIR_KEYWORDS	hydrolase	23	2.70588	0.629348	WBGENE00001172, WBGENE00016283, WBGENE00001059, WBGENE00000298, WBGENE00007904, WBGENE00003553, WBGENE00003532, WBGENE00019605, WBGENE00008607, WBGENE00018984, WBGENE00000785, WBGENE00008706, WBGENE00003528, WBGENE00011579, WBGENE00008741, WBGENE00016101, WBGENE00001650, WBGENE00015660, WBGENE00003579, WBGENE00000218, WBGENE00016661, WBGENE00009101, WBGENE00003551	825	553	19674	0.99184	1	0.954827	99.9995
Annotation Cluster 7	Enrichment Score: 1.9272028855298489
Category	Term	Count	%	PValue	Genes	List Total	Pop Hits	Pop Total	Fold Enrichment	Bonferroni	Benjamini	FDR
GOTERM_BP_FAT	GO:0007271~synaptic transmission, cholinergic	5	0.588235	0.00237247	WBGENE00006756, WBGENE00006750, WBGENE00000958, WBGENE00004364, WBGENE00004267	313	15	7838	8.34718	0.77924	0.102288	3.47429
GOTERM_BP_FAT	GO:0007268~synaptic transmission	8	0.941176	0.011136	WBGENE00006756, WBGENE00006750, WBGENE00000958, WBGENE00001189, WBGENE00002999, WBGENE00004364, WBGENE00004267, WBGENE00000277	313	62	7838	3.23117	0.999193	0.266305	15.3556
GOTERM_BP_FAT	GO:0019226~transmission of nerve impulse	8	0.941176	0.011136	WBGENE00006756, WBGENE00006750, WBGENE00000958, WBGENE00001189, WBGENE00002999, WBGENE00004364, WBGENE00004267, WBGENE00000277	313	62	7838	3.23117	0.999193	0.266305	15.3556
GOTERM_BP_FAT	GO:0050795~regulation of behavior	7	0.823529	0.0270056	WBGENE00006756, WBGENE00006750, WBGENE00006752, WBGENE00000958, WBGENE00004921, WBGENE00004267, WBGENE00002173	313	58	7838	3.02225	1	0.45141	33.4728
GOTERM_BP_FAT	GO:0007267~cell-cell signaling	8	0.941176	0.0290989	WBGENE00006756, WBGENE00006750, WBGENE00000958, WBGENE00001189, WBGENE00002999, WBGENE00004364, WBGENE00004267, WBGENE00000277	313	75	7838	2.6711	1	0.443964	35.572
Annotation Cluster 8	Enrichment Score: 1.8663205070435298
Category	Term	Count	%	PValue	Genes	List Total	Pop Hits	Pop Total	Fold Enrichment	Bonferroni	Benjamini	FDR
GOTERM_MF_FAT	GO:0043169~cation binding	110	12.9412	0.000673984	WBGENE00003100, WBGENE00003591, WBGENE00016283, WBGENE00022144, WBGENE00003604, WBGENE00009387, WBGENE00020788, WBGENE00003694, WBGENE00015902, WBGENE00021495, WBGENE00003497, WBGENE00009958, WBGENE00001433, WBGENE00011671, WBGENE00013492, WBGENE00009101, WBGENE00004033, WBGENE00019185, WBGENE00017671, WBGENE00019489, WBGENE00000298, WBGENE00020658, WBGENE00003613, WBGENE00016294, WBGENE00013497,…	287	1960	6686	1.30744	0.197315	0.0359693	0.908213
GOTERM_MF_FAT	GO:0043167~ion binding	110	12.9412	0.00076078	WBGENE00003100, WBGENE00003591, WBGENE00016283, WBGENE00022144, WBGENE00003604, WBGENE00009387, WBGENE00020788, WBGENE00003694, WBGENE00015902, WBGENE00021495, WBGENE00003497, WBGENE00009958, WBGENE00001433, WBGENE00011671, WBGENE00013492, WBGENE00009101, WBGENE00004033, WBGENE00019185, WBGENE00017671, WBGENE00019489, WBGENE00000298, WBGENE00020658, WBGENE00003613, WBGENE00016294, WBGENE00013497,…	287	1966	6686	1.30345	0.219725	0.0305376	1.02462
GOTERM_MF_FAT	GO:0046872~metal ion binding	105	12.3529	0.00211721	WBGENE00003100, WBGENE00003591, WBGENE00016283, WBGENE00022144, WBGENE00003604, WBGENE00009387, WBGENE00020788, WBGENE00003694, WBGENE00015902, WBGENE00021495, WBGENE00003497, WBGENE00009958, WBGENE00001433, WBGENE00011671, WBGENE00013492, WBGENE00009101, WBGENE00004033, WBGENE00019185, WBGENE00017671, WBGENE00019489, WBGENE00003613, WBGENE00000298, WBGENE00020658, WBGENE00016294, WBGENE00022284,…	287	1910	6686	1.28068	0.498896	0.0559522	2.82737
GOTERM_MF_FAT	GO:0046914~transition metal ion binding	79	9.29412	0.0693118	WBGENE00003100, WBGENE00017185, WBGENE00016283, WBGENE00022144, WBGENE00003604, WBGENE00009387, WBGENE00020788, WBGENE00003694, WBGENE00008010, WBGENE00017904, WBGENE00020015, WBGENE00001500, WBGENE00015902, WBGENE00021495, WBGENE00017430, WBGENE00009958, WBGENE00001433, WBGENE00011671, WBGENE00016197, WBGENE00013492, WBGENE00004033, WBGENE00009101, WBGENE00019185, WBGENE00003551, WBGENE00003000,…	287	1567	6686	1.17447	1	0.579913	62.1689
SP_PIR_KEYWORDS	metal-binding	51	6	0.161293	WBGENE00003100, WBGENE00016283, WBGENE00003604, WBGENE00022144, WBGENE00003694, WBGENE00017904, WBGENE00020015, WBGENE00015902, WBGENE00011671, WBGENE00004921, WBGENE00016197, WBGENE00019185, WBGENE00004033, WBGENE00003551, WBGENE00003000, WBGENE00017671, WBGENE00003553, WBGENE00000298, WBGENE00003613, WBGENE00016294, WBGENE00003652, WBGENE00011396, WBGENE00016201, WBGENE00016147, WBGENE00001366,…	825	1033	19674	1.17736	1	0.587019	88.5659
GOTERM_MF_FAT	GO:0008270~zinc ion binding	54	6.35294	0.522374	WBGENE00017185, WBGENE00003100, WBGENE00016283, WBGENE00003604, WBGENE00020788, WBGENE00003694, WBGENE00008010, WBGENE00017904, WBGENE00020015, WBGENE00021495, WBGENE00015902, WBGENE00017430, WBGENE00009958, WBGENE00001433, WBGENE00013492, WBGENE00016197, WBGENE00019185, WBGENE00004033, WBGENE00003551, WBGENE00003000, WBGENE00017671, WBGENE00003553, WBGENE00000298, WBGENE00003613, WBGENE00003652,…	287	1238	6686	1.01615	1	0.978152	99.9955
Annotation Cluster 9	Enrichment Score: 1.8502692714054492
Category	Term	Count	%	PValue	Genes	List Total	Pop Hits	Pop Total	Fold Enrichment	Bonferroni	Benjamini	FDR
GOTERM_BP_FAT	GO:0042048~olfactory behavior	6	0.705882	0.000403329	WBGENE00001664, WBGENE00000244, WBGENE00000458, WBGENE00006543, WBGENE00003849, WBGENE00000403	313	17	7838	8.83819	0.226299	0.0230546	0.598757
GOTERM_BP_FAT	GO:0007635~chemosensory behavior	6	0.705882	0.00180181	WBGENE00001664, WBGENE00000244, WBGENE00000458, WBGENE00006543, WBGENE00003849, WBGENE00000403	313	23	7838	6.53257	0.682407	0.0844492	2.64905
GOTERM_BP_FAT	GO:0008355~olfactory learning	3	0.352941	0.0575448	WBGENE00001664, WBGENE00000244, WBGENE00000403	313	10	7838	7.51246	1	0.61959	58.6172
GOTERM_BP_FAT	GO:0007612~learning	3	0.352941	0.0922856	WBGENE00001664, WBGENE00000244, WBGENE00000403	313	13	7838	5.77882	1	0.722778	76.3413
GOTERM_BP_FAT	GO:0007611~learning or memory	3	0.352941	0.14526	WBGENE00001664, WBGENE00000244, WBGENE00000403	313	17	7838	4.41909	1	0.831798	90.3347
Annotation Cluster 10	Enrichment Score: 1.837722538006977
Category	Term	Count	%	PValue	Genes	List Total	Pop Hits	Pop Total	Fold Enrichment	Bonferroni	Benjamini	FDR
GOTERM_MF_FAT	GO:0005529~sugar binding	13	1.52941	0.00128007	WBGENE00002266, WBGENE00002269, WBGENE00016451, WBGENE00018692, WBGENE00017603, WBGENE00021895, WBGENE00017322, WBGENE00021873, WBGENE00021872, WBGENE00002274, WBGENE00002265, WBGENE00009526, WBGENE00021874	287	102	6686	2.96912	0.341355	0.0408973	1.71841
GOTERM_MF_FAT	GO:0030246~carbohydrate binding	18	2.11765	0.00142281	WBGENE00002266, WBGENE00002269, WBGENE00017331, WBGENE00013516, WBGENE00016451, WBGENE00013515, WBGENE00015141, WBGENE00018692, WBGENE00017603, WBGENE00019234, WBGENE00021895, WBGENE00017322, WBGENE00021873, WBGENE00002265, WBGENE00021872, WBGENE00002274, WBGENE00021874, WBGENE00009526	287	177	6686	2.3691	0.371341	0.0413191	1.90832
SP_PIR_KEYWORDS	Lectin	13	1.52941	0.00451489	WBGENE00002266, WBGENE00002269, WBGENE00016451, WBGENE00018692, WBGENE00017603, WBGENE00021895, WBGENE00017322, WBGENE00021873, WBGENE00021872, WBGENE00002274, WBGENE00002265, WBGENE00009526, WBGENE00021874	825	120	19674	2.58345	0.559148	0.0973142	5.42619
INTERPRO	IPR016186:C-type lectin-like	15	1.76471	0.0895243	WBGENE00019738, WBGENE00012454, WBGENE00016451, WBGENE00012453, WBGENE00008477, WBGENE00023502, WBGENE00008203, WBGENE00018692, WBGENE00021895, WBGENE00044892, WBGENE00017322, WBGENE00021873, WBGENE00021872, WBGENE00009526, WBGENE00021874	589	218	13633	1.59262	1	0.901079	75.4621
SMART	SM00034:CLECT	16	1.88235	0.100923	WBGENE00019738, WBGENE00012454, WBGENE00016451, WBGENE00012453, WBGENE00008477, WBGENE00023502, WBGENE00008203, WBGENE00018692, WBGENE00017603, WBGENE00021895, WBGENE00044892, WBGENE00017322, WBGENE00021873, WBGENE00021872, WBGENE00009526, WBGENE00021874	232	251	5537	1.52136	0.999998	0.84578	70.6744
INTERPRO	IPR001304:C-type lectin	16	1.88235	0.126678	WBGENE00019738, WBGENE00012454, WBGENE00016451, WBGENE00012453, WBGENE00008477, WBGENE00023502, WBGENE00008203, WBGENE00018692, WBGENE00017603, WBGENE00021895, WBGENE00044892, WBGENE00017322, WBGENE00021873, WBGENE00021872, WBGENE00009526, WBGENE00021874	589	251	13633	1.47544	1	0.940339	86.8542
Annotation Cluster 11	Enrichment Score: 1.65555159991935
Category	Term	Count	%	PValue	Genes	List Total	Pop Hits	Pop Total	Fold Enrichment	Bonferroni	Benjamini	FDR
GOTERM_BP_FAT	GO:0015671~oxygen transport	6	0.705882	0.00701351	WBGENE00008256, WBGENE00009387, WBGENE00020279, WBGENE00022284, WBGENE00016215, WBGENE00020045	313	31	7838	4.84675	0.988625	0.220174	9.94756
GOTERM_BP_FAT	GO:0015669~gas transport	6	0.705882	0.00701351	WBGENE00008256, WBGENE00009387, WBGENE00020279, WBGENE00022284, WBGENE00016215, WBGENE00020045	313	31	7838	4.84675	0.988625	0.220174	9.94756
GOTERM_MF_FAT	GO:0019825~oxygen binding	6	0.705882	0.00941338	WBGENE00008256, WBGENE00009387, WBGENE00020279, WBGENE00022284, WBGENE00016215, WBGENE00020045	287	31	6686	4.50894	0.954192	0.185803	12.0136
INTERPRO	IPR000971:Globin, subset	5	0.588235	0.0134873	WBGENE00008256, WBGENE00020279, WBGENE00022284, WBGENE00016215, WBGENE00020045	589	22	13633	5.26046	0.999882	0.677114	18.4061
SP_PIR_KEYWORDS	oxygen transport	5	0.588235	0.0143265	WBGENE00008256, WBGENE00020279, WBGENE00022284, WBGENE00016215, WBGENE00020045	825	23	19674	5.18419	0.926601	0.182015	16.298
GOTERM_MF_FAT	GO:0005344~oxygen transporter activity	5	0.588235	0.0152565	WBGENE00008256, WBGENE00020279, WBGENE00022284, WBGENE00016215, WBGENE00020045	287	23	6686	5.06438	0.993342	0.26893	18.7831
INTERPRO	IPR012292:Globin	5	0.588235	0.0210714	WBGENE00008256, WBGENE00020279, WBGENE00022284, WBGENE00016215, WBGENE00020045	589	25	13633	4.6292	0.999999	0.693323	27.3143
GOTERM_MF_FAT	GO:0005506~iron ion binding	19	2.23529	0.0311256	WBGENE00016294, WBGENE00009387, WBGENE00022284, WBGENE00000240, WBGENE00016215, WBGENE00001993, WBGENE00020045, WBGENE00001500, WBGENE00001843, WBGENE00016201, WBGENE00016147, WBGENE00008256, WBGENE00018986, WBGENE00011671, WBGENE00019967, WBGENE00017968, WBGENE00020279, WBGENE00009101, WBGENE00011009	287	262	6686	1.68942	0.999967	0.418729	34.812
SP_PIR_KEYWORDS	heme	10	1.17647	0.0764405	WBGENE00016201, WBGENE00016147, WBGENE00008256, WBGENE00011671, WBGENE00019967, WBGENE00020279, WBGENE00022284, WBGENE00016215, WBGENE00020045, WBGENE00011009	825	124	19674	1.92317	0.999999	0.413204	62.4836
GOTERM_MF_FAT	GO:0020037~heme binding	11	1.29412	0.0916026	WBGENE00016147, WBGENE00008256, WBGENE00009387, WBGENE00011671, WBGENE00019967, WBGENE00017968, WBGENE00020279, WBGENE00022284, WBGENE00016215, WBGENE00020045, WBGENE00011009	287	145	6686	1.7673	1	0.647955	72.7493
GOTERM_MF_FAT	GO:0046906~tetrapyrrole binding	11	1.29412	0.0981191	WBGENE00016147, WBGENE00008256, WBGENE00009387, WBGENE00011671, WBGENE00019967, WBGENE00017968, WBGENE00020279, WBGENE00022284, WBGENE00016215, WBGENE00020045, WBGENE00011009	287	147	6686	1.74325	1	0.650794	75.279
Annotation Cluster 12	Enrichment Score: 1.5844768244560852
Category	Term	Count	%	PValue	Genes	List Total	Pop Hits	Pop Total	Fold Enrichment	Bonferroni	Benjamini	FDR
UP_SEQ_FEATURE	glycosylation site:N-linked (GlcNAc...)	30	3.52941	0.00444863	WBGENE00022144, WBGENE00017426, WBGENE00011556, WBGENE00013515, WBGENE00015141, WBGENE00003528, WBGENE00006667, WBGENE00004777, WBGENE00003856, WBGENE00001650, WBGENE00006672, WBGENE00016234, WBGENE00015735, WBGENE00022076, WBGENE00003551, WBGENE00006756, WBGENE00017671, WBGENE00001059, WBGENE00000149, WBGENE00003553, WBGENE00007904, WBGENE00003532, WBGENE00019605, WBGENE00008607, WBGENE00018984,…	137	426	3249	1.67009	0.805299	0.55875	5.9561
SP_PIR_KEYWORDS	glycoprotein	31	3.64706	0.00532611	WBGENE00022144, WBGENE00017426, WBGENE00011556, WBGENE00013515, WBGENE00015141, WBGENE00003528, WBGENE00006667, WBGENE00004777, WBGENE00003856, WBGENE00001650, WBGENE00006672, WBGENE00016234, WBGENE00015735, WBGENE00022076, WBGENE00003551, WBGENE00006756, WBGENE00017671, WBGENE00000149, WBGENE00001059, WBGENE00003553, WBGENE00007904, WBGENE00003532, WBGENE00019605, WBGENE00008607, WBGENE00018984,…	825	435	19674	1.69946	0.619627	0.0921356	6.37198
UP_SEQ_FEATURE	topological domain:Cytoplasmic	20	2.35294	0.00805762	WBGENE00006756, WBGENE00001518, WBGENE00001059, WBGENE00000149, WBGENE00018984, WBGENE00011556, WBGENE00017426, WBGENE00004944, WBGENE00006667, WBGENE00004777, WBGENE00006576, WBGENE00003856, WBGENE00006662, WBGENE00001644, WBGENE00006672, WBGENE00003842, WBGENE00016234, WBGENE00004921, WBGENE00015735, WBGENE00002149	137	253	3249	1.87473	0.948652	0.628315	10.5445
UP_SEQ_FEATURE	topological domain:Extracellular	13	1.52941	0.0395972	WBGENE00000149, WBGENE00001518, WBGENE00017426, WBGENE00011556, WBGENE00004944, WBGENE00004777, WBGENE00006576, WBGENE00003856, WBGENE00001644, WBGENE00003842, WBGENE00016234, WBGENE00015735, WBGENE00002149	137	164	3249	1.87987	1	0.807474	42.6772
UP_SEQ_FEATURE	disulfide bond	15	1.76471	0.0628351	WBGENE00017671, WBGENE00001059, WBGENE00001518, WBGENE00022144, WBGENE00003553, WBGENE00003532, WBGENE00008607, WBGENE00000785, WBGENE00004944, WBGENE00003528, WBGENE00004777, WBGENE00001650, WBGENE00020605, WBGENE00017322, WBGENE00003551	137	215	3249	1.65456	1	0.862583	59.0912
SP_PIR_KEYWORDS	disulfide bond	16	1.88235	0.0967224	WBGENE00017671, WBGENE00001518, WBGENE00001059, WBGENE00022144, WBGENE00003553, WBGENE00003532, WBGENE00008607, WBGENE00000785, WBGENE00004944, WBGENE00003528, WBGENE00004777, WBGENE00000656, WBGENE00001650, WBGENE00020605, WBGENE00017322, WBGENE00003551	825	247	19674	1.54476	1	0.437511	71.4685
UP_SEQ_FEATURE	transmembrane region	34	4	0.17637	WBGENE00017426, WBGENE00011556, WBGENE00005071, WBGENE00006749, WBGENE00015141, WBGENE00006667, WBGENE00004777, WBGENE00003856, WBGENE00010217, WBGENE00006672, WBGENE00016234, WBGENE00004921, WBGENE00015735, WBGENE00005689, WBGENE00006756, WBGENE00001518, WBGENE00001059, WBGENE00000149, WBGENE00006064, WBGENE00015131, WBGENE00018984, WBGENE00020736, WBGENE00004944, WBGENE00008599, WBGENE00006741,…	137	674	3249	1.19632	1	0.99382	93.0918
Annotation Cluster 13	Enrichment Score: 1.5280555760780496
Category	Term	Count	%	PValue	Genes	List Total	Pop Hits	Pop Total	Fold Enrichment	Bonferroni	Benjamini	FDR
GOTERM_MF_FAT	GO:0004180~carboxypeptidase activity	8	0.941176	6.02092e-05	WBGENE00019617, WBGENE00012445, WBGENE00018466, WBGENE00019605, WBGENE00001189, WBGENE00021503, WBGENE00008741, WBGENE00012168	287	25	6686	7.45477	0.0194374	0.00976639	0.0814461
SMART	SM00631:Zn_pept	3	0.352941	0.113495	WBGENE00018466, WBGENE00001189, WBGENE00012168	232	14	5537	5.11422	1	0.843109	75.0694
INTERPRO	IPR000834:Peptidase M14, carboxypeptidase A	3	0.352941	0.120086	WBGENE00018466, WBGENE00001189, WBGENE00012168	589	14	13633	4.95986	1	0.941578	85.2867
GOTERM_MF_FAT	GO:0004181~metallocarboxypeptidase activity	3	0.352941	0.132882	WBGENE00018466, WBGENE00001189, WBGENE00012168	287	15	6686	4.65923	1	0.735001	85.4769
GOTERM_MF_FAT	GO:0008235~metalloexopeptidase activity	3	0.352941	0.209955	WBGENE00018466, WBGENE00001189, WBGENE00012168	287	20	6686	3.49443	1	0.818638	95.8791
Annotation Cluster 14	Enrichment Score: 1.4249014391463442
Category	Term	Count	%	PValue	Genes	List Total	Pop Hits	Pop Total	Fold Enrichment	Bonferroni	Benjamini	FDR
GOTERM_BP_FAT	GO:0050877~neurological system process	27	3.17647	0.003322	WBGENE00001664, WBGENE00015446, WBGENE00001665, WBGENE00009707, WBGENE00005071, WBGENE00002999, WBGENE00004267, WBGENE00006750, WBGENE00005727, WBGENE00010217, WBGENE00013907, WBGENE00000244, WBGENE00044090, WBGENE00005687, WBGENE00006756, WBGENE00000958, WBGENE00017371, WBGENE00000403, WBGENE00013277, WBGENE00001644, WBGENE00001189, WBGENE00001804, WBGENE00005676, WBGENE00004364, WBGENE00000277,…	313	370	7838	1.82736	0.879524	0.131586	4.83299
GOTERM_BP_FAT	GO:0050890~cognition	20	2.35294	0.0390065	WBGENE00001664, WBGENE00015446, WBGENE00017371, WBGENE00009707, WBGENE00001665, WBGENE00005071, WBGENE00002999, WBGENE00000403, WBGENE00013277, WBGENE00005727, WBGENE00010217, WBGENE00013907, WBGENE00000244, WBGENE00001644, WBGENE00044090, WBGENE00005676, WBGENE00001804, WBGENE00005687, WBGENE00003849, WBGENE00005739	313	309	7838	1.62081	1	0.495364	44.6956
GOTERM_BP_FAT	GO:0007606~sensory perception of chemical stimulus	16	1.88235	0.122488	WBGENE00015446, WBGENE00017371, WBGENE00009707, WBGENE00001665, WBGENE00005071, WBGENE00013277, WBGENE00005727, WBGENE00010217, WBGENE00013907, WBGENE00001644, WBGENE00044090, WBGENE00001804, WBGENE00005676, WBGENE00003849, WBGENE00005739, WBGENE00005687	313	271	7838	1.47847	1	0.797726	85.7042
GOTERM_BP_FAT	GO:0007600~sensory perception	17	2	0.125824	WBGENE00015446, WBGENE00017371, WBGENE00009707, WBGENE00001665, WBGENE00005071, WBGENE00002999, WBGENE00013277, WBGENE00005727, WBGENE00010217, WBGENE00013907, WBGENE00001644, WBGENE00044090, WBGENE00001804, WBGENE00005676, WBGENE00003849, WBGENE00005739, WBGENE00005687	313	294	7838	1.44798	1	0.800848	86.4923
Annotation Cluster 15	Enrichment Score: 1.3541519089900351
Category	Term	Count	%	PValue	Genes	List Total	Pop Hits	Pop Total	Fold Enrichment	Bonferroni	Benjamini	FDR
GOTERM_BP_FAT	GO:0000096~sulfur amino acid metabolic process	4	0.470588	0.0164032	WBGENE00019489, WBGENE00018986, WBGENE00020139, WBGENE00010759, WBGENE00020382	313	14	7838	7.15472	0.999973	0.343451	21.8249
GOTERM_BP_FAT	GO:0006790~sulfur metabolic process	5	0.588235	0.0266722	WBGENE00019489, WBGENE00018986, WBGENE00018146, WBGENE00020139, WBGENE00010759, WBGENE00020382	313	29	7838	4.31751	1	0.458854	33.1327
GOTERM_BP_FAT	GO:0006534~cysteine metabolic process	3	0.352941	0.0290489	WBGENE00018986, WBGENE00020139, WBGENE00010759, WBGENE00020382	313	7	7838	10.7321	1	0.453815	35.5226
KEGG_PATHWAY	cel00270:Cysteine and methionine metabolism	4	0.470588	0.0768224	WBGENE00009628, WBGENE00018986, WBGENE00020139, WBGENE00010759, WBGENE00020382	63	25	1534	3.89587	0.99105	0.445402	54.9863
GOTERM_BP_FAT	GO:0009069~serine family amino acid metabolic process	3	0.352941	0.173634	WBGENE00018986, WBGENE00020139, WBGENE00010759, WBGENE00020382	313	19	7838	3.95393	1	0.876476	94.1528
Annotation Cluster 16	Enrichment Score: 1.339944756595023
Category	Term	Count	%	PValue	Genes	List Total	Pop Hits	Pop Total	Fold Enrichment	Bonferroni	Benjamini	FDR
SP_PIR_KEYWORDS	ionic channel	19	2.23529	0.00419664	WBGENE00017314, WBGENE00004831, WBGENE00011360, WBGENE00021437, WBGENE00006680, WBGENE00006681, WBGENE00006667, WBGENE00002173, WBGENE00001374, WBGENE00020236, WBGENE00001615, WBGENE00006662, WBGENE00006678, WBGENE00020605, WBGENE00006672, WBGENE00001796, WBGENE00001594, WBGENE00001593, WBGENE00002149	825	215	19674	2.10743	0.532889	0.103038	5.05275
GOTERM_BP_FAT	GO:0006811~ion transport	32	3.76471	0.00562429	WBGENE00004831, WBGENE00006915, WBGENE00015055, WBGENE00011556, WBGENE00021437, WBGENE00006680, WBGENE00006681, WBGENE00006667, WBGENE00001500, WBGENE00020236, WBGENE00001615, WBGENE00006678, WBGENE00011486, WBGENE00006672, WBGENE00001594, WBGENE00003566, WBGENE00003567, WBGENE00001593, WBGENE00017314, WBGENE00011360, WBGENE00019803, WBGENE00011891, WBGENE00002173, WBGENE00001374, WBGENE00006662,…	313	484	7838	1.65564	0.972323	0.190233	8.05366
GOTERM_BP_FAT	GO:0030001~metal ion transport	18	2.11765	0.0114452	WBGENE00004831, WBGENE00011891, WBGENE00011556, WBGENE00006680, WBGENE00006681, WBGENE00006667, WBGENE00002173, WBGENE00001500, WBGENE00001374, WBGENE00006662, WBGENE00006678, WBGENE00015660, WBGENE00011486, WBGENE00006672, WBGENE00044107, WBGENE00003566, WBGENE00003567, WBGENE00002149	313	233	7838	1.93454	0.999339	0.262911	15.7488
SP_PIR_KEYWORDS	ion transport	21	2.47059	0.013042	WBGENE00017314, WBGENE00011360, WBGENE00011556, WBGENE00021437, WBGENE00006680, WBGENE00006681, WBGENE00006667, WBGENE00002173, WBGENE00001374, WBGENE00020236, WBGENE00001615, WBGENE00006662, WBGENE00015660, WBGENE00006678, WBGENE00020605, WBGENE00006672, WBGENE00003842, WBGENE00001796, WBGENE00001594, WBGENE00001593, WBGENE00002149	825	277	19674	1.80792	0.90709	0.179639	14.9432
GOTERM_BP_FAT	GO:0006812~cation transport	22	2.58824	0.0169526	WBGENE00004831, WBGENE00006915, WBGENE00019803, WBGENE00011891, WBGENE00011556, WBGENE00006680, WBGENE00006681, WBGENE00006667, WBGENE00002173, WBGENE00001500, WBGENE00001374, WBGENE00006662, WBGENE00015660, WBGENE00006678, WBGENE00011486, WBGENE00006672, WBGENE00003842, WBGENE00009618, WBGENE00044107, WBGENE00003566, WBGENE00002149, WBGENE00003567	313	321	7838	1.71624	0.999981	0.341797	22.4725
GOTERM_MF_FAT	GO:0022838~substrate specific channel activity	21	2.47059	0.032593	WBGENE00017314, WBGENE00004831, WBGENE00011360, WBGENE00011891, WBGENE00021437, WBGENE00006680, WBGENE00006681, WBGENE00006667, WBGENE00002173, WBGENE00001374, WBGENE00020236, WBGENE00001615, WBGENE00006662, WBGENE00006678, WBGENE00020605, WBGENE00011486, WBGENE00006672, WBGENE00001796, WBGENE00001594, WBGENE00001593, WBGENE00002149	287	301	6686	1.62531	0.99998	0.41732	36.1354
GOTERM_MF_FAT	GO:0005216~ion channel activity	21	2.47059	0.032593	WBGENE00017314, WBGENE00004831, WBGENE00011360, WBGENE00011891, WBGENE00021437, WBGENE00006680, WBGENE00006681, WBGENE00006667, WBGENE00002173, WBGENE00001374, WBGENE00020236, WBGENE00001615, WBGENE00006662, WBGENE00006678, WBGENE00020605, WBGENE00011486, WBGENE00006672, WBGENE00001796, WBGENE00001594, WBGENE00001593, WBGENE00002149	287	301	6686	1.62531	0.99998	0.41732	36.1354
SP_PIR_KEYWORDS	transport	35	4.11765	0.0327291	WBGENE00019656, WBGENE00022271, WBGENE00011556, WBGENE00021437, WBGENE00006680, WBGENE00004267, WBGENE00006681, WBGENE00006667, WBGENE00020236, WBGENE00001615, WBGENE00006678, WBGENE00006672, WBGENE00020279, WBGENE00001594, WBGENE00001593, WBGENE00006756, WBGENE00017314, WBGENE00008979, WBGENE00011360, WBGENE00015131, WBGENE00022284, WBGENE00016215, WBGENE00020045, WBGENE00002173, WBGENE00001374,…	825	583	19674	1.43165	0.997578	0.284387	33.6525
GOTERM_MF_FAT	GO:0015267~channel activity	21	2.47059	0.0336661	WBGENE00017314, WBGENE00004831, WBGENE00011360, WBGENE00011891, WBGENE00021437, WBGENE00006680, WBGENE00006681, WBGENE00006667, WBGENE00002173, WBGENE00001374, WBGENE00020236, WBGENE00001615, WBGENE00006662, WBGENE00006678, WBGENE00020605, WBGENE00011486, WBGENE00006672, WBGENE00001796, WBGENE00001594, WBGENE00001593, WBGENE00002149	287	302	6686	1.61993	0.999986	0.412352	37.0875
GOTERM_MF_FAT	GO:0022803~passive transmembrane transporter activity	21	2.47059	0.0336661	WBGENE00017314, WBGENE00004831, WBGENE00011360, WBGENE00011891, WBGENE00021437, WBGENE00006680, WBGENE00006681, WBGENE00006667, WBGENE00002173, WBGENE00001374, WBGENE00020236, WBGENE00001615, WBGENE00006662, WBGENE00006678, WBGENE00020605, WBGENE00011486, WBGENE00006672, WBGENE00001796, WBGENE00001594, WBGENE00001593, WBGENE00002149	287	302	6686	1.61993	0.999986	0.412352	37.0875
GOTERM_BP_FAT	GO:0006813~potassium ion transport	10	1.17647	0.0473075	WBGENE00004831, WBGENE00006662, WBGENE00006678, WBGENE00011486, WBGENE00006672, WBGENE00006680, WBGENE00006681, WBGENE00006667, WBGENE00002149, WBGENE00001374	313	119	7838	2.10433	1	0.555639	51.3963
GOTERM_MF_FAT	GO:0005267~potassium channel activity	10	1.17647	0.0498117	WBGENE00004831, WBGENE00006662, WBGENE00006678, WBGENE00011486, WBGENE00006672, WBGENE00006680, WBGENE00006681, WBGENE00006667, WBGENE00002149, WBGENE00001374	287	112	6686	2.08001	1	0.500447	49.9143
INTERPRO	IPR013099:Ion transport 2	6	0.705882	0.0632752	WBGENE00004831, WBGENE00006662, WBGENE00006678, WBGENE00006672, WBGENE00006680, WBGENE00006681	589	50	13633	2.77752	1	0.886583	62.4383
GOTERM_MF_FAT	GO:0015276~ligand-gated ion channel activity	10	1.17647	0.0651853	WBGENE00017314, WBGENE00020236, WBGENE00001615, WBGENE00020605, WBGENE00011360, WBGENE00021437, WBGENE00001594, WBGENE00001593, WBGENE00002149, WBGENE00002173	287	118	6686	1.97425	1	0.57052	59.8348
GOTERM_MF_FAT	GO:0022834~ligand-gated channel activity	10	1.17647	0.0651853	WBGENE00017314, WBGENE00020236, WBGENE00001615, WBGENE00020605, WBGENE00011360, WBGENE00021437, WBGENE00001594, WBGENE00001593, WBGENE00002149, WBGENE00002173	287	118	6686	1.97425	1	0.57052	59.8348
INTERPRO	IPR003280:Potassium channel, two pore-domain	5	0.588235	0.12038	WBGENE00006662, WBGENE00006678, WBGENE00006672, WBGENE00006680, WBGENE00006681	589	44	13633	2.63023	1	0.936432	85.3603
GOTERM_MF_FAT	GO:0046873~metal ion transmembrane transporter activity	14	1.64706	0.136864	WBGENE00004831, WBGENE00011891, WBGENE00006680, WBGENE00006667, WBGENE00006681, WBGENE00002173, WBGENE00001374, WBGENE00006662, WBGENE00006678, WBGENE00015660, WBGENE00011486, WBGENE00006672, WBGENE00044107, WBGENE00002149	287	217	6686	1.50298	1	0.736268	86.3539
GOTERM_CC_FAT	GO:0045211~postsynaptic membrane	9	1.05882	0.145006	WBGENE00017314, WBGENE00020236, WBGENE00001615, WBGENE00020605, WBGENE00011360, WBGENE00021437, WBGENE00004944, WBGENE00001594, WBGENE00001593	366	112	7912	1.73712	1	0.838165	82.0043
GOTERM_MF_FAT	GO:0022836~gated channel activity	13	1.52941	0.148125	WBGENE00017314, WBGENE00004831, WBGENE00011360, WBGENE00021437, WBGENE00002173, WBGENE00001374, WBGENE00020236, WBGENE00001615, WBGENE00011486, WBGENE00020605, WBGENE00001594, WBGENE00002149, WBGENE00001593	287	200	6686	1.51425	1	0.75647	88.5759
GOTERM_MF_FAT	GO:0005261~cation channel activity	12	1.41176	0.164053	WBGENE00004831, WBGENE00006662, WBGENE00006678, WBGENE00011486, WBGENE00006672, WBGENE00011891, WBGENE00006680, WBGENE00006681, WBGENE00006667, WBGENE00002149, WBGENE00002173, WBGENE00001374	287	184	6686	1.51932	1	0.767856	91.1509
GOTERM_BP_FAT	GO:0015672~monovalent inorganic cation transport	13	1.52941	0.189243	WBGENE00004831, WBGENE00006915, WBGENE00011556, WBGENE00011891, WBGENE00006680, WBGENE00006667, WBGENE00006681, WBGENE00001374, WBGENE00006662, WBGENE00006678, WBGENE00011486, WBGENE00006672, WBGENE00002149	313	226	7838	1.44044	1	0.88778	95.598
GOTERM_MF_FAT	GO:0005230~extracellular ligand-gated ion channel activity	8	0.941176	0.202683	WBGENE00017314, WBGENE00020236, WBGENE00001615, WBGENE00020605, WBGENE00011360, WBGENE00021437, WBGENE00001594, WBGENE00001593	287	112	6686	1.66401	1	0.820433	95.3351
Annotation Cluster 17	Enrichment Score: 1.3372729071017881
Category	Term	Count	%	PValue	Genes	List Total	Pop Hits	Pop Total	Fold Enrichment	Bonferroni	Benjamini	FDR
PIR_SUPERFAMILY	PIRSF002385:B/K protein/synaptotagmin	3	0.352941	0.00497604	WBGENE00004926, WBGENE00004921, WBGENE00004924	189	3	4541	24.0265	0.573877	0.573877	5.91002
GOTERM_BP_FAT	GO:0060259~regulation of feeding behavior	6	0.705882	0.00804751	WBGENE00006756, WBGENE00006750, WBGENE00006752, WBGENE00004921, WBGENE00004267, WBGENE00002173	313	32	7838	4.69529	0.994136	0.236979	11.3335
GOTERM_BP_FAT	GO:0043051~regulation of pharyngeal pumping	6	0.705882	0.00804751	WBGENE00006756, WBGENE00006750, WBGENE00006752, WBGENE00004921, WBGENE00004267, WBGENE00002173	313	32	7838	4.69529	0.994136	0.236979	11.3335
INTERPRO	IPR018029:C2 membrane targeting protein	6	0.705882	0.0085436	WBGENE00006750, WBGENE00006752, WBGENE00004926, WBGENE00004921, WBGENE00004924, WBGENE00004033	589	30	13633	4.6292	0.996702	0.614191	12.0616
SMART	SM00239:C2	7	0.823529	0.0126586	WBGENE00006750, WBGENE00006752, WBGENE00004926, WBGENE00006306, WBGENE00004921, WBGENE00004924, WBGENE00004033	232	47	5537	3.55457	0.791319	0.406854	13.6614
INTERPRO	IPR000008:C2 calcium-dependent membrane targeting	7	0.823529	0.0149914	WBGENE00006750, WBGENE00006752, WBGENE00004926, WBGENE00006306, WBGENE00004921, WBGENE00004924, WBGENE00004033	589	47	13633	3.44728	0.999957	0.672989	20.2499
UP_SEQ_FEATURE	domain:C2 1	3	0.352941	0.023355	WBGENE00006750, WBGENE00006752, WBGENE00004921	137	6	3249	11.8577	0.999829	0.710324	27.7825
UP_SEQ_FEATURE	domain:C2 2	3	0.352941	0.023355	WBGENE00006750, WBGENE00006752, WBGENE00004921	137	6	3249	11.8577	0.999829	0.710324	27.7825
GOTERM_BP_FAT	GO:0050795~regulation of behavior	7	0.823529	0.0270056	WBGENE00006756, WBGENE00006750, WBGENE00006752, WBGENE00000958, WBGENE00004921, WBGENE00004267, WBGENE00002173	313	58	7838	3.02225	1	0.45141	33.4728
GOTERM_BP_FAT	GO:0046903~secretion	7	0.823529	0.0773927	WBGENE00006750, WBGENE00000166, WBGENE00001189, WBGENE00022271, WBGENE00004921, WBGENE00004267, WBGENE00002173	313	75	7838	2.33721	1	0.679689	69.8556
GOTERM_BP_FAT	GO:0007617~mating behavior	3	0.352941	0.0801298	WBGENE00006750, WBGENE00004267, WBGENE00002173	313	12	7838	6.26038	1	0.677039	71.1599
GOTERM_BP_FAT	GO:0051705~behavioral interaction between organisms	3	0.352941	0.0922856	WBGENE00006750, WBGENE00004267, WBGENE00002173	313	13	7838	5.77882	1	0.722778	76.3413
GOTERM_BP_FAT	GO:0007618~mating	3	0.352941	0.104933	WBGENE00006750, WBGENE00004267, WBGENE00002173	313	14	7838	5.36604	1	0.755879	80.8011
GOTERM_BP_FAT	GO:0051969~regulation of transmission of nerve impulse	3	0.352941	0.104933	WBGENE00006756, WBGENE00006750, WBGENE00004921	313	14	7838	5.36604	1	0.755879	80.8011
GOTERM_BP_FAT	GO:0031644~regulation of neurological system process	3	0.352941	0.104933	WBGENE00006756, WBGENE00006750, WBGENE00004921	313	14	7838	5.36604	1	0.755879	80.8011
GOTERM_BP_FAT	GO:0050804~regulation of synaptic transmission	3	0.352941	0.104933	WBGENE00006756, WBGENE00006750, WBGENE00004921	313	14	7838	5.36604	1	0.755879	80.8011
GOTERM_BP_FAT	GO:0044057~regulation of system process	3	0.352941	0.322011	WBGENE00006756, WBGENE00006750, WBGENE00004921	313	29	7838	2.5905	1	0.967705	99.6928
GOTERM_BP_FAT	GO:0030421~defecation	3	0.352941	0.463684	WBGENE00006750, WBGENE00004921, WBGENE00002173	313	39	7838	1.92627	1	0.991554	99.9906
GOTERM_BP_FAT	GO:0007588~excretion	3	0.352941	0.489962	WBGENE00006750, WBGENE00004921, WBGENE00002173	313	41	7838	1.83231	1	0.992295	99.9956
Annotation Cluster 18	Enrichment Score: 1.2991556359567447
Category	Term	Count	%	PValue	Genes	List Total	Pop Hits	Pop Total	Fold Enrichment	Bonferroni	Benjamini	FDR
GOTERM_BP_FAT	GO:0009309~amine biosynthetic process	6	0.705882	0.0270072	WBGENE00019489, WBGENE00000298, WBGENE00007197, WBGENE00000112, WBGENE00010759, WBGENE00001149	313	43	7838	3.49417	1	0.44034	33.4745
GOTERM_BP_FAT	GO:0008652~cellular amino acid biosynthetic process	5	0.588235	0.0368192	WBGENE00019489, WBGENE00007197, WBGENE00000112, WBGENE00010759, WBGENE00001149	313	32	7838	3.91274	1	0.484568	42.7917
GOTERM_BP_FAT	GO:0046394~carboxylic acid biosynthetic process	6	0.705882	0.0799672	WBGENE00019489, WBGENE00007197, WBGENE00018984, WBGENE00000112, WBGENE00010759, WBGENE00001149	313	58	7838	2.5905	1	0.684106	71.0839
GOTERM_BP_FAT	GO:0016053~organic acid biosynthetic process	6	0.705882	0.0799672	WBGENE00019489, WBGENE00007197, WBGENE00018984, WBGENE00000112, WBGENE00010759, WBGENE00001149	313	58	7838	2.5905	1	0.684106	71.0839
Annotation Cluster 19	Enrichment Score: 1.1864344053994182
Category	Term	Count	%	PValue	Genes	List Total	Pop Hits	Pop Total	Fold Enrichment	Bonferroni	Benjamini	FDR
GOTERM_MF_FAT	GO:0008237~metallopeptidase activity	15	1.76471	0.0159153	WBGENE00016283, WBGENE00003553, WBGENE00003532, WBGENE00020788, WBGENE00018984, WBGENE00003528, WBGENE00009958, WBGENE00001650, WBGENE00004719, WBGENE00018466, WBGENE00001189, WBGENE00013492, WBGENE00010070, WBGENE00003551, WBGENE00012168	287	173	6686	2.0199	0.994647	0.26483	19.5152
GOTERM_MF_FAT	GO:0004175~endopeptidase activity	19	2.23529	0.0266121	WBGENE00001172, WBGENE00016283, WBGENE00007605, WBGENE00001059, WBGENE00003553, WBGENE00003532, WBGENE00020788, WBGENE00019105, WBGENE00018984, WBGENE00000785, WBGENE00023410, WBGENE00003528, WBGENE00003514, WBGENE00001650, WBGENE00000244, WBGENE00000218, WBGENE00013492, WBGENE00010070, WBGENE00003551	287	257	6686	1.72228	0.999848	0.386457	30.5804
GOTERM_MF_FAT	GO:0004222~metalloendopeptidase activity	10	1.17647	0.0452746	WBGENE00016283, WBGENE00001650, WBGENE00003553, WBGENE00003532, WBGENE00020788, WBGENE00018984, WBGENE00013492, WBGENE00010070, WBGENE00003528, WBGENE00003551	287	110	6686	2.11783	1	0.48144	46.5793
INTERPRO	IPR006025:Peptidase M, neutral zinc metallopeptidases, zinc-binding site	6	0.705882	0.046986	WBGENE00001650, WBGENE00003553, WBGENE00003532, WBGENE00018984, WBGENE00003528, WBGENE00003551	589	46	13633	3.01904	1	0.865101	51.3698
UP_SEQ_FEATURE	metal ion-binding site:Zinc; catalytic	6	0.705882	0.0600478	WBGENE00001650, WBGENE00003553, WBGENE00003532, WBGENE00018984, WBGENE00003528, WBGENE00003551	137	51	3249	2.79004	1	0.873319	57.3832
SP_PIR_KEYWORDS	metalloprotease	7	0.823529	0.0725752	WBGENE00016283, WBGENE00001650, WBGENE00003553, WBGENE00003532, WBGENE00018984, WBGENE00003528, WBGENE00003551	825	70	19674	2.38473	0.999999	0.420441	60.5013
SP_PIR_KEYWORDS	Protease	13	1.52941	0.0837709	WBGENE00001172, WBGENE00016283, WBGENE00001059, WBGENE00003553, WBGENE00019605, WBGENE00003532, WBGENE00000785, WBGENE00018984, WBGENE00003528, WBGENE00008741, WBGENE00001650, WBGENE00000218, WBGENE00003551	825	183	19674	1.69407	1	0.410128	65.9942
SMART	SM00235:ZnMc	5	0.588235	0.123725	WBGENE00016283, WBGENE00003553, WBGENE00003532, WBGENE00003528, WBGENE00003551	232	46	5537	2.59417	1	0.802996	78.1925
INTERPRO	IPR006026:Peptidase, metallopeptidases	5	0.588235	0.135601	WBGENE00016283, WBGENE00003553, WBGENE00003532, WBGENE00003528, WBGENE00003551	589	46	13633	2.51587	1	0.937517	88.7287
INTERPRO	IPR001506:Peptidase M12A, astacin	4	0.470588	0.24765	WBGENE00003553, WBGENE00003532, WBGENE00003528, WBGENE00003551	589	40	13633	2.3146	1	0.970088	98.5915
Annotation Cluster 20	Enrichment Score: 1.1830598356595028
Category	Term	Count	%	PValue	Genes	List Total	Pop Hits	Pop Total	Fold Enrichment	Bonferroni	Benjamini	FDR
PIR_SUPERFAMILY	PIRSF001187:Pepsin	3	0.352941	0.0312086	WBGENE00007605, WBGENE00018984, WBGENE00000218	189	7	4541	10.2971	0.99558	0.933521	32.1039
INTERPRO	IPR009007:Peptidase aspartic, catalytic	4	0.470588	0.0401939	WBGENE00007605, WBGENE00019105, WBGENE00018984, WBGENE00000218	589	18	13633	5.14356	1	0.838211	45.9112
INTERPRO	IPR001461:Peptidase A1	4	0.470588	0.0401939	WBGENE00007605, WBGENE00019105, WBGENE00018984, WBGENE00000218	589	18	13633	5.14356	1	0.838211	45.9112
GOTERM_MF_FAT	GO:0070001~aspartic-type peptidase activity	4	0.470588	0.155258	WBGENE00007605, WBGENE00019105, WBGENE00018984, WBGENE00000218	287	32	6686	2.91202	1	0.764836	89.8044
GOTERM_MF_FAT	GO:0004190~aspartic-type endopeptidase activity	4	0.470588	0.155258	WBGENE00007605, WBGENE00019105, WBGENE00018984, WBGENE00000218	287	32	6686	2.91202	1	0.764836	89.8044
Annotation Cluster 21	Enrichment Score: 1.162146025763664
Category	Term	Count	%	PValue	Genes	List Total	Pop Hits	Pop Total	Fold Enrichment	Bonferroni	Benjamini	FDR
UP_SEQ_FEATURE	region of interest:Pore-forming 2	3	0.352941	0.0160059	WBGENE00006662, WBGENE00006672, WBGENE00006667	137	5	3249	14.2292	0.997319	0.694052	19.9274
UP_SEQ_FEATURE	region of interest:Pore-forming 1	3	0.352941	0.0160059	WBGENE00006662, WBGENE00006672, WBGENE00006667	137	5	3249	14.2292	0.997319	0.694052	19.9274
SP_PIR_KEYWORDS	potassium transport	5	0.588235	0.031562	WBGENE00006662, WBGENE00006672, WBGENE00006667, WBGENE00002149, WBGENE00001374	825	29	19674	4.1116	0.996987	0.289268	32.6588
SP_PIR_KEYWORDS	potassium channel	4	0.470588	0.0430134	WBGENE00006662, WBGENE00006672, WBGENE00006667, WBGENE00001374	825	19	19674	5.02048	0.99965	0.315416	41.8445
GOTERM_BP_FAT	GO:0006813~potassium ion transport	10	1.17647	0.0473075	WBGENE00004831, WBGENE00006662, WBGENE00006678, WBGENE00011486, WBGENE00006672, WBGENE00006680, WBGENE00006681, WBGENE00006667, WBGENE00002149, WBGENE00001374	313	119	7838	2.10433	1	0.555639	51.3963
GOTERM_MF_FAT	GO:0005267~potassium channel activity	10	1.17647	0.0498117	WBGENE00004831, WBGENE00006662, WBGENE00006678, WBGENE00011486, WBGENE00006672, WBGENE00006680, WBGENE00006681, WBGENE00006667, WBGENE00002149, WBGENE00001374	287	112	6686	2.08001	1	0.500447	49.9143
SP_PIR_KEYWORDS	potassium	5	0.588235	0.0523886	WBGENE00006662, WBGENE00006672, WBGENE00006667, WBGENE00002149, WBGENE00001374	825	34	19674	3.50695	0.999941	0.345227	48.4916
GOTERM_MF_FAT	GO:0046873~metal ion transmembrane transporter activity	14	1.64706	0.136864	WBGENE00004831, WBGENE00011891, WBGENE00006680, WBGENE00006667, WBGENE00006681, WBGENE00002173, WBGENE00001374, WBGENE00006662, WBGENE00006678, WBGENE00015660, WBGENE00011486, WBGENE00006672, WBGENE00044107, WBGENE00002149	287	217	6686	1.50298	1	0.736268	86.3539
GOTERM_MF_FAT	GO:0005261~cation channel activity	12	1.41176	0.164053	WBGENE00004831, WBGENE00006662, WBGENE00006678, WBGENE00011486, WBGENE00006672, WBGENE00011891, WBGENE00006680, WBGENE00006681, WBGENE00006667, WBGENE00002149, WBGENE00002173, WBGENE00001374	287	184	6686	1.51932	1	0.767856	91.1509
GOTERM_MF_FAT	GO:0030955~potassium ion binding	4	0.470588	0.187238	WBGENE00006662, WBGENE00006672, WBGENE00002149, WBGENE00001374	287	35	6686	2.66242	1	0.799946	93.9521
GOTERM_BP_FAT	GO:0015672~monovalent inorganic cation transport	13	1.52941	0.189243	WBGENE00004831, WBGENE00006915, WBGENE00011556, WBGENE00011891, WBGENE00006680, WBGENE00006667, WBGENE00006681, WBGENE00001374, WBGENE00006662, WBGENE00006678, WBGENE00011486, WBGENE00006672, WBGENE00002149	313	226	7838	1.44044	1	0.88778	95.598
GOTERM_MF_FAT	GO:0031420~alkali metal ion binding	5	0.588235	0.33169	WBGENE00006662, WBGENE00006672, WBGENE00011556, WBGENE00002149, WBGENE00001374	287	68	6686	1.71295	1	0.920064	99.5719
Annotation Cluster 22	Enrichment Score: 1.159828515831555
Category	Term	Count	%	PValue	Genes	List Total	Pop Hits	Pop Total	Fold Enrichment	Bonferroni	Benjamini	FDR
INTERPRO	IPR017970:Homeobox, conserved site	9	1.05882	0.0163823	WBGENE00000441, WBGENE00044330, WBGENE00006818, WBGENE00000446, WBGENE00000458, WBGENE00000437, WBGENE00007984, WBGENE00006870, WBGENE00003000	589	76	13633	2.74097	0.999983	0.667161	21.9203
SP_PIR_KEYWORDS	Homeobox	10	1.17647	0.0229713	WBGENE00000441, WBGENE00044330, WBGENE00006818, WBGENE00000446, WBGENE00000458, WBGENE00000448, WBGENE00000437, WBGENE00007984, WBGENE00006870, WBGENE00003000	825	99	19674	2.40882	0.985099	0.259516	24.9124
UP_SEQ_FEATURE	DNA-binding region:Homeobox	6	0.705882	0.0241734	WBGENE00000441, WBGENE00006818, WBGENE00000446, WBGENE00000458, WBGENE00000437, WBGENE00003000	137	40	3249	3.5573	0.999874	0.674561	28.6116
INTERPRO	IPR012287:Homeodomain-related	9	1.05882	0.0608565	WBGENE00000441, WBGENE00044330, WBGENE00006818, WBGENE00000446, WBGENE00000458, WBGENE00000437, WBGENE00007984, WBGENE00006870, WBGENE00003000	589	98	13633	2.12565	1	0.889291	60.9589
SMART	SM00389:HOX	9	1.05882	0.0618788	WBGENE00000441, WBGENE00044330, WBGENE00006818, WBGENE00000446, WBGENE00000458, WBGENE00000437, WBGENE00007984, WBGENE00006870, WBGENE00003000	232	102	5537	2.10586	0.999613	0.792236	52.1229
INTERPRO	IPR001356:Homeobox	9	1.05882	0.0733166	WBGENE00000441, WBGENE00044330, WBGENE00006818, WBGENE00000446, WBGENE00000458, WBGENE00000437, WBGENE00007984, WBGENE00006870, WBGENE00003000	589	102	13633	2.0423	1	0.889732	68.0383
SP_PIR_KEYWORDS	DNA binding	6	0.705882	0.0796037	WBGENE00000441, WBGENE00000446, WBGENE00000458, WBGENE00000448, WBGENE00006543, WBGENE00000437	825	55	19674	2.60152	1	0.415044	64.0374
GOTERM_MF_FAT	GO:0043565~sequence-specific DNA binding	24	2.82353	0.28975	WBGENE00000441, WBGENE00003633, WBGENE00044330, WBGENE00003604, WBGENE00003613, WBGENE00006818, WBGENE00000458, WBGENE00000446, WBGENE00020850, WBGENE00003694, WBGENE00000437, WBGENE00020015, WBGENE00006870, WBGENE00007984, WBGENE00015902, WBGENE00003652, WBGENE00011396, WBGENE00011130, WBGENE00006844, WBGENE00003705, WBGENE00017512, WBGENE00003702, WBGENE00008309, WBGENE00003000	287	473	6686	1.18205	1	0.902088	99.0244
SP_PIR_KEYWORDS	developmental protein	13	1.52941	0.62898	WBGENE00000441, WBGENE00003100, WBGENE00000149, WBGENE00003553, WBGENE00000458, WBGENE00000446, WBGENE00006543, WBGENE00000437, WBGENE00002999, WBGENE00006870, WBGENE00001650, WBGENE00000172, WBGENE00003000	825	305	19674	1.01644	1	0.957081	99.9995
Annotation Cluster 23	Enrichment Score: 1.1135287777376972
Category	Term	Count	%	PValue	Genes	List Total	Pop Hits	Pop Total	Fold Enrichment	Bonferroni	Benjamini	FDR
SP_PIR_KEYWORDS	transmembrane	65	7.64706	0.0402698	WBGENE00017909, WBGENE00017426, WBGENE00005071, WBGENE00004777, WBGENE00006667, WBGENE00003856, WBGENE00003497, WBGENE00010217, WBGENE00006672, WBGENE00004921, WBGENE00015735, WBGENE00001594, WBGENE00001593, WBGENE00006756, WBGENE00000149, WBGENE00001518, WBGENE00011360, WBGENE00000006, WBGENE00020736, WBGENE00004944, WBGENE00002173, WBGENE00001374, WBGENE00000403, WBGENE00006576, WBGENE00005140,…	825	1227	19674	1.2633	0.999413	0.323999	39.7552
SP_PIR_KEYWORDS	membrane	60	7.05882	0.0642703	WBGENE00017909, WBGENE00017426, WBGENE00005071, WBGENE00004267, WBGENE00006667, WBGENE00004777, WBGENE00003072, WBGENE00003856, WBGENE00010217, WBGENE00006672, WBGENE00004921, WBGENE00015735, WBGENE00001594, WBGENE00001593, WBGENE00006756, WBGENE00001518, WBGENE00000149, WBGENE00011360, WBGENE00020736, WBGENE00004944, WBGENE00001374, WBGENE00000403, WBGENE00006576, WBGENE00005140, WBGENE00006662,…	825	1154	19674	1.23989	0.999994	0.394065	55.9123
UP_SEQ_FEATURE	transmembrane region	34	4	0.17637	WBGENE00017426, WBGENE00011556, WBGENE00005071, WBGENE00006749, WBGENE00015141, WBGENE00006667, WBGENE00004777, WBGENE00003856, WBGENE00010217, WBGENE00006672, WBGENE00016234, WBGENE00004921, WBGENE00015735, WBGENE00005689, WBGENE00006756, WBGENE00001518, WBGENE00001059, WBGENE00000149, WBGENE00006064, WBGENE00015131, WBGENE00018984, WBGENE00020736, WBGENE00004944, WBGENE00008599, WBGENE00006741,…	137	674	3249	1.19632	1	0.99382	93.0918
Annotation Cluster 24	Enrichment Score: 1.091865212423613
Category	Term	Count	%	PValue	Genes	List Total	Pop Hits	Pop Total	Fold Enrichment	Bonferroni	Benjamini	FDR
GOTERM_BP_FAT	GO:0007626~locomotory behavior	7	0.823529	0.00833725	WBGENE00006750, WBGENE00003856, WBGENE00001452, WBGENE00000244, WBGENE00004921, WBGENE00004267, WBGENE00001593	313	45	7838	3.89535	0.99513	0.233742	11.7183
GOTERM_BP_FAT	GO:0006935~chemotaxis	3	0.352941	0.217578	WBGENE00003856, WBGENE00000244, WBGENE00004267	313	22	7838	3.41475	1	0.916003	97.4078
GOTERM_BP_FAT	GO:0042330~taxis	3	0.352941	0.292259	WBGENE00003856, WBGENE00000244, WBGENE00004267	313	27	7838	2.78239	1	0.958673	99.4178
Annotation Cluster 25	Enrichment Score: 1.0587955535928204
Category	Term	Count	%	PValue	Genes	List Total	Pop Hits	Pop Total	Fold Enrichment	Bonferroni	Benjamini	FDR
SMART	SM00276:GLECT	4	0.470588	0.0761382	WBGENE00002266, WBGENE00002269, WBGENE00002265, WBGENE00002274	232	24	5537	3.97773	0.999941	0.802783	59.8739
INTERPRO	IPR001079:Galectin, carbohydrate recognition domain	4	0.470588	0.0825856	WBGENE00002266, WBGENE00002269, WBGENE00002265, WBGENE00002274	589	24	13633	3.85767	1	0.899366	72.5066
INTERPRO	IPR013320:Concanavalin A-like lectin/glucanase, subgroup	5	0.588235	0.105951	WBGENE00002266, WBGENE00002269, WBGENE00007799, WBGENE00002265, WBGENE00002274	589	42	13633	2.75548	1	0.923619	81.3196
Annotation Cluster 26	Enrichment Score: 1.0255326710884347
Category	Term	Count	%	PValue	Genes	List Total	Pop Hits	Pop Total	Fold Enrichment	Bonferroni	Benjamini	FDR
SP_PIR_KEYWORDS	ionic channel	19	2.23529	0.00419664	WBGENE00017314, WBGENE00004831, WBGENE00011360, WBGENE00021437, WBGENE00006680, WBGENE00006681, WBGENE00006667, WBGENE00002173, WBGENE00001374, WBGENE00020236, WBGENE00001615, WBGENE00006662, WBGENE00006678, WBGENE00020605, WBGENE00006672, WBGENE00001796, WBGENE00001594, WBGENE00001593, WBGENE00002149	825	215	19674	2.10743	0.532889	0.103038	5.05275
SP_PIR_KEYWORDS	cell membrane	16	1.88235	0.0123043	WBGENE00017314, WBGENE00001518, WBGENE00001059, WBGENE00021437, WBGENE00004944, WBGENE00006749, WBGENE00004267, WBGENE00004777, WBGENE00006576, WBGENE00003856, WBGENE00001615, WBGENE00020605, WBGENE00001804, WBGENE00001594, WBGENE00015735, WBGENE00001593	825	187	19674	2.04041	0.893636	0.184307	14.156
SP_PIR_KEYWORDS	synapse	9	1.05882	0.025882	WBGENE00006750, WBGENE00017314, WBGENE00001615, WBGENE00020605, WBGENE00004921, WBGENE00021437, WBGENE00004944, WBGENE00001594, WBGENE00001593	825	85	19674	2.52501	0.991316	0.271248	27.6242
GOTERM_CC_FAT	GO:0045202~synapse	12	1.41176	0.0429979	WBGENE00006750, WBGENE00017314, WBGENE00020236, WBGENE00001615, WBGENE00004926, WBGENE00020605, WBGENE00011360, WBGENE00004921, WBGENE00021437, WBGENE00004944, WBGENE00001594, WBGENE00001593	366	133	7912	1.95045	0.983216	0.640064	38.1921
SP_PIR_KEYWORDS	cell junction	10	1.17647	0.0455339	WBGENE00006750, WBGENE00017314, WBGENE00001615, WBGENE00020605, WBGENE00004921, WBGENE00021437, WBGENE00004944, WBGENE00006749, WBGENE00001594, WBGENE00001593	825	112	19674	2.12922	0.999783	0.318472	43.705
GOTERM_CC_FAT	GO:0044456~synapse part	11	1.29412	0.0573547	WBGENE00017314, WBGENE00020236, WBGENE00001615, WBGENE00004926, WBGENE00020605, WBGENE00011360, WBGENE00004921, WBGENE00021437, WBGENE00004944, WBGENE00001594, WBGENE00001593	366	123	7912	1.93327	0.995885	0.666667	47.6184
GOTERM_MF_FAT	GO:0015276~ligand-gated ion channel activity	10	1.17647	0.0651853	WBGENE00017314, WBGENE00020236, WBGENE00001615, WBGENE00020605, WBGENE00011360, WBGENE00021437, WBGENE00001594, WBGENE00001593, WBGENE00002149, WBGENE00002173	287	118	6686	1.97425	1	0.57052	59.8348
GOTERM_MF_FAT	GO:0022834~ligand-gated channel activity	10	1.17647	0.0651853	WBGENE00017314, WBGENE00020236, WBGENE00001615, WBGENE00020605, WBGENE00011360, WBGENE00021437, WBGENE00001594, WBGENE00001593, WBGENE00002149, WBGENE00002173	287	118	6686	1.97425	1	0.57052	59.8348
SP_PIR_KEYWORDS	postsynaptic cell membrane	7	0.823529	0.0807791	WBGENE00017314, WBGENE00001615, WBGENE00020605, WBGENE00021437, WBGENE00004944, WBGENE00001594, WBGENE00001593	825	72	19674	2.31848	1	0.408861	64.5996
INTERPRO	IPR006028:Gamma-aminobutyric acid A receptor	5	0.588235	0.0859086	WBGENE00017314, WBGENE00020605, WBGENE00021437, WBGENE00001594, WBGENE00001593	589	39	13633	2.96744	1	0.899831	73.9612
GOTERM_MF_FAT	GO:0030594~neurotransmitter receptor activity	9	1.05882	0.114318	WBGENE00006576, WBGENE00017314, WBGENE00020236, WBGENE00001518, WBGENE00020605, WBGENE00011360, WBGENE00021437, WBGENE00001594, WBGENE00001593	287	114	6686	1.83917	1	0.687761	80.6559
GOTERM_MF_FAT	GO:0042165~neurotransmitter binding	9	1.05882	0.114318	WBGENE00006576, WBGENE00017314, WBGENE00020236, WBGENE00001518, WBGENE00020605, WBGENE00011360, WBGENE00021437, WBGENE00001594, WBGENE00001593	287	114	6686	1.83917	1	0.687761	80.6559
GOTERM_CC_FAT	GO:0030054~cell junction	10	1.17647	0.118521	WBGENE00006750, WBGENE00017314, WBGENE00001615, WBGENE00020605, WBGENE00004921, WBGENE00021437, WBGENE00004944, WBGENE00006749, WBGENE00001594, WBGENE00001593	366	124	7912	1.74335	0.999992	0.858491	74.8691
GOTERM_CC_FAT	GO:0005886~plasma membrane	21	2.47059	0.125139	WBGENE00006756, WBGENE00017314, WBGENE00001518, WBGENE00001059, WBGENE00021437, WBGENE00004944, WBGENE00006749, WBGENE00004267, WBGENE00004777, WBGENE00001374, WBGENE00006750, WBGENE00006576, WBGENE00001615, WBGENE00002179, WBGENE00020605, WBGENE00011486, WBGENE00004921, WBGENE00001804, WBGENE00001594, WBGENE00015735, WBGENE00001593	366	329	7912	1.37984	0.999996	0.830714	76.8591
GOTERM_CC_FAT	GO:0045211~postsynaptic membrane	9	1.05882	0.145006	WBGENE00017314, WBGENE00020236, WBGENE00001615, WBGENE00020605, WBGENE00011360, WBGENE00021437, WBGENE00004944, WBGENE00001594, WBGENE00001593	366	112	7912	1.73712	1	0.838165	82.0043
GOTERM_MF_FAT	GO:0022836~gated channel activity	13	1.52941	0.148125	WBGENE00017314, WBGENE00004831, WBGENE00011360, WBGENE00021437, WBGENE00002173, WBGENE00001374, WBGENE00020236, WBGENE00001615, WBGENE00011486, WBGENE00020605, WBGENE00001594, WBGENE00002149, WBGENE00001593	287	200	6686	1.51425	1	0.75647	88.5759
INTERPRO	IPR018000:Neurotransmitter-gated ion-channel, conserved site	7	0.823529	0.172794	WBGENE00017314, WBGENE00020236, WBGENE00020605, WBGENE00011360, WBGENE00021437, WBGENE00001594, WBGENE00001593	589	87	13633	1.86232	1	0.935851	94.1676
GOTERM_MF_FAT	GO:0005230~extracellular ligand-gated ion channel activity	8	0.941176	0.202683	WBGENE00017314, WBGENE00020236, WBGENE00001615, WBGENE00020605, WBGENE00011360, WBGENE00021437, WBGENE00001594, WBGENE00001593	287	112	6686	1.66401	1	0.820433	95.3351
INTERPRO	IPR006201:Neurotransmitter-gated ion-channel	7	0.823529	0.226492	WBGENE00017314, WBGENE00020236, WBGENE00020605, WBGENE00011360, WBGENE00021437, WBGENE00001594, WBGENE00001593	589	95	13633	1.7055	1	0.965047	97.866
INTERPRO	IPR006202:Neurotransmitter-gated ion-channel ligand-binding	7	0.823529	0.255157	WBGENE00017314, WBGENE00020236, WBGENE00020605, WBGENE00011360, WBGENE00021437, WBGENE00001594, WBGENE00001593	589	99	13633	1.63659	1	0.971763	98.7879
GOTERM_CC_FAT	GO:0044459~plasma membrane part	14	1.64706	0.4023	WBGENE00017314, WBGENE00006756, WBGENE00021437, WBGENE00004944, WBGENE00006749, WBGENE00004267, WBGENE00001374, WBGENE00006750, WBGENE00001615, WBGENE00011486, WBGENE00020605, WBGENE00004921, WBGENE00001594, WBGENE00001593	366	256	7912	1.18221	1	0.995099	99.6427
PIR_SUPERFAMILY	PIRSF002443:acetylcholine receptor	3	0.352941	0.414238	WBGENE00020605, WBGENE00001594, WBGENE00001593	189	34	4541	2.11998	1	0.999998	99.8543
INTERPRO	IPR006029:Neurotransmitter-gated ion-channel transmembrane region	5	0.588235	0.416267	WBGENE00017314, WBGENE00020605, WBGENE00021437, WBGENE00001594, WBGENE00001593	589	76	13633	1.52276	1	0.995257	99.9685
Annotation Cluster 27	Enrichment Score: 1.0226045055626112
Category	Term	Count	%	PValue	Genes	List Total	Pop Hits	Pop Total	Fold Enrichment	Bonferroni	Benjamini	FDR
UP_SEQ_FEATURE	domain:GST N-terminal	4	0.470588	0.0150706	WBGENE00001790, WBGENE00001784, WBGENE00001756, WBGENE00001751	137	13	3249	7.29702	0.996201	0.751733	18.8726
KEGG_PATHWAY	cel00980:Metabolism of xenobiotics by cytochrome P450	5	0.588235	0.0185425	WBGENE00001784, WBGENE00001756, WBGENE00015141, WBGENE00001751, WBGENE00008375, WBGENE00020151	63	26	1534	4.68254	0.66855	0.168103	17.0474
UP_SEQ_FEATURE	domain:GST C-terminal	4	0.470588	0.0186028	WBGENE00001790, WBGENE00001784, WBGENE00001756, WBGENE00001751	137	14	3249	6.77581	0.998984	0.682915	22.7893
KEGG_PATHWAY	cel00982:Drug metabolism	5	0.588235	0.0269108	WBGENE00001784, WBGENE00001756, WBGENE00015141, WBGENE00001751, WBGENE00008375, WBGENE00020151	63	29	1534	4.19814	0.800011	0.205409	23.8457
PIR_SUPERFAMILY	PIRSF000503:glutathione transferase	4	0.470588	0.0746782	WBGENE00001790, WBGENE00001784, WBGENE00001756, WBGENE00001751	189	24	4541	4.00441	0.999998	0.929658	61.2412
GOTERM_MF_FAT	GO:0004364~glutathione transferase activity	3	0.352941	0.16297	WBGENE00001784, WBGENE00001756, WBGENE00001751	287	17	6686	4.11109	1	0.773955	90.9945
KEGG_PATHWAY	cel00480:Glutathione metabolism	4	0.470588	0.16524	WBGENE00001784, WBGENE00001756, WBGENE00001751, WBGENE00019846	63	35	1534	2.78277	0.999976	0.559433	83.5286
INTERPRO	IPR012335:Thioredoxin fold	9	1.05882	0.1669	WBGENE00008905, WBGENE00019349, WBGENE00011495, WBGENE00001790, WBGENE00001784, WBGENE00001756, WBGENE00001751, WBGENE00019846, WBGENE00016435	589	124	13633	1.67995	1	0.944731	93.5131
INTERPRO	IPR004046:Glutathione S-transferase, C-terminal	5	0.588235	0.168179	WBGENE00008296, WBGENE00001790, WBGENE00001784, WBGENE00001756, WBGENE00001751	589	50	13633	2.3146	1	0.938406	93.6607
INTERPRO	IPR004045:Glutathione S-transferase, N-terminal	4	0.470588	0.390247	WBGENE00001790, WBGENE00001784, WBGENE00001756, WBGENE00001751	589	52	13633	1.78046	1	0.994189	99.9395
INTERPRO	IPR017933:Glutathione S-transferase/chloride channel, C-terminal	4	0.470588	0.390247	WBGENE00001790, WBGENE00001784, WBGENE00001756, WBGENE00001751	589	52	13633	1.78046	1	0.994189	99.9395
GOTERM_MF_FAT	GO:0016765~transferase activity, transferring alkyl or aryl (other than methyl) groups	3	0.352941	0.445267	WBGENE00001784, WBGENE00001756, WBGENE00001751	287	35	6686	1.99681	1	0.961456	99.9656
Annotation Cluster 28	Enrichment Score: 0.912662431569741
Category	Term	Count	%	PValue	Genes	List Total	Pop Hits	Pop Total	Fold Enrichment	Bonferroni	Benjamini	FDR
GOTERM_MF_FAT	GO:0005509~calcium ion binding	16	1.88235	0.034973	WBGENE00016283, WBGENE00003591, WBGENE00018376, WBGENE00006861, WBGENE00000403, WBGENE00003497, WBGENE00006583, WBGENE00007197, WBGENE00004921, WBGENE00022214, WBGENE00017244, WBGENE00044779, WBGENE00020192, WBGENE00011330, WBGENE00000172, WBGENE00000288	287	210	6686	1.77495	0.999991	0.409931	38.2292
SP_PIR_KEYWORDS	calcium	11	1.29412	0.0408217	WBGENE00016283, WBGENE00006583, WBGENE00018376, WBGENE00004921, WBGENE00006861, WBGENE00022214, WBGENE00044779, WBGENE00011330, WBGENE00020192, WBGENE00000288, WBGENE00000403	825	127	19674	2.06551	0.999471	0.314213	40.181
INTERPRO	IPR018248:EF hand	6	0.705882	0.0677856	WBGENE00006583, WBGENE00018376, WBGENE00006861, WBGENE00022214, WBGENE00020192, WBGENE00000288	589	51	13633	2.72306	1	0.880557	65.0583
SMART	SM00054:EFh	6	0.705882	0.127287	WBGENE00006583, WBGENE00018376, WBGENE00006861, WBGENE00022214, WBGENE00020192, WBGENE00000288	232	64	5537	2.23747	1	0.781809	79.1929
INTERPRO	IPR002048:Calcium-binding EF-hand	6	0.705882	0.141496	WBGENE00006583, WBGENE00018376, WBGENE00006861, WBGENE00022214, WBGENE00020192, WBGENE00000288	589	64	13633	2.16994	1	0.940539	89.8269
INTERPRO	IPR018249:EF-HAND 2	7	0.823529	0.160277	WBGENE00006583, WBGENE00018376, WBGENE00006861, WBGENE00022214, WBGENE00044779, WBGENE00020192, WBGENE00000288	589	85	13633	1.90614	1	0.945441	92.6962
INTERPRO	IPR011992:EF-Hand type	7	0.823529	0.192289	WBGENE00006583, WBGENE00018376, WBGENE00007197, WBGENE00006861, WBGENE00022214, WBGENE00020192, WBGENE00000288	589	90	13633	1.80025	1	0.948337	95.9197
INTERPRO	IPR018247:EF-HAND 1	7	0.823529	0.330345	WBGENE00006583, WBGENE00018376, WBGENE00006861, WBGENE00022214, WBGENE00044779, WBGENE00020192, WBGENE00000288	589	109	13633	1.48644	1	0.989181	99.7538
SP_PIR_KEYWORDS	EF hand	3	0.352941	0.344315	WBGENE00006583, WBGENE00006861, WBGENE00000288	825	29	19674	2.46696	1	0.810008	99.4504
Annotation Cluster 29	Enrichment Score: 0.8604508376287517
Category	Term	Count	%	PValue	Genes	List Total	Pop Hits	Pop Total	Fold Enrichment	Bonferroni	Benjamini	FDR
SP_PIR_KEYWORDS	LIM domain	4	0.470588	0.129193	WBGENE00003375, WBGENE00016197, WBGENE00017904, WBGENE00003000	825	30	19674	3.17964	1	0.531748	81.8322
SMART	SM00132:LIM	4	0.470588	0.137325	WBGENE00003375, WBGENE00016197, WBGENE00017904, WBGENE00003000	232	31	5537	3.07953	1	0.779995	81.7914
INTERPRO	IPR001781:Zinc finger, LIM-type	4	0.470588	0.147794	WBGENE00003375, WBGENE00016197, WBGENE00017904, WBGENE00003000	589	31	13633	2.98658	1	0.943792	90.8893
Annotation Cluster 30	Enrichment Score: 0.8188187969211984
Category	Term	Count	%	PValue	Genes	List Total	Pop Hits	Pop Total	Fold Enrichment	Bonferroni	Benjamini	FDR
INTERPRO	IPR000742:EGF-like, type 3	10	1.17647	0.0212429	WBGENE00019957, WBGENE00003497, WBGENE00001107, WBGENE00003553, WBGENE00008194, WBGENE00007799, WBGENE00011330, WBGENE00020806, WBGENE00003551, WBGENE00003072	589	95	13633	2.43642	0.999999	0.667134	27.5048
INTERPRO	IPR013111:EGF, extracellular	4	0.470588	0.127733	WBGENE00003497, WBGENE00008194, WBGENE00020806, WBGENE00003072	589	29	13633	3.19255	1	0.936584	87.09
SMART	SM00181:EGF	8	0.941176	0.147704	WBGENE00019957, WBGENE00003497, WBGENE00001107, WBGENE00008194, WBGENE00007799, WBGENE00011330, WBGENE00020806, WBGENE00003072	232	105	5537	1.81839	1	0.779565	84.1633
INTERPRO	IPR013032:EGF-like region, conserved site	12	1.41176	0.151283	WBGENE00019957, WBGENE00003497, WBGENE00001107, WBGENE00003553, WBGENE00009968, WBGENE00007336, WBGENE00018571, WBGENE00008194, WBGENE00011330, WBGENE00020806, WBGENE00003551, WBGENE00003072	589	179	13633	1.55169	1	0.943575	91.4324
INTERPRO	IPR006210:EGF-like	8	0.941176	0.167633	WBGENE00019957, WBGENE00003497, WBGENE00001107, WBGENE00008194, WBGENE00007799, WBGENE00011330, WBGENE00020806, WBGENE00003072	589	105	13633	1.76351	1	0.941681	93.5981
SP_PIR_KEYWORDS	egf-like domain	7	0.823529	0.284416	WBGENE00003497, WBGENE00003553, WBGENE00008194, WBGENE00007799, WBGENE00011330, WBGENE00003551, WBGENE00003072	825	106	19674	1.57482	1	0.771767	98.3852
INTERPRO	IPR006209:EGF	3	0.352941	0.641587	WBGENE00003497, WBGENE00007799, WBGENE00003072	589	50	13633	1.38876	1	0.999496	100
Annotation Cluster 31	Enrichment Score: 0.8153859001754143
Category	Term	Count	%	PValue	Genes	List Total	Pop Hits	Pop Total	Fold Enrichment	Bonferroni	Benjamini	FDR
GOTERM_BP_FAT	GO:0032940~secretion by cell	5	0.588235	0.0680044	WBGENE00006750, WBGENE00000166, WBGENE00001189, WBGENE00022271, WBGENE00004267	313	39	7838	3.21045	1	0.647134	64.9519
SP_PIR_KEYWORDS	exocytosis	3	0.352941	0.0750079	WBGENE00006750, WBGENE00022271, WBGENE00004267	825	11	19674	6.5038	0.999999	0.418876	61.7598
GOTERM_BP_FAT	GO:0046903~secretion	7	0.823529	0.0773927	WBGENE00006750, WBGENE00000166, WBGENE00001189, WBGENE00022271, WBGENE00004921, WBGENE00004267, WBGENE00002173	313	75	7838	2.33721	1	0.679689	69.8556
GOTERM_BP_FAT	GO:0006887~exocytosis	3	0.352941	0.307166	WBGENE00006750, WBGENE00022271, WBGENE00004267	313	28	7838	2.68302	1	0.962641	99.5759
GOTERM_BP_FAT	GO:0016192~vesicle-mediated transport	6	0.705882	0.690803	WBGENE00006750, WBGENE00004719, WBGENE00007200, WBGENE00022271, WBGENE00006777, WBGENE00004267	313	145	7838	1.0362	1	0.999237	100
Annotation Cluster 32	Enrichment Score: 0.793704119311126
Category	Term	Count	%	PValue	Genes	List Total	Pop Hits	Pop Total	Fold Enrichment	Bonferroni	Benjamini	FDR
GOTERM_BP_FAT	GO:0045454~cell redox homeostasis	6	0.705882	0.115879	WBGENE00008905, WBGENE00019349, WBGENE00011495, WBGENE00009805, WBGENE00001790, WBGENE00016435	313	65	7838	2.31153	1	0.784737	84.0147
GOTERM_BP_FAT	GO:0019725~cellular homeostasis	7	0.823529	0.153882	WBGENE00008905, WBGENE00019349, WBGENE00011495, WBGENE00009805, WBGENE00001790, WBGENE00001500, WBGENE00016435	313	91	7838	1.92627	1	0.845018	91.6888
INTERPRO	IPR012335:Thioredoxin fold	9	1.05882	0.1669	WBGENE00008905, WBGENE00019349, WBGENE00011495, WBGENE00001790, WBGENE00001784, WBGENE00001756, WBGENE00001751, WBGENE00019846, WBGENE00016435	589	124	13633	1.67995	1	0.944731	93.5131
GOTERM_BP_FAT	GO:0042592~homeostatic process	8	0.941176	0.179085	WBGENE00008905, WBGENE00019349, WBGENE00011495, WBGENE00009805, WBGENE00001790, WBGENE00000458, WBGENE00001500, WBGENE00016435	313	116	7838	1.727	1	0.880831	94.7015
INTERPRO	IPR017936:Thioredoxin-like	4	0.470588	0.20173	WBGENE00008905, WBGENE00019349, WBGENE00011495, WBGENE00016435	589	36	13633	2.57178	1	0.950268	96.5787
Annotation Cluster 33	Enrichment Score: 0.7691507314617839
Category	Term	Count	%	PValue	Genes	List Total	Pop Hits	Pop Total	Fold Enrichment	Bonferroni	Benjamini	FDR
INTERPRO	IPR002413:Ves allergen	3	0.352941	0.165189	WBGENE00008625, WBGENE00009896, WBGENE00008027	589	17	13633	4.08459	1	0.946754	93.3107
SMART	SM00198:SCP	4	0.470588	0.167409	WBGENE00008625, WBGENE00009896, WBGENE00008027, WBGENE00007398	232	34	5537	2.80781	1	0.800043	87.9072
INTERPRO	IPR014044:SCP-like extracellular	4	0.470588	0.16879	WBGENE00008625, WBGENE00009896, WBGENE00008027, WBGENE00007398	589	33	13633	2.80558	1	0.935178	93.7301
INTERPRO	IPR001283:Allergen V5/Tpx-1 related	4	0.470588	0.179594	WBGENE00008625, WBGENE00009896, WBGENE00008027, WBGENE00007398	589	34	13633	2.72306	1	0.939498	94.846
Annotation Cluster 34	Enrichment Score: 0.7361380435132813
Category	Term	Count	%	PValue	Genes	List Total	Pop Hits	Pop Total	Fold Enrichment	Bonferroni	Benjamini	FDR
INTERPRO	IPR008753:Peptidase M13	3	0.352941	0.120086	WBGENE00020788, WBGENE00018984, WBGENE00010070	589	14	13633	4.95986	1	0.941578	85.2867
COG_ONTOLOGY	Posttranslational modification, protein turnover, chaperones	8	0.941176	0.121005	WBGENE00015660, WBGENE00020788, WBGENE00018984, WBGENE00020139, WBGENE00013492, WBGENE00020382, WBGENE00019185, WBGENE00010070, WBGENE00002021	44	110	1118	1.84793	0.873006	0.873006	59.9845
INTERPRO	IPR000718:Peptidase M13, neprilysin	3	0.352941	0.228745	WBGENE00020788, WBGENE00018984, WBGENE00010070	589	21	13633	3.30657	1	0.964086	97.9573
INTERPRO	IPR018497:Peptidase M13, neprilysin, C-terminal	3	0.352941	0.341822	WBGENE00020788, WBGENE00018984, WBGENE00010070	589	28	13633	2.47993	1	0.99037	99.81
Annotation Cluster 35	Enrichment Score: 0.6893045288954885
Category	Term	Count	%	PValue	Genes	List Total	Pop Hits	Pop Total	Fold Enrichment	Bonferroni	Benjamini	FDR
GOTERM_BP_FAT	GO:0044271~nitrogen compound biosynthetic process	16	1.88235	0.034621	WBGENE00015551, WBGENE00008654, WBGENE00019489, WBGENE00000298, WBGENE00018174, WBGENE00001537, WBGENE00006915, WBGENE00018146, WBGENE00000112, WBGENE00001530, WBGENE00003031, WBGENE00015660, WBGENE00007197, WBGENE00000068, WBGENE00001149, WBGENE00010759	313	225	7838	1.78073	1	0.472846	40.817
GOTERM_BP_FAT	GO:0009127~purine nucleoside monophosphate biosynthetic process	3	0.352941	0.0575448	WBGENE00015551, WBGENE00008654, WBGENE00018174	313	10	7838	7.51246	1	0.61959	58.6172
GOTERM_BP_FAT	GO:0009126~purine nucleoside monophosphate metabolic process	3	0.352941	0.0575448	WBGENE00015551, WBGENE00008654, WBGENE00018174	313	10	7838	7.51246	1	0.61959	58.6172
GOTERM_BP_FAT	GO:0009168~purine ribonucleoside monophosphate biosynthetic process	3	0.352941	0.0575448	WBGENE00015551, WBGENE00008654, WBGENE00018174	313	10	7838	7.51246	1	0.61959	58.6172
GOTERM_BP_FAT	GO:0009167~purine ribonucleoside monophosphate metabolic process	3	0.352941	0.0575448	WBGENE00015551, WBGENE00008654, WBGENE00018174	313	10	7838	7.51246	1	0.61959	58.6172
GOTERM_BP_FAT	GO:0009124~nucleoside monophosphate biosynthetic process	6	0.705882	0.062585	WBGENE00015551, WBGENE00008654, WBGENE00018174, WBGENE00000068, WBGENE00001537, WBGENE00001530	313	54	7838	2.78239	1	0.633054	61.7923
GOTERM_BP_FAT	GO:0009123~nucleoside monophosphate metabolic process	6	0.705882	0.0667094	WBGENE00015551, WBGENE00008654, WBGENE00018174, WBGENE00000068, WBGENE00001537, WBGENE00001530	313	55	7838	2.7318	1	0.648464	64.2199
GOTERM_BP_FAT	GO:0009161~ribonucleoside monophosphate metabolic process	3	0.352941	0.0922856	WBGENE00015551, WBGENE00008654, WBGENE00018174	313	13	7838	5.77882	1	0.722778	76.3413
GOTERM_BP_FAT	GO:0009156~ribonucleoside monophosphate biosynthetic process	3	0.352941	0.0922856	WBGENE00015551, WBGENE00008654, WBGENE00018174	313	13	7838	5.77882	1	0.722778	76.3413
KEGG_PATHWAY	cel00230:Purine metabolism	8	0.941176	0.1122	WBGENE00008654, WBGENE00018174, WBGENE00000068, WBGENE00001537, WBGENE00017610, WBGENE00003579, WBGENE00017244, WBGENE00001530	63	102	1534	1.90974	0.999108	0.504483	69.5293
GOTERM_BP_FAT	GO:0009165~nucleotide biosynthetic process	8	0.941176	0.362482	WBGENE00015551, WBGENE00008654, WBGENE00018174, WBGENE00015660, WBGENE00000068, WBGENE00001537, WBGENE00006915, WBGENE00001530	313	146	7838	1.37214	1	0.978017	99.8771
GOTERM_BP_FAT	GO:0034404~nucleobase, nucleoside and nucleotide biosynthetic process	8	0.941176	0.408556	WBGENE00015551, WBGENE00008654, WBGENE00018174, WBGENE00015660, WBGENE00000068, WBGENE00001537, WBGENE00006915, WBGENE00001530	313	153	7838	1.30936	1	0.986936	99.9598
GOTERM_BP_FAT	GO:0034654~nucleobase, nucleoside, nucleotide and nucleic acid biosynthetic process	8	0.941176	0.408556	WBGENE00015551, WBGENE00008654, WBGENE00018174, WBGENE00015660, WBGENE00000068, WBGENE00001537, WBGENE00006915, WBGENE00001530	313	153	7838	1.30936	1	0.986936	99.9598
GOTERM_BP_FAT	GO:0009152~purine ribonucleotide biosynthetic process	5	0.588235	0.449071	WBGENE00015551, WBGENE00008654, WBGENE00018174, WBGENE00015660, WBGENE00006915	313	86	7838	1.4559	1	0.990184	99.986
SMART	SM00044:CYCc	3	0.352941	0.461049	WBGENE00000068, WBGENE00001537, WBGENE00001530	232	37	5537	1.93511	1	0.957909	99.9197
GOTERM_BP_FAT	GO:0009190~cyclic nucleotide biosynthetic process	3	0.352941	0.463684	WBGENE00000068, WBGENE00001537, WBGENE00001530	313	39	7838	1.92627	1	0.991554	99.9906
GOTERM_BP_FAT	GO:0009260~ribonucleotide biosynthetic process	5	0.588235	0.47555	WBGENE00015551, WBGENE00008654, WBGENE00018174, WBGENE00015660, WBGENE00006915	313	89	7838	1.40683	1	0.992007	99.9933
GOTERM_BP_FAT	GO:0009150~purine ribonucleotide metabolic process	5	0.588235	0.47555	WBGENE00015551, WBGENE00008654, WBGENE00018174, WBGENE00015660, WBGENE00006915	313	89	7838	1.40683	1	0.992007	99.9933
GOTERM_BP_FAT	GO:0009187~cyclic nucleotide metabolic process	3	0.352941	0.476923	WBGENE00000068, WBGENE00001537, WBGENE00001530	313	40	7838	1.87812	1	0.991707	99.9935
INTERPRO	IPR001054:Adenylyl cyclase class-3/4/guanylyl cyclase	3	0.352941	0.478219	WBGENE00000068, WBGENE00001537, WBGENE00001530	589	37	13633	1.8767	1	0.997133	99.9941
GOTERM_BP_FAT	GO:0006164~purine nucleotide biosynthetic process	6	0.705882	0.485545	WBGENE00015551, WBGENE00008654, WBGENE00018174, WBGENE00015660, WBGENE00006915, WBGENE00001530	313	115	7838	1.30651	1	0.99224	99.995
GOTERM_BP_FAT	GO:0009259~ribonucleotide metabolic process	5	0.588235	0.501536	WBGENE00015551, WBGENE00008654, WBGENE00018174, WBGENE00015660, WBGENE00006915	313	92	7838	1.36095	1	0.993093	99.9968
GOTERM_MF_FAT	GO:0016849~phosphorus-oxygen lyase activity	3	0.352941	0.502019	WBGENE00000068, WBGENE00001537, WBGENE00001530	287	39	6686	1.79201	1	0.974419	99.992
GOTERM_BP_FAT	GO:0006163~purine nucleotide metabolic process	6	0.705882	0.515956	WBGENE00015551, WBGENE00008654, WBGENE00018174, WBGENE00015660, WBGENE00006915, WBGENE00001530	313	119	7838	1.2626	1	0.993724	99.998
Annotation Cluster 36	Enrichment Score: 0.6800954367365422
Category	Term	Count	%	PValue	Genes	List Total	Pop Hits	Pop Total	Fold Enrichment	Bonferroni	Benjamini	FDR
INTERPRO	IPR002213:UDP-glucuronosyl/UDP-glucosyltransferase	9	1.05882	0.024797	WBGENE00010512, WBGENE00020589, WBGENE00007885, WBGENE00017331, WBGENE00017959, WBGENE00019234, WBGENE00015141, WBGENE00010515, WBGENE00010514	589	82	13633	2.54042	1	0.697145	31.3497
GOTERM_BP_FAT	GO:0030259~lipid glycosylation	3	0.352941	0.52783	WBGENE00017331, WBGENE00019234, WBGENE00015141	313	44	7838	1.70738	1	0.994415	99.9986
GOTERM_BP_FAT	GO:0030258~lipid modification	3	0.352941	0.696338	WBGENE00017331, WBGENE00019234, WBGENE00015141	313	60	7838	1.25208	1	0.999268	100
Annotation Cluster 37	Enrichment Score: 0.6740661561851394
Category	Term	Count	%	PValue	Genes	List Total	Pop Hits	Pop Total	Fold Enrichment	Bonferroni	Benjamini	FDR
GOTERM_MF_FAT	GO:0015298~solute:cation antiporter activity	3	0.352941	0.16297	WBGENE00009618, WBGENE00003566, WBGENE00003567	287	17	6686	4.11109	1	0.773955	90.9945
GOTERM_MF_FAT	GO:0015300~solute:solute antiporter activity	3	0.352941	0.225921	WBGENE00009618, WBGENE00003566, WBGENE00003567	287	21	6686	3.32802	1	0.837136	96.8739
GOTERM_MF_FAT	GO:0015297~antiporter activity	3	0.352941	0.25807	WBGENE00009618, WBGENE00003566, WBGENE00003567	287	23	6686	3.03863	1	0.87387	98.2392
Annotation Cluster 38	Enrichment Score: 0.6488680340314654
Category	Term	Count	%	PValue	Genes	List Total	Pop Hits	Pop Total	Fold Enrichment	Bonferroni	Benjamini	FDR
SP_PIR_KEYWORDS	lipoprotein	5	0.588235	0.133022	WBGENE00001664, WBGENE00001665, WBGENE00001670, WBGENE00004267, WBGENE00003072	825	47	19674	2.53694	1	0.532281	82.7928
UP_SEQ_FEATURE	lipid moiety-binding region:S-palmitoyl cysteine	3	0.352941	0.142516	WBGENE00001664, WBGENE00001665, WBGENE00001670	137	16	3249	4.44662	1	0.986971	87.9687
SP_PIR_KEYWORDS	palmitate	3	0.352941	0.142912	WBGENE00001664, WBGENE00001665, WBGENE00001670	825	16	19674	4.47136	1	0.549552	85.0625
PIR_SUPERFAMILY	PIRSF002400:GTP-binding regulatory protein Gs alpha chain	3	0.352941	0.169455	WBGENE00001664, WBGENE00001665, WBGENE00001670	189	18	4541	4.00441	1	0.994967	89.6421
INTERPRO	IPR001019:Guanine nucleotide binding protein (G-protein), alpha subunit	3	0.352941	0.244931	WBGENE00001664, WBGENE00001665, WBGENE00001670	589	22	13633	3.15627	1	0.970706	98.5133
UP_SEQ_FEATURE	lipid moiety-binding region:N-myristoyl glycine	3	0.352941	0.265867	WBGENE00001664, WBGENE00001665, WBGENE00001670	137	24	3249	2.96442	1	0.999166	98.5833
SP_PIR_KEYWORDS	myristate	3	0.352941	0.266125	WBGENE00001664, WBGENE00001665, WBGENE00001670	825	24	19674	2.98091	1	0.753431	97.7957
SP_PIR_KEYWORDS	gtp-binding	9	1.05882	0.374792	WBGENE00001664, WBGENE00000298, WBGENE00001665, WBGENE00006535, WBGENE00022177, WBGENE00016911, WBGENE00001670, WBGENE00004275, WBGENE00004267	825	163	19674	1.31672	1	0.817355	99.6944
UP_SEQ_FEATURE	nucleotide phosphate-binding region:GTP	4	0.470588	0.484947	WBGENE00001664, WBGENE00001665, WBGENE00001670, WBGENE00004267	137	62	3249	1.53002	1	0.999999	99.9893
Annotation Cluster 39	Enrichment Score: 0.6173613338504297
Category	Term	Count	%	PValue	Genes	List Total	Pop Hits	Pop Total	Fold Enrichment	Bonferroni	Benjamini	FDR
KEGG_PATHWAY	cel00270:Cysteine and methionine metabolism	4	0.470588	0.0768224	WBGENE00009628, WBGENE00018986, WBGENE00020139, WBGENE00010759, WBGENE00020382	63	25	1534	3.89587	0.99105	0.445402	54.9863
KEGG_PATHWAY	cel00260:Glycine, serine and threonine metabolism	3	0.352941	0.162694	WBGENE00011291, WBGENE00020139, WBGENE00010456, WBGENE00020382	63	18	1534	4.0582	0.999972	0.582315	83.02
GOTERM_MF_FAT	GO:0030170~pyridoxal phosphate binding	5	0.588235	0.207856	WBGENE00009628, WBGENE00011291, WBGENE00020139, WBGENE00010759, WBGENE00010456, WBGENE00020382	287	55	6686	2.11783	1	0.822078	95.7284
GOTERM_MF_FAT	GO:0070279~vitamin B6 binding	5	0.588235	0.207856	WBGENE00009628, WBGENE00011291, WBGENE00020139, WBGENE00010759, WBGENE00010456, WBGENE00020382	287	55	6686	2.11783	1	0.822078	95.7284
GOTERM_MF_FAT	GO:0019842~vitamin binding	6	0.705882	0.426735	WBGENE00009628, WBGENE00011291, WBGENE00012131, WBGENE00020139, WBGENE00010759, WBGENE00010456, WBGENE00020382	287	100	6686	1.39777	1	0.958508	99.9463
GOTERM_MF_FAT	GO:0048037~cofactor binding	8	0.941176	0.85761	WBGENE00009628, WBGENE00017262, WBGENE00011291, WBGENE00018146, WBGENE00016266, WBGENE00020139, WBGENE00010759, WBGENE00010456, WBGENE00020382	287	226	6686	0.824643	1	0.999739	100
Annotation Cluster 40	Enrichment Score: 0.536753837290449
Category	Term	Count	%	PValue	Genes	List Total	Pop Hits	Pop Total	Fold Enrichment	Bonferroni	Benjamini	FDR
GOTERM_BP_FAT	GO:0040002~collagen and cuticulin-based cuticle development	6	0.705882	0.280286	WBGENE00000656, WBGENE00002056, WBGENE00003553, WBGENE00006641, WBGENE00001696, WBGENE00000240	313	89	7838	1.68819	1	0.959972	99.2526
GOTERM_BP_FAT	GO:0042335~cuticle development	6	0.705882	0.295848	WBGENE00000656, WBGENE00002056, WBGENE00003553, WBGENE00006641, WBGENE00001696, WBGENE00000240	313	91	7838	1.65109	1	0.958701	99.4602
GOTERM_BP_FAT	GO:0007592~protein-based cuticle development	6	0.705882	0.295848	WBGENE00000656, WBGENE00002056, WBGENE00003553, WBGENE00006641, WBGENE00001696, WBGENE00000240	313	91	7838	1.65109	1	0.958701	99.4602
Annotation Cluster 41	Enrichment Score: 0.48167993210757887
Category	Term	Count	%	PValue	Genes	List Total	Pop Hits	Pop Total	Fold Enrichment	Bonferroni	Benjamini	FDR
SMART	SM00060:FN3	4	0.470588	0.289232	WBGENE00007944, WBGENE00016354, WBGENE00019935, WBGENE00017184	232	45	5537	2.12146	1	0.915432	98.0487
INTERPRO	IPR003961:Fibronectin, type III	4	0.470588	0.306877	WBGENE00007944, WBGENE00016354, WBGENE00019935, WBGENE00017184	589	45	13633	2.05742	1	0.985139	99.5876
INTERPRO	IPR008957:Fibronectin, type III-like fold	3	0.352941	0.404342	WBGENE00007944, WBGENE00016354, WBGENE00017184	589	32	13633	2.16994	1	0.994636	99.9574
Annotation Cluster 42	Enrichment Score: 0.4722361651489297
Category	Term	Count	%	PValue	Genes	List Total	Pop Hits	Pop Total	Fold Enrichment	Bonferroni	Benjamini	FDR
SP_PIR_KEYWORDS	heme	10	1.17647	0.0764405	WBGENE00016201, WBGENE00016147, WBGENE00008256, WBGENE00011671, WBGENE00019967, WBGENE00020279, WBGENE00022284, WBGENE00016215, WBGENE00020045, WBGENE00011009	825	124	19674	1.92317	0.999999	0.413204	62.4836
GOTERM_MF_FAT	GO:0020037~heme binding	11	1.29412	0.0916026	WBGENE00016147, WBGENE00008256, WBGENE00009387, WBGENE00011671, WBGENE00019967, WBGENE00017968, WBGENE00020279, WBGENE00022284, WBGENE00016215, WBGENE00020045, WBGENE00011009	287	145	6686	1.7673	1	0.647955	72.7493
GOTERM_MF_FAT	GO:0046906~tetrapyrrole binding	11	1.29412	0.0981191	WBGENE00016147, WBGENE00008256, WBGENE00009387, WBGENE00011671, WBGENE00019967, WBGENE00017968, WBGENE00020279, WBGENE00022284, WBGENE00016215, WBGENE00020045, WBGENE00011009	287	147	6686	1.74325	1	0.650794	75.279
SP_PIR_KEYWORDS	Monooxygenase	6	0.705882	0.308517	WBGENE00016147, WBGENE00022144, WBGENE00011671, WBGENE00019967, WBGENE00000240, WBGENE00011009	825	88	19674	1.62595	1	0.796045	98.9415
SP_PIR_KEYWORDS	iron	11	1.29412	0.323329	WBGENE00016201, WBGENE00016147, WBGENE00016294, WBGENE00018986, WBGENE00011671, WBGENE00019967, WBGENE00000240, WBGENE00001993, WBGENE00009101, WBGENE00011009, WBGENE00001843	825	199	19674	1.31819	1	0.799445	99.1895
COG_ONTOLOGY	Secondary metabolites biosynthesis, transport, and catabolism	5	0.588235	0.37966	WBGENE00016147, WBGENE00011671, WBGENE00019967, WBGENE00018146, WBGENE00011009	44	81	1118	1.56846	0.999519	0.921653	96.6318
INTERPRO	IPR017973:Cytochrome P450, C-terminal region	4	0.470588	0.624527	WBGENE00016147, WBGENE00011671, WBGENE00019967, WBGENE00011009	589	74	13633	1.25114	1	0.999536	100
INTERPRO	IPR002401:Cytochrome P450, E-class, group I	4	0.470588	0.633613	WBGENE00016147, WBGENE00011671, WBGENE00019967, WBGENE00011009	589	75	13633	1.23445	1	0.999454	100
INTERPRO	IPR017972:Cytochrome P450, conserved site	4	0.470588	0.633613	WBGENE00016147, WBGENE00011671, WBGENE00019967, WBGENE00011009	589	75	13633	1.23445	1	0.999454	100
INTERPRO	IPR001128:Cytochrome P450	4	0.470588	0.651322	WBGENE00016147, WBGENE00011671, WBGENE00019967, WBGENE00011009	589	77	13633	1.20239	1	0.999552	100
GOTERM_MF_FAT	GO:0009055~electron carrier activity	9	1.05882	0.661899	WBGENE00016147, WBGENE00009805, WBGENE00011671, WBGENE00001790, WBGENE00019967, WBGENE00018146, WBGENE00022675, WBGENE00008375, WBGENE00011009, WBGENE00020151	287	206	6686	1.01779	1	0.995282	100
SP_PIR_KEYWORDS	metalloprotein	4	0.470588	0.76573	WBGENE00016147, WBGENE00011671, WBGENE00009101, WBGENE00011009	825	95	19674	1.0041	1	0.985546	100
Annotation Cluster 43	Enrichment Score: 0.4578894201441836
Category	Term	Count	%	PValue	Genes	List Total	Pop Hits	Pop Total	Fold Enrichment	Bonferroni	Benjamini	FDR
SP_PIR_KEYWORDS	iron	11	1.29412	0.323329	WBGENE00016201, WBGENE00016147, WBGENE00016294, WBGENE00018986, WBGENE00011671, WBGENE00019967, WBGENE00000240, WBGENE00001993, WBGENE00009101, WBGENE00011009, WBGENE00001843	825	199	19674	1.31819	1	0.799445	99.1895
GOTERM_BP_FAT	GO:0055114~oxidation reduction	18	2.11765	0.354889	WBGENE00022144, WBGENE00016266, WBGENE00000112, WBGENE00008538, WBGENE00000240, WBGENE00001993, WBGENE00001843, WBGENE00020151, WBGENE00019846, WBGENE00016201, WBGENE00016147, WBGENE00013896, WBGENE00007197, WBGENE00018986, WBGENE00011671, WBGENE00019967, WBGENE00022076, WBGENE00008375, WBGENE00011009	313	382	7838	1.17997	1	0.976886	99.8534
SP_PIR_KEYWORDS	oxidoreductase	15	1.76471	0.368632	WBGENE00022144, WBGENE00016266, WBGENE00000240, WBGENE00001993, WBGENE00001843, WBGENE00020151, WBGENE00019846, WBGENE00016201, WBGENE00016147, WBGENE00007197, WBGENE00018986, WBGENE00011671, WBGENE00019967, WBGENE00022076, WBGENE00008375, WBGENE00011009	825	298	19674	1.20037	1	0.823438	99.6551
Annotation Cluster 44	Enrichment Score: 0.3500497690472478
Category	Term	Count	%	PValue	Genes	List Total	Pop Hits	Pop Total	Fold Enrichment	Bonferroni	Benjamini	FDR
PIR_SUPERFAMILY	PIRSF001710:Ras-related protein Rab	3	0.352941	0.0733468	WBGENE00022177, WBGENE00004275, WBGENE00004267	189	11	4541	6.55267	0.999998	0.961478	60.5546
SP_PIR_KEYWORDS	lipoprotein	5	0.588235	0.133022	WBGENE00001664, WBGENE00001665, WBGENE00001670, WBGENE00004267, WBGENE00003072	825	47	19674	2.53694	1	0.532281	82.7928
GOTERM_MF_FAT	GO:0005525~GTP binding	11	1.29412	0.295148	WBGENE00001664, WBGENE00016147, WBGENE00000298, WBGENE00001665, WBGENE00006535, WBGENE00022177, WBGENE00016911, WBGENE00001670, WBGENE00004275, WBGENE00012763, WBGENE00004267	287	190	6686	1.34873	1	0.902414	99.1201
GOTERM_MF_FAT	GO:0032561~guanyl ribonucleotide binding	11	1.29412	0.300718	WBGENE00001664, WBGENE00016147, WBGENE00000298, WBGENE00001665, WBGENE00006535, WBGENE00022177, WBGENE00016911, WBGENE00001670, WBGENE00004275, WBGENE00012763, WBGENE00004267	287	191	6686	1.34166	1	0.902919	99.2097
GOTERM_MF_FAT	GO:0019001~guanyl nucleotide binding	11	1.29412	0.311937	WBGENE00001664, WBGENE00016147, WBGENE00000298, WBGENE00001665, WBGENE00006535, WBGENE00022177, WBGENE00016911, WBGENE00001670, WBGENE00004275, WBGENE00012763, WBGENE00004267	287	193	6686	1.32776	1	0.908359	99.3651
GOTERM_BP_FAT	GO:0007242~intracellular signaling cascade	12	1.41176	0.348166	WBGENE00006752, WBGENE00008311, WBGENE00000958, WBGENE00000068, WBGENE00001537, WBGENE00019832, WBGENE00022177, WBGENE00016911, WBGENE00001530, WBGENE00004275, WBGENE00004267, WBGENE00004033	313	238	7838	1.2626	1	0.975973	99.829
SP_PIR_KEYWORDS	gtp-binding	9	1.05882	0.374792	WBGENE00001664, WBGENE00000298, WBGENE00001665, WBGENE00006535, WBGENE00022177, WBGENE00016911, WBGENE00001670, WBGENE00004275, WBGENE00004267	825	163	19674	1.31672	1	0.817355	99.6944
INTERPRO	IPR013753:Ras	4	0.470588	0.425325	WBGENE00022177, WBGENE00016911, WBGENE00004275, WBGENE00004267	589	55	13633	1.68335	1	0.995237	99.9751
GOTERM_BP_FAT	GO:0034613~cellular protein localization	8	0.941176	0.473963	WBGENE00006750, WBGENE00000166, WBGENE00016147, WBGENE00004719, WBGENE00006777, WBGENE00022177, WBGENE00004275, WBGENE00004267	313	163	7838	1.22903	1	0.992279	99.993
GOTERM_BP_FAT	GO:0070727~cellular macromolecule localization	8	0.941176	0.473963	WBGENE00006750, WBGENE00000166, WBGENE00016147, WBGENE00004719, WBGENE00006777, WBGENE00022177, WBGENE00004275, WBGENE00004267	313	163	7838	1.22903	1	0.992279	99.993
UP_SEQ_FEATURE	nucleotide phosphate-binding region:GTP	4	0.470588	0.484947	WBGENE00001664, WBGENE00001665, WBGENE00001670, WBGENE00004267	137	62	3249	1.53002	1	0.999999	99.9893
GOTERM_MF_FAT	GO:0003924~GTPase activity	5	0.588235	0.486847	WBGENE00006535, WBGENE00022177, WBGENE00004275, WBGENE00012763, WBGENE00004267	287	84	6686	1.38668	1	0.973351	99.988
INTERPRO	IPR001806:Ras GTPase	4	0.470588	0.493119	WBGENE00022177, WBGENE00016911, WBGENE00004275, WBGENE00004267	589	61	13633	1.51777	1	0.997406	99.9962
GOTERM_BP_FAT	GO:0006886~intracellular protein transport	7	0.823529	0.547689	WBGENE00006750, WBGENE00000166, WBGENE00016147, WBGENE00006777, WBGENE00022177, WBGENE00004275, WBGENE00004267	313	149	7838	1.17645	1	0.995066	99.9993
GOTERM_BP_FAT	GO:0006913~nucleocytoplasmic transport	3	0.352941	0.575285	WBGENE00022177, WBGENE00004275, WBGENE00004267	313	48	7838	1.5651	1	0.996141	99.9997
GOTERM_BP_FAT	GO:0051169~nuclear transport	3	0.352941	0.575285	WBGENE00022177, WBGENE00004275, WBGENE00004267	313	48	7838	1.5651	1	0.996141	99.9997
GOTERM_BP_FAT	GO:0046907~intracellular transport	8	0.941176	0.591786	WBGENE00006750, WBGENE00000166, WBGENE00016147, WBGENE00000244, WBGENE00006777, WBGENE00022177, WBGENE00004275, WBGENE00004267	313	182	7838	1.10073	1	0.996836	99.9998
GOTERM_BP_FAT	GO:0007264~small GTPase mediated signal transduction	4	0.470588	0.778409	WBGENE00022177, WBGENE00016911, WBGENE00004275, WBGENE00004267	313	102	7838	0.982021	1	0.999742	100
GOTERM_BP_FAT	GO:0015031~protein transport	8	0.941176	0.868172	WBGENE00006750, WBGENE00000166, WBGENE00016147, WBGENE00006777, WBGENE00022177, WBGENE00016911, WBGENE00004275, WBGENE00004267	313	247	7838	0.811062	1	0.999976	100
INTERPRO	IPR005225:Small GTP-binding protein	3	0.352941	0.86997	WBGENE00022177, WBGENE00004275, WBGENE00004267	589	81	13633	0.85726	1	0.999998	100
GOTERM_BP_FAT	GO:0045184~establishment of protein localization	8	0.941176	0.880875	WBGENE00006750, WBGENE00000166, WBGENE00016147, WBGENE00006777, WBGENE00022177, WBGENE00016911, WBGENE00004275, WBGENE00004267	313	252	7838	0.794969	1	0.999983	100
GOTERM_BP_FAT	GO:0008104~protein localization	10	1.17647	0.913719	WBGENE00006750, WBGENE00000166, WBGENE00016147, WBGENE00004719, WBGENE00001330, WBGENE00006777, WBGENE00022177, WBGENE00016911, WBGENE00004275, WBGENE00004267	313	329	7838	0.761141	1	0.999994	100
Annotation Cluster 45	Enrichment Score: 0.34905163462936056
Category	Term	Count	%	PValue	Genes	List Total	Pop Hits	Pop Total	Fold Enrichment	Bonferroni	Benjamini	FDR
INTERPRO	IPR013128:Peptidase C1A, papain	3	0.352941	0.357681	WBGENE00000785, WBGENE00018984, WBGENE00021070	589	29	13633	2.39441	1	0.992038	99.8681
SMART	SM00645:Pept_C1	3	0.352941	0.373254	WBGENE00000785, WBGENE00018984, WBGENE00021070	232	31	5537	2.30965	1	0.943492	99.5426
INTERPRO	IPR000668:Peptidase C1A, papain C-terminal	3	0.352941	0.388957	WBGENE00000785, WBGENE00018984, WBGENE00021070	589	31	13633	2.23994	1	0.994524	99.9376
GOTERM_MF_FAT	GO:0008234~cysteine-type peptidase activity	4	0.470588	0.773379	WBGENE00000785, WBGENE00018984, WBGENE00023410, WBGENE00021070	287	94	6686	0.991326	1	0.998795	100
Annotation Cluster 46	Enrichment Score: 0.34534767902370883
Category	Term	Count	%	PValue	Genes	List Total	Pop Hits	Pop Total	Fold Enrichment	Bonferroni	Benjamini	FDR
GOTERM_MF_FAT	GO:0003700~transcription factor activity	31	3.64706	0.097675	WBGENE00003100, WBGENE00003604, WBGENE00006818, WBGENE00003694, WBGENE00000437, WBGENE00007058, WBGENE00020015, WBGENE00007984, WBGENE00015902, WBGENE00020118, WBGENE00017512, WBGENE00003000, WBGENE00000441, WBGENE00004393, WBGENE00003633, WBGENE00044330, WBGENE00003613, WBGENE00044354, WBGENE00000446, WBGENE00000458, WBGENE00020850, WBGENE00006543, WBGENE00006870, WBGENE00003652, WBGENE00011396,…	287	550	6686	1.31306	1	0.660694	75.1138
GOTERM_BP_FAT	GO:0006355~regulation of transcription, DNA-dependent	31	3.64706	0.286367	WBGENE00003100, WBGENE00003604, WBGENE00006818, WBGENE00003694, WBGENE00000437, WBGENE00007058, WBGENE00020015, WBGENE00007984, WBGENE00015902, WBGENE00017512, WBGENE00003000, WBGENE00000441, WBGENE00004393, WBGENE00003633, WBGENE00044330, WBGENE00003613, WBGENE00044354, WBGENE00000446, WBGENE00000458, WBGENE00022177, WBGENE00020850, WBGENE00006543, WBGENE00006870, WBGENE00003652, WBGENE00011396,…	313	673	7838	1.15347	1	0.959346	99.3413
GOTERM_MF_FAT	GO:0043565~sequence-specific DNA binding	24	2.82353	0.28975	WBGENE00000441, WBGENE00003633, WBGENE00044330, WBGENE00003604, WBGENE00003613, WBGENE00006818, WBGENE00000458, WBGENE00000446, WBGENE00020850, WBGENE00003694, WBGENE00000437, WBGENE00020015, WBGENE00006870, WBGENE00007984, WBGENE00015902, WBGENE00003652, WBGENE00011396, WBGENE00011130, WBGENE00006844, WBGENE00003705, WBGENE00017512, WBGENE00003702, WBGENE00008309, WBGENE00003000	287	473	6686	1.18205	1	0.902088	99.0244
GOTERM_BP_FAT	GO:0051252~regulation of RNA metabolic process	31	3.64706	0.290827	WBGENE00003100, WBGENE00003604, WBGENE00006818, WBGENE00003694, WBGENE00000437, WBGENE00007058, WBGENE00020015, WBGENE00007984, WBGENE00015902, WBGENE00017512, WBGENE00003000, WBGENE00000441, WBGENE00004393, WBGENE00003633, WBGENE00044330, WBGENE00003613, WBGENE00044354, WBGENE00000446, WBGENE00000458, WBGENE00022177, WBGENE00020850, WBGENE00006543, WBGENE00006870, WBGENE00003652, WBGENE00011396,…	313	676	7838	1.14835	1	0.959812	99.4
SP_PIR_KEYWORDS	dna-binding	28	3.29412	0.340911	WBGENE00003100, WBGENE00003604, WBGENE00006818, WBGENE00003694, WBGENE00000437, WBGENE00020015, WBGENE00007984, WBGENE00015902, WBGENE00015138, WBGENE00017512, WBGENE00003000, WBGENE00000441, WBGENE00003633, WBGENE00044330, WBGENE00003613, WBGENE00000446, WBGENE00000458, WBGENE00020850, WBGENE00006543, WBGENE00000448, WBGENE00006870, WBGENE00003652, WBGENE00011396, WBGENE00006844, WBGENE00003705,…	825	589	19674	1.13366	1	0.813038	99.4142
SMART	SM00430:HOLI	14	1.64706	0.353931	WBGENE00003633, WBGENE00003604, WBGENE00003613, WBGENE00044354, WBGENE00020850, WBGENE00003694, WBGENE00020015, WBGENE00003652, WBGENE00015902, WBGENE00011396, WBGENE00003705, WBGENE00017512, WBGENE00003702, WBGENE00008309	232	273	5537	1.22392	1	0.949467	99.3508
SP_PIR_KEYWORDS	zinc	37	4.35294	0.371324	WBGENE00003100, WBGENE00016283, WBGENE00003604, WBGENE00003694, WBGENE00017904, WBGENE00003528, WBGENE00020015, WBGENE00015902, WBGENE00006750, WBGENE00015138, WBGENE00001650, WBGENE00006752, WBGENE00003375, WBGENE00017512, WBGENE00016197, WBGENE00009101, WBGENE00019185, WBGENE00004033, WBGENE00003551, WBGENE00003000, WBGENE00017671, WBGENE00003633, WBGENE00000298, WBGENE00003553, WBGENE00003613,…	825	811	19674	1.08798	1	0.819942	99.6728
SP_PIR_KEYWORDS	transcription regulation	23	2.70588	0.379796	WBGENE00000441, WBGENE00004393, WBGENE00003633, WBGENE00003604, WBGENE00003613, WBGENE00044354, WBGENE00006818, WBGENE00000458, WBGENE00000446, WBGENE00020850, WBGENE00003694, WBGENE00000437, WBGENE00020015, WBGENE00006870, WBGENE00015902, WBGENE00003652, WBGENE00011396, WBGENE00006844, WBGENE00003705, WBGENE00017512, WBGENE00003702, WBGENE00000172, WBGENE00008309	825	485	19674	1.1309	1	0.81039	99.7232
INTERPRO	IPR000536:Nuclear hormone receptor, ligand-binding, core	14	1.64706	0.395921	WBGENE00003633, WBGENE00003604, WBGENE00003613, WBGENE00044354, WBGENE00020850, WBGENE00003694, WBGENE00020015, WBGENE00003652, WBGENE00015902, WBGENE00011396, WBGENE00003705, WBGENE00017512, WBGENE00003702, WBGENE00008309	589	273	13633	1.18697	1	0.994284	99.9474
GOTERM_MF_FAT	GO:0030528~transcription regulator activity	32	3.76471	0.396836	WBGENE00003100, WBGENE00003604, WBGENE00006818, WBGENE00003694, WBGENE00000437, WBGENE00007058, WBGENE00020015, WBGENE00007984, WBGENE00015902, WBGENE00020118, WBGENE00017512, WBGENE00003000, WBGENE00000441, WBGENE00004393, WBGENE00003633, WBGENE00044330, WBGENE00003613, WBGENE00044354, WBGENE00000446, WBGENE00000458, WBGENE00020850, WBGENE00006543, WBGENE00000448, WBGENE00006870, WBGENE00003652,…	287	685	6686	1.08829	1	0.952742	99.8931
GOTERM_MF_FAT	GO:0003707~steroid hormone receptor activity	14	1.64706	0.40976	WBGENE00003633, WBGENE00003604, WBGENE00003613, WBGENE00044354, WBGENE00020850, WBGENE00003694, WBGENE00020015, WBGENE00003652, WBGENE00015902, WBGENE00011396, WBGENE00003705, WBGENE00017512, WBGENE00003702, WBGENE00008309	287	278	6686	1.17319	1	0.956063	99.9203
SMART	SM00399:ZnF_C4	13	1.52941	0.427217	WBGENE00003633, WBGENE00003604, WBGENE00003613, WBGENE00020850, WBGENE00003694, WBGENE00020015, WBGENE00003652, WBGENE00015902, WBGENE00011396, WBGENE00003705, WBGENE00017512, WBGENE00003702, WBGENE00008309	232	265	5537	1.1708	1	0.955645	99.838
GOTERM_MF_FAT	GO:0004879~ligand-dependent nuclear receptor activity	14	1.64706	0.429769	WBGENE00003633, WBGENE00003604, WBGENE00003613, WBGENE00044354, WBGENE00020850, WBGENE00003694, WBGENE00020015, WBGENE00003652, WBGENE00015902, WBGENE00011396, WBGENE00003705, WBGENE00017512, WBGENE00003702, WBGENE00008309	287	282	6686	1.15655	1	0.957456	99.95
INTERPRO	IPR001628:Zinc finger, nuclear hormone receptor-type	13	1.52941	0.483083	WBGENE00003633, WBGENE00003604, WBGENE00003613, WBGENE00020850, WBGENE00003694, WBGENE00020015, WBGENE00003652, WBGENE00015902, WBGENE00011396, WBGENE00003705, WBGENE00017512, WBGENE00003702, WBGENE00008309	589	265	13633	1.13546	1	0.997148	99.9949
GOTERM_BP_FAT	GO:0045449~regulation of transcription	33	3.88235	0.56781	WBGENE00003100, WBGENE00003604, WBGENE00006818, WBGENE00003694, WBGENE00000437, WBGENE00007058, WBGENE00020015, WBGENE00007984, WBGENE00015902, WBGENE00020118, WBGENE00017512, WBGENE00003000, WBGENE00000441, WBGENE00004393, WBGENE00003633, WBGENE00044330, WBGENE00003613, WBGENE00044354, WBGENE00000446, WBGENE00000458, WBGENE00020850, WBGENE00022177, WBGENE00006543, WBGENE00000448, WBGENE00006870,…	313	817	7838	1.01147	1	0.995915	99.9996
INTERPRO	IPR013088:Zinc finger, NHR/GATA-type	12	1.41176	0.630103	WBGENE00003633, WBGENE00003604, WBGENE00003613, WBGENE00003705, WBGENE00017512, WBGENE00020850, WBGENE00003702, WBGENE00003694, WBGENE00020015, WBGENE00008309, WBGENE00015902, WBGENE00003652	589	272	13633	1.02115	1	0.999506	100
GOTERM_MF_FAT	GO:0003677~DNA binding	37	4.35294	0.684024	WBGENE00003100, WBGENE00003604, WBGENE00001182, WBGENE00006818, WBGENE00003694, WBGENE00000437, WBGENE00007058, WBGENE00020015, WBGENE00007984, WBGENE00015902, WBGENE00015138, WBGENE00020118, WBGENE00001433, WBGENE00017512, WBGENE00003000, WBGENE00007725, WBGENE00000441, WBGENE00004393, WBGENE00003633, WBGENE00044330, WBGENE00003613, WBGENE00044354, WBGENE00000446, WBGENE00000458, WBGENE00020850,…	287	895	6686	0.963082	1	0.996323	100
GOTERM_BP_FAT	GO:0006350~transcription	18	2.11765	0.772663	WBGENE00003633, WBGENE00003604, WBGENE00003613, WBGENE00044354, WBGENE00006818, WBGENE00020850, WBGENE00003694, WBGENE00020015, WBGENE00006870, WBGENE00003652, WBGENE00015902, WBGENE00011396, WBGENE00006844, WBGENE00003705, WBGENE00017512, WBGENE00003702, WBGENE00000172, WBGENE00008309	313	495	7838	0.910601	1	0.999742	100
SP_PIR_KEYWORDS	Transcription	18	2.11765	0.78891	WBGENE00003633, WBGENE00003604, WBGENE00003613, WBGENE00044354, WBGENE00006818, WBGENE00020850, WBGENE00003694, WBGENE00020015, WBGENE00006870, WBGENE00003652, WBGENE00015902, WBGENE00011396, WBGENE00006844, WBGENE00003705, WBGENE00017512, WBGENE00003702, WBGENE00000172, WBGENE00008309	825	478	19674	0.898014	1	0.98854	100
INTERPRO	IPR008946:Nuclear hormone receptor, ligand-binding	6	0.705882	0.808463	WBGENE00003604, WBGENE00044354, WBGENE00003694, WBGENE00008309, WBGENE00015902, WBGENE00003652	589	156	13633	0.890231	1	0.999987	100
SP_PIR_KEYWORDS	zinc-finger	13	1.52941	0.948768	WBGENE00003604, WBGENE00003613, WBGENE00003694, WBGENE00003652, WBGENE00011396, WBGENE00006750, WBGENE00015138, WBGENE00006752, WBGENE00003705, WBGENE00019347, WBGENE00004033, WBGENE00008309, WBGENE00019185	825	428	19674	0.724333	1	0.999633	100
SP_PIR_KEYWORDS	nucleus	30	3.52941	0.963708	WBGENE00003100, WBGENE00003604, WBGENE00006818, WBGENE00003694, WBGENE00000437, WBGENE00020015, WBGENE00007984, WBGENE00015902, WBGENE00015138, WBGENE00017512, WBGENE00003000, WBGENE00000441, WBGENE00003633, WBGENE00044330, WBGENE00003613, WBGENE00044354, WBGENE00000446, WBGENE00000458, WBGENE00020850, WBGENE00006543, WBGENE00000448, WBGENE00006870, WBGENE00003652, WBGENE00011396, WBGENE00006844,…	825	928	19674	0.770925	1	0.999833	100
Annotation Cluster 47	Enrichment Score: 0.2871868471154114
Category	Term	Count	%	PValue	Genes	List Total	Pop Hits	Pop Total	Fold Enrichment	Bonferroni	Benjamini	FDR
GOTERM_CC_FAT	GO:0016023~cytoplasmic membrane-bounded vesicle	3	0.352941	0.454065	WBGENE00004926, WBGENE00004921, WBGENE00011392	366	33	7912	1.96523	1	0.996407	99.8675
GOTERM_CC_FAT	GO:0031988~membrane-bounded vesicle	3	0.352941	0.469597	WBGENE00004926, WBGENE00004921, WBGENE00011392	366	34	7912	1.90743	1	0.995305	99.9034
GOTERM_CC_FAT	GO:0031410~cytoplasmic vesicle	3	0.352941	0.570462	WBGENE00004926, WBGENE00004921, WBGENE00011392	366	41	7912	1.58177	1	0.996352	99.9904
GOTERM_CC_FAT	GO:0031982~vesicle	3	0.352941	0.58369	WBGENE00004926, WBGENE00004921, WBGENE00011392	366	42	7912	1.54411	1	0.995631	99.9932
Annotation Cluster 48	Enrichment Score: 0.27994333799451027
Category	Term	Count	%	PValue	Genes	List Total	Pop Hits	Pop Total	Fold Enrichment	Bonferroni	Benjamini	FDR
GOTERM_BP_FAT	GO:0030182~neuron differentiation	5	0.588235	0.285722	WBGENE00004719, WBGENE00006818, WBGENE00000458, WBGENE00006780, WBGENE00003000	313	68	7838	1.84129	1	0.960933	99.3324
GOTERM_BP_FAT	GO:0048666~neuron development	4	0.470588	0.440288	WBGENE00004719, WBGENE00006818, WBGENE00006780, WBGENE00003000	313	61	7838	1.64207	1	0.989503	99.9823
GOTERM_BP_FAT	GO:0007409~axonogenesis	3	0.352941	0.489962	WBGENE00004719, WBGENE00006780, WBGENE00003000	313	41	7838	1.83231	1	0.992295	99.9956
GOTERM_BP_FAT	GO:0048667~cell morphogenesis involved in neuron differentiation	3	0.352941	0.489962	WBGENE00004719, WBGENE00006780, WBGENE00003000	313	41	7838	1.83231	1	0.992295	99.9956
GOTERM_BP_FAT	GO:0000904~cell morphogenesis involved in differentiation	3	0.352941	0.51542	WBGENE00004719, WBGENE00006780, WBGENE00003000	313	43	7838	1.74708	1	0.994022	99.9979
GOTERM_BP_FAT	GO:0048858~cell projection morphogenesis	4	0.470588	0.531948	WBGENE00004719, WBGENE00000244, WBGENE00006780, WBGENE00003000	313	70	7838	1.43094	1	0.994438	99.9988
GOTERM_BP_FAT	GO:0048812~neuron projection morphogenesis	3	0.352941	0.540024	WBGENE00004719, WBGENE00006780, WBGENE00003000	313	45	7838	1.66944	1	0.994775	99.999
GOTERM_BP_FAT	GO:0032990~cell part morphogenesis	4	0.470588	0.560597	WBGENE00004719, WBGENE00000244, WBGENE00006780, WBGENE00003000	313	73	7838	1.37214	1	0.995695	99.9995
GOTERM_BP_FAT	GO:0031175~neuron projection development	3	0.352941	0.575285	WBGENE00004719, WBGENE00006780, WBGENE00003000	313	48	7838	1.5651	1	0.996141	99.9997
GOTERM_BP_FAT	GO:0030030~cell projection organization	4	0.470588	0.623159	WBGENE00004719, WBGENE00000244, WBGENE00006780, WBGENE00003000	313	80	7838	1.25208	1	0.997985	100
GOTERM_BP_FAT	GO:0000902~cell morphogenesis	5	0.588235	0.643433	WBGENE00004719, WBGENE00001366, WBGENE00000244, WBGENE00006780, WBGENE00003000	313	110	7838	1.13825	1	0.998388	100
GOTERM_BP_FAT	GO:0032989~cellular component morphogenesis	5	0.588235	0.756126	WBGENE00004719, WBGENE00001366, WBGENE00000244, WBGENE00006780, WBGENE00003000	313	128	7838	0.978185	1	0.999714	100
Annotation Cluster 49	Enrichment Score: 0.27691791864397286
Category	Term	Count	%	PValue	Genes	List Total	Pop Hits	Pop Total	Fold Enrichment	Bonferroni	Benjamini	FDR
GOTERM_CC_FAT	GO:0005578~proteinaceous extracellular matrix	3	0.352941	0.484861	WBGENE00016283, WBGENE00009958, WBGENE00001650	366	35	7912	1.85293	1	0.994147	99.9298
GOTERM_CC_FAT	GO:0031012~extracellular matrix	3	0.352941	0.499851	WBGENE00016283, WBGENE00009958, WBGENE00001650	366	36	7912	1.80146	1	0.992963	99.9492
GOTERM_CC_FAT	GO:0044421~extracellular region part	3	0.352941	0.60924	WBGENE00016283, WBGENE00009958, WBGENE00001650	366	44	7912	1.47392	1	0.995754	99.9966
Annotation Cluster 50	Enrichment Score: 0.27063237427620446
Category	Term	Count	%	PValue	Genes	List Total	Pop Hits	Pop Total	Fold Enrichment	Bonferroni	Benjamini	FDR
GOTERM_BP_FAT	GO:0006928~cell motion	7	0.823529	0.195037	WBGENE00000441, WBGENE00006583, WBGENE00001650, WBGENE00001182, WBGENE00004719, WBGENE00006780, WBGENE00003072	313	98	7838	1.78868	1	0.891996	96.0437
GOTERM_BP_FAT	GO:0048870~cell motility	5	0.588235	0.395007	WBGENE00000441, WBGENE00006583, WBGENE00001650, WBGENE00001182, WBGENE00003072	313	80	7838	1.5651	1	0.985086	99.9436
GOTERM_BP_FAT	GO:0051674~localization of cell	5	0.588235	0.395007	WBGENE00000441, WBGENE00006583, WBGENE00001650, WBGENE00001182, WBGENE00003072	313	80	7838	1.5651	1	0.985086	99.9436
GOTERM_BP_FAT	GO:0016477~cell migration	4	0.470588	0.560597	WBGENE00000441, WBGENE00001650, WBGENE00001182, WBGENE00003072	313	73	7838	1.37214	1	0.995695	99.9995
GOTERM_BP_FAT	GO:0008406~gonad development	3	0.352941	0.900568	WBGENE00000441, WBGENE00001650, WBGENE00001182	313	96	7838	0.782548	1	0.99999	100
GOTERM_BP_FAT	GO:0048608~reproductive structure development	3	0.352941	0.903769	WBGENE00000441, WBGENE00001650, WBGENE00001182	313	97	7838	0.77448	1	0.999991	100
GOTERM_BP_FAT	GO:0045137~development of primary sexual characteristics	3	0.352941	0.918378	WBGENE00000441, WBGENE00001650, WBGENE00001182	313	102	7838	0.736516	1	0.999995	100
Annotation Cluster 51	Enrichment Score: 0.2139487646553398
Category	Term	Count	%	PValue	Genes	List Total	Pop Hits	Pop Total	Fold Enrichment	Bonferroni	Benjamini	FDR
INTERPRO	IPR007110:Immunoglobulin-like	5	0.588235	0.426031	WBGENE00009958, WBGENE00020582, WBGENE00016354, WBGENE00001593, WBGENE00017184	589	77	13633	1.50299	1	0.994918	99.9756
SMART	SM00408:IGc2	3	0.352941	0.624007	WBGENE00009958, WBGENE00016354, WBGENE00017184	232	50	5537	1.43198	1	0.988393	99.9987
INTERPRO	IPR003598:Immunoglobulin subtype 2	3	0.352941	0.641587	WBGENE00009958, WBGENE00016354, WBGENE00017184	589	50	13633	1.38876	1	0.999496	100
INTERPRO	IPR013783:Immunoglobulin-like fold	3	0.352941	0.817182	WBGENE00009958, WBGENE00016354, WBGENE00017184	589	71	13633	0.978	1	0.999989	100
Annotation Cluster 52	Enrichment Score: 0.1893415773946278
Category	Term	Count	%	PValue	Genes	List Total	Pop Hits	Pop Total	Fold Enrichment	Bonferroni	Benjamini	FDR
INTERPRO	IPR000324:Vitamin D receptor	4	0.470588	0.586664	WBGENE00003604, WBGENE00003613, WBGENE00020850, WBGENE00003652	589	70	13633	1.32263	1	0.9993	99.9998
INTERPRO	IPR013088:Zinc finger, NHR/GATA-type	12	1.41176	0.630103	WBGENE00003633, WBGENE00003604, WBGENE00003613, WBGENE00003705, WBGENE00017512, WBGENE00020850, WBGENE00003702, WBGENE00003694, WBGENE00020015, WBGENE00008309, WBGENE00015902, WBGENE00003652	589	272	13633	1.02115	1	0.999506	100
UP_SEQ_FEATURE	DNA-binding region:Nuclear receptor	4	0.470588	0.68379	WBGENE00003604, WBGENE00003613, WBGENE00003705, WBGENE00003652	137	83	3249	1.14291	1	1	100
UP_SEQ_FEATURE	zinc finger region:NR C4-type	4	0.470588	0.691687	WBGENE00003604, WBGENE00003613, WBGENE00003705, WBGENE00003652	137	84	3249	1.1293	1	1	100
Annotation Cluster 53	Enrichment Score: 0.1773833826086546
Category	Term	Count	%	PValue	Genes	List Total	Pop Hits	Pop Total	Fold Enrichment	Bonferroni	Benjamini	FDR
GOTERM_BP_FAT	GO:0007610~behavior	22	2.58824	0.137668	WBGENE00006756, WBGENE00001664, WBGENE00001182, WBGENE00000761, WBGENE00006818, WBGENE00000458, WBGENE00006543, WBGENE00004267, WBGENE00002173, WBGENE00000403, WBGENE00006750, WBGENE00002189, WBGENE00003856, WBGENE00001452, WBGENE00008256, WBGENE00000244, WBGENE00015660, WBGENE00000068, WBGENE00004921, WBGENE00001593, WBGENE00003000, WBGENE00003849	313	409	7838	1.34698	1	0.819631	88.9748
GOTERM_BP_FAT	GO:0019098~reproductive behavior	11	1.29412	0.744481	WBGENE00002189, WBGENE00006756, WBGENE00006750, WBGENE00001182, WBGENE00000761, WBGENE00008256, WBGENE00015660, WBGENE00006818, WBGENE00004267, WBGENE00002173, WBGENE00003000	313	295	7838	0.933752	1	0.999651	100
GOTERM_BP_FAT	GO:0033057~reproductive behavior in a multicellular organism	9	1.05882	0.899788	WBGENE00002189, WBGENE00006756, WBGENE00001182, WBGENE00000761, WBGENE00008256, WBGENE00015660, WBGENE00006818, WBGENE00002173, WBGENE00003000	313	291	7838	0.77448	1	0.999991	100
GOTERM_BP_FAT	GO:0018991~oviposition	8	0.941176	0.944126	WBGENE00002189, WBGENE00006756, WBGENE00001182, WBGENE00000761, WBGENE00008256, WBGENE00015660, WBGENE00006818, WBGENE00003000	313	287	7838	0.698022	1	0.999999	100
GOTERM_BP_FAT	GO:0048609~reproductive process in a multicellular organism	10	1.17647	0.995163	WBGENE00002189, WBGENE00006756, WBGENE00000441, WBGENE00001182, WBGENE00000761, WBGENE00008256, WBGENE00015660, WBGENE00006818, WBGENE00002173, WBGENE00003000	313	455	7838	0.550363	1	1	100
GOTERM_BP_FAT	GO:0032504~multicellular organism reproduction	10	1.17647	0.995286	WBGENE00002189, WBGENE00006756, WBGENE00000441, WBGENE00001182, WBGENE00000761, WBGENE00008256, WBGENE00015660, WBGENE00006818, WBGENE00002173, WBGENE00003000	313	456	7838	0.549156	1	1	100
Annotation Cluster 54	Enrichment Score: 0.16726771362777565
Category	Term	Count	%	PValue	Genes	List Total	Pop Hits	Pop Total	Fold Enrichment	Bonferroni	Benjamini	FDR
SP_PIR_KEYWORDS	collagen	6	0.705882	0.38364	WBGENE00000656, WBGENE00000713, WBGENE00000551, WBGENE00000679, WBGENE00000738, WBGENE00000632	825	97	19674	1.47509	1	0.808458	99.7436
INTERPRO	IPR002486:Nematode cuticle collagen, N-terminal	7	0.823529	0.612852	WBGENE00000733, WBGENE00000656, WBGENE00000713, WBGENE00000698, WBGENE00000679, WBGENE00000738, WBGENE00000632	589	147	13633	1.10219	1	0.999507	99.9999
GOTERM_MF_FAT	GO:0042302~structural constituent of cuticle	7	0.823529	0.657318	WBGENE00000733, WBGENE00000656, WBGENE00000713, WBGENE00000698, WBGENE00000679, WBGENE00000738, WBGENE00000632	287	155	6686	1.05208	1	0.995352	99.9999
INTERPRO	IPR008160:Collagen triple helix repeat	7	0.823529	0.802511	WBGENE00000733, WBGENE00000656, WBGENE00000750, WBGENE00000713, WBGENE00000698, WBGENE00000679, WBGENE00000738	589	182	13633	0.890231	1	0.999985	100
PIR_SUPERFAMILY	PIRSF038285:cuticle collagen	3	0.352941	0.812765	WBGENE00000656, WBGENE00000679, WBGENE00000738	189	73	4541	0.987389	1	1	100
GOTERM_MF_FAT	GO:0005198~structural molecule activity	13	1.52941	0.983836	WBGENE00000733, WBGENE00002056, WBGENE00002050, WBGENE00001696, WBGENE00000738, WBGENE00000656, WBGENE00000713, WBGENE00002179, WBGENE00000698, WBGENE00006535, WBGENE00008306, WBGENE00000679, WBGENE00000632	287	468	6686	0.647116	1	1	100
Annotation Cluster 55	Enrichment Score: 0.16481265841211445
Category	Term	Count	%	PValue	Genes	List Total	Pop Hits	Pop Total	Fold Enrichment	Bonferroni	Benjamini	FDR
KEGG_PATHWAY	cel04020:Calcium signaling pathway	7	0.823529	0.00341916	WBGENE00002189, WBGENE00000068, WBGENE00003566, WBGENE00000288, WBGENE00004033, WBGENE00018569, WBGENE00002173	63	38	1534	4.48538	0.182967	0.0961012	3.36233
KEGG_PATHWAY	cel04010:MAPK signaling pathway	5	0.588235	0.212598	WBGENE00002189, WBGENE00008311, WBGENE00016006, WBGENE00004033, WBGENE00018569	63	59	1534	2.06349	0.999999	0.634791	90.8075
SMART	SM00133:S_TK_X	3	0.352941	0.217633	WBGENE00008311, WBGENE00004033, WBGENE00018569	232	21	5537	3.40948	1	0.866351	94.0986
INTERPRO	IPR000961:AGC-kinase, C-terminal	3	0.352941	0.228745	WBGENE00008311, WBGENE00004033, WBGENE00018569	589	21	13633	3.30657	1	0.964086	97.9573
UP_SEQ_FEATURE	active site:Proton acceptor	6	0.705882	0.607683	WBGENE00002189, WBGENE00011474, WBGENE00006756, WBGENE00008311, WBGENE00004033, WBGENE00008599	137	125	3249	1.13834	1	1	99.9997
SP_PIR_KEYWORDS	kinase	11	1.29412	0.6899	WBGENE00002189, WBGENE00008746, WBGENE00008311, WBGENE00004719, WBGENE00000958, WBGENE00007745, WBGENE00002205, WBGENE00004033, WBGENE00018569, WBGENE00008599, WBGENE00021128	825	268	19674	0.978806	1	0.969013	99.9999
KEGG_PATHWAY	cel04310:Wnt signaling pathway	3	0.352941	0.709266	WBGENE00002189, WBGENE00004033, WBGENE00018569	63	60	1534	1.21746	1	0.986259	99.9996
SMART	SM00220:S_TKc	5	0.588235	0.778461	WBGENE00002189, WBGENE00008311, WBGENE00004719, WBGENE00004033, WBGENE00018569	232	126	5537	0.947079	1	0.998668	100
INTERPRO	IPR002290:Serine/threonine protein kinase	5	0.588235	0.798304	WBGENE00002189, WBGENE00008311, WBGENE00004719, WBGENE00004033, WBGENE00018569	589	126	13633	0.918492	1	0.999985	100
INTERPRO	IPR017441:Protein kinase, ATP binding site	10	1.17647	0.835097	WBGENE00002189, WBGENE00008311, WBGENE00004719, WBGENE00020966, WBGENE00008088, WBGENE00002205, WBGENE00004033, WBGENE00018569, WBGENE00008599, WBGENE00004328	589	272	13633	0.850956	1	0.999994	100
GOTERM_MF_FAT	GO:0004713~protein tyrosine kinase activity	12	1.41176	0.893836	WBGENE00002189, WBGENE00017039, WBGENE00008311, WBGENE00004719, WBGENE00001537, WBGENE00020966, WBGENE00008088, WBGENE00002205, WBGENE00001530, WBGENE00004033, WBGENE00018569, WBGENE00008599	287	351	6686	0.79645	1	0.999893	100
GOTERM_BP_FAT	GO:0006468~protein amino acid phosphorylation	14	1.64706	0.89532	WBGENE00017039, WBGENE00008311, WBGENE00001537, WBGENE00020966, WBGENE00001530, WBGENE00004328, WBGENE00018569, WBGENE00008599, WBGENE00002189, WBGENE00004719, WBGENE00008881, WBGENE00008088, WBGENE00002205, WBGENE00004033	313	437	7838	0.802246	1	0.999991	100
GOTERM_MF_FAT	GO:0004672~protein kinase activity	15	1.76471	0.919759	WBGENE00017039, WBGENE00008311, WBGENE00001537, WBGENE00020966, WBGENE00001530, WBGENE00004328, WBGENE00018569, WBGENE00008599, WBGENE00002189, WBGENE00004719, WBGENE00009679, WBGENE00008881, WBGENE00008088, WBGENE00002205, WBGENE00004033	287	448	6686	0.780006	1	0.999956	100
GOTERM_BP_FAT	GO:0016310~phosphorylation	16	1.88235	0.923178	WBGENE00017039, WBGENE00008311, WBGENE00001537, WBGENE00007745, WBGENE00006915, WBGENE00020966, WBGENE00001530, WBGENE00008599, WBGENE00004328, WBGENE00018569, WBGENE00002189, WBGENE00004719, WBGENE00008881, WBGENE00008088, WBGENE00002205, WBGENE00004033	313	514	7838	0.779503	1	0.999996	100
UP_SEQ_FEATURE	nucleotide phosphate-binding region:ATP	6	0.705882	0.934022	WBGENE00002189, WBGENE00008654, WBGENE00008311, WBGENE00002348, WBGENE00004033, WBGENE00003514	137	202	3249	0.704416	1	1	100
SP_PIR_KEYWORDS	serine/threonine-protein kinase	5	0.588235	0.935027	WBGENE00002189, WBGENE00008311, WBGENE00004719, WBGENE00004033, WBGENE00018569	825	173	19674	0.689228	1	0.99938	100
INTERPRO	IPR017442:Serine/threonine protein kinase-related	8	0.941176	0.943068	WBGENE00002189, WBGENE00008311, WBGENE00004719, WBGENE00001537, WBGENE00008881, WBGENE00008088, WBGENE00004033, WBGENE00018569	589	265	13633	0.698747	1	1	100
UP_SEQ_FEATURE	binding site:ATP	3	0.352941	0.9501	WBGENE00002189, WBGENE00008311, WBGENE00004033	137	110	3249	0.646782	1	1	100
GOTERM_MF_FAT	GO:0004674~protein serine/threonine kinase activity	13	1.52941	0.951234	WBGENE00017039, WBGENE00008311, WBGENE00001537, WBGENE00020966, WBGENE00001530, WBGENE00018569, WBGENE00008599, WBGENE00002189, WBGENE00004719, WBGENE00009679, WBGENE00008088, WBGENE00002205, WBGENE00004033	287	418	6686	0.724522	1	0.999991	100
SP_PIR_KEYWORDS	nucleotide-binding	25	2.94118	0.979347	WBGENE00001664, WBGENE00008654, WBGENE00001665, WBGENE00016911, WBGENE00004267, WBGENE00018569, WBGENE00004719, WBGENE00003407, WBGENE00008088, WBGENE00001670, WBGENE00004033, WBGENE00008311, WBGENE00000298, WBGENE00007745, WBGENE00020966, WBGENE00022177, WBGENE00004275, WBGENE00001530, WBGENE00008599, WBGENE00003514, WBGENE00002189, WBGENE00015660, WBGENE00006535, WBGENE00002348, WBGENE00002205	825	824	19674	0.723522	1	0.999956	100
INTERPRO	IPR000719:Protein kinase, core	11	1.29412	0.982339	WBGENE00002189, WBGENE00008311, WBGENE00004719, WBGENE00001537, WBGENE00020966, WBGENE00008088, WBGENE00002205, WBGENE00001530, WBGENE00004033, WBGENE00018569, WBGENE00008599	589	404	13633	0.630213	1	1	100
INTERPRO	IPR008271:Serine/threonine protein kinase, active site	5	0.588235	0.983212	WBGENE00002189, WBGENE00008311, WBGENE00004719, WBGENE00004033, WBGENE00018569	589	212	13633	0.545896	1	1	100
GOTERM_BP_FAT	GO:0006796~phosphate metabolic process	18	2.11765	0.98517	WBGENE00017039, WBGENE00008311, WBGENE00009431, WBGENE00001537, WBGENE00007745, WBGENE00006915, WBGENE00020966, WBGENE00001530, WBGENE00008599, WBGENE00004328, WBGENE00018569, WBGENE00002189, WBGENE00004719, WBGENE00008881, WBGENE00008088, WBGENE00004184, WBGENE00002205, WBGENE00004033	313	665	7838	0.677816	1	1	100
GOTERM_BP_FAT	GO:0006793~phosphorus metabolic process	18	2.11765	0.98517	WBGENE00017039, WBGENE00008311, WBGENE00009431, WBGENE00001537, WBGENE00007745, WBGENE00006915, WBGENE00020966, WBGENE00001530, WBGENE00008599, WBGENE00004328, WBGENE00018569, WBGENE00002189, WBGENE00004719, WBGENE00008881, WBGENE00008088, WBGENE00004184, WBGENE00002205, WBGENE00004033	313	665	7838	0.677816	1	1	100
GOTERM_MF_FAT	GO:0032553~ribonucleotide binding	36	4.23529	0.9875	WBGENE00001664, WBGENE00008654, WBGENE00001665, WBGENE00016911, WBGENE00004267, WBGENE00012763, WBGENE00018569, WBGENE00004328, WBGENE00008746, WBGENE00004719, WBGENE00003407, WBGENE00008088, WBGENE00001670, WBGENE00004033, WBGENE00007725, WBGENE00017039, WBGENE00004393, WBGENE00000298, WBGENE00008311, WBGENE00018174, WBGENE00001537, WBGENE00007745, WBGENE00020966, WBGENE00022177, WBGENE00001530,…	287	1120	6686	0.748805	1	1	100
GOTERM_MF_FAT	GO:0032555~purine ribonucleotide binding	36	4.23529	0.9875	WBGENE00001664, WBGENE00008654, WBGENE00001665, WBGENE00016911, WBGENE00004267, WBGENE00012763, WBGENE00018569, WBGENE00004328, WBGENE00008746, WBGENE00004719, WBGENE00003407, WBGENE00008088, WBGENE00001670, WBGENE00004033, WBGENE00007725, WBGENE00017039, WBGENE00004393, WBGENE00000298, WBGENE00008311, WBGENE00018174, WBGENE00001537, WBGENE00007745, WBGENE00020966, WBGENE00022177, WBGENE00001530,…	287	1120	6686	0.748805	1	1	100
GOTERM_MF_FAT	GO:0017076~purine nucleotide binding	37	4.35294	0.993877	WBGENE00001664, WBGENE00008654, WBGENE00001665, WBGENE00018146, WBGENE00016911, WBGENE00004267, WBGENE00012763, WBGENE00018569, WBGENE00004328, WBGENE00008746, WBGENE00004719, WBGENE00003407, WBGENE00008088, WBGENE00001670, WBGENE00004033, WBGENE00007725, WBGENE00017039, WBGENE00004393, WBGENE00000298, WBGENE00008311, WBGENE00018174, WBGENE00001537, WBGENE00007745, WBGENE00020966, WBGENE00022177,…	287	1187	6686	0.726165	1	1	100
GOTERM_MF_FAT	GO:0005524~ATP binding	26	3.05882	0.998124	WBGENE00008654, WBGENE00004328, WBGENE00018569, WBGENE00008746, WBGENE00004719, WBGENE00003407, WBGENE00008088, WBGENE00004033, WBGENE00017039, WBGENE00007725, WBGENE00004393, WBGENE00008311, WBGENE00018174, WBGENE00001537, WBGENE00007745, WBGENE00020966, WBGENE00022177, WBGENE00001530, WBGENE00008599, WBGENE00003514, WBGENE00002189, WBGENE00015660, WBGENE00002348, WBGENE00008881, WBGENE00012131,…	287	942	6686	0.642994	1	1	100
GOTERM_MF_FAT	GO:0032559~adenyl ribonucleotide binding	26	3.05882	0.998205	WBGENE00008654, WBGENE00004328, WBGENE00018569, WBGENE00008746, WBGENE00004719, WBGENE00003407, WBGENE00008088, WBGENE00004033, WBGENE00017039, WBGENE00007725, WBGENE00004393, WBGENE00008311, WBGENE00018174, WBGENE00001537, WBGENE00007745, WBGENE00020966, WBGENE00022177, WBGENE00001530, WBGENE00008599, WBGENE00003514, WBGENE00002189, WBGENE00015660, WBGENE00002348, WBGENE00008881, WBGENE00012131,…	287	944	6686	0.641632	1	1	100
SP_PIR_KEYWORDS	atp-binding	15	1.76471	0.998508	WBGENE00008654, WBGENE00008311, WBGENE00007745, WBGENE00020966, WBGENE00018569, WBGENE00008599, WBGENE00003514, WBGENE00002189, WBGENE00004719, WBGENE00015660, WBGENE00003407, WBGENE00002348, WBGENE00008088, WBGENE00002205, WBGENE00004033	825	649	19674	0.55117	1	1	100
GOTERM_MF_FAT	GO:0000166~nucleotide binding	41	4.82353	0.998515	WBGENE00001664, WBGENE00008654, WBGENE00004207, WBGENE00001665, WBGENE00018146, WBGENE00016266, WBGENE00016911, WBGENE00004267, WBGENE00012763, WBGENE00018569, WBGENE00003903, WBGENE00004328, WBGENE00008746, WBGENE00019249, WBGENE00004719, WBGENE00003407, WBGENE00008088, WBGENE00001670, WBGENE00004033, WBGENE00007725, WBGENE00017039, WBGENE00004393, WBGENE00000298, WBGENE00008311, WBGENE00018174,…	287	1369	6686	0.697694	1	1	100
GOTERM_MF_FAT	GO:0030554~adenyl nucleotide binding	27	3.17647	0.999211	WBGENE00008654, WBGENE00018146, WBGENE00004328, WBGENE00018569, WBGENE00008746, WBGENE00004719, WBGENE00003407, WBGENE00008088, WBGENE00004033, WBGENE00017039, WBGENE00007725, WBGENE00004393, WBGENE00008311, WBGENE00018174, WBGENE00001537, WBGENE00007745, WBGENE00020966, WBGENE00022177, WBGENE00001530, WBGENE00008599, WBGENE00003514, WBGENE00002189, WBGENE00015660, WBGENE00002348, WBGENE00008881,…	287	1009	6686	0.623386	1	1	100
GOTERM_MF_FAT	GO:0001883~purine nucleoside binding	27	3.17647	0.999229	WBGENE00008654, WBGENE00018146, WBGENE00004328, WBGENE00018569, WBGENE00008746, WBGENE00004719, WBGENE00003407, WBGENE00008088, WBGENE00004033, WBGENE00017039, WBGENE00007725, WBGENE00004393, WBGENE00008311, WBGENE00018174, WBGENE00001537, WBGENE00007745, WBGENE00020966, WBGENE00022177, WBGENE00001530, WBGENE00008599, WBGENE00003514, WBGENE00002189, WBGENE00015660, WBGENE00002348, WBGENE00008881,…	287	1010	6686	0.622769	1	1	100
GOTERM_MF_FAT	GO:0001882~nucleoside binding	27	3.17647	0.999345	WBGENE00008654, WBGENE00018146, WBGENE00004328, WBGENE00018569, WBGENE00008746, WBGENE00004719, WBGENE00003407, WBGENE00008088, WBGENE00004033, WBGENE00017039, WBGENE00007725, WBGENE00004393, WBGENE00008311, WBGENE00018174, WBGENE00001537, WBGENE00007745, WBGENE00020966, WBGENE00022177, WBGENE00001530, WBGENE00008599, WBGENE00003514, WBGENE00002189, WBGENE00015660, WBGENE00002348, WBGENE00008881,…	287	1017	6686	0.618482	1	1	100
Annotation Cluster 56	Enrichment Score: 0.14792708952355363
Category	Term	Count	%	PValue	Genes	List Total	Pop Hits	Pop Total	Fold Enrichment	Bonferroni	Benjamini	FDR
GOTERM_BP_FAT	GO:0009108~coenzyme biosynthetic process	3	0.352941	0.489962	WBGENE00003031, WBGENE00000298, WBGENE00000761	313	41	7838	1.83231	1	0.992295	99.9956
GOTERM_BP_FAT	GO:0006732~coenzyme metabolic process	4	0.470588	0.686881	WBGENE00003031, WBGENE00000298, WBGENE00000761, WBGENE00016266	313	88	7838	1.13825	1	0.999231	100
GOTERM_BP_FAT	GO:0051188~cofactor biosynthetic process	3	0.352941	0.848964	WBGENE00003031, WBGENE00000298, WBGENE00000761	313	83	7838	0.905116	1	0.999962	100
GOTERM_BP_FAT	GO:0051186~cofactor metabolic process	4	0.470588	0.896102	WBGENE00003031, WBGENE00000298, WBGENE00000761, WBGENE00016266	313	130	7838	0.770509	1	0.99999	100
Annotation Cluster 57	Enrichment Score: 0.12011373326966789
Category	Term	Count	%	PValue	Genes	List Total	Pop Hits	Pop Total	Fold Enrichment	Bonferroni	Benjamini	FDR
GOTERM_BP_FAT	GO:0010259~multicellular organismal aging	9	1.05882	0.758379	WBGENE00003497, WBGENE00002056, WBGENE00000761, WBGENE00011869, WBGENE00006915, WBGENE00011671, WBGENE00010745, WBGENE00000240, WBGENE00001500	313	243	7838	0.927464	1	0.999708	100
GOTERM_BP_FAT	GO:0008340~determination of adult life span	9	1.05882	0.758379	WBGENE00003497, WBGENE00002056, WBGENE00000761, WBGENE00011869, WBGENE00006915, WBGENE00011671, WBGENE00010745, WBGENE00000240, WBGENE00001500	313	243	7838	0.927464	1	0.999708	100
GOTERM_BP_FAT	GO:0007568~aging	9	1.05882	0.758379	WBGENE00003497, WBGENE00002056, WBGENE00000761, WBGENE00011869, WBGENE00006915, WBGENE00011671, WBGENE00010745, WBGENE00000240, WBGENE00001500	313	243	7838	0.927464	1	0.999708	100
Annotation Cluster 58	Enrichment Score: 0.10845795549029301
Category	Term	Count	%	PValue	Genes	List Total	Pop Hits	Pop Total	Fold Enrichment	Bonferroni	Benjamini	FDR
GOTERM_BP_FAT	GO:0018988~molting cycle, protein-based cuticle	9	1.05882	0.777764	WBGENE00008746, WBGENE00003497, WBGENE00002056, WBGENE00000149, WBGENE00016006, WBGENE00003553, WBGENE00000522, WBGENE00001696, WBGENE00000448	313	248	7838	0.908765	1	0.999756	100
GOTERM_BP_FAT	GO:0018996~molting cycle, collagen and cuticulin-based cuticle	9	1.05882	0.777764	WBGENE00008746, WBGENE00003497, WBGENE00002056, WBGENE00000149, WBGENE00016006, WBGENE00003553, WBGENE00000522, WBGENE00001696, WBGENE00000448	313	248	7838	0.908765	1	0.999756	100
GOTERM_BP_FAT	GO:0042303~molting cycle	9	1.05882	0.781503	WBGENE00008746, WBGENE00003497, WBGENE00002056, WBGENE00000149, WBGENE00016006, WBGENE00003553, WBGENE00000522, WBGENE00001696, WBGENE00000448	313	249	7838	0.905116	1	0.999743	100
Annotation Cluster 59	Enrichment Score: 0.1040667757627175
Category	Term	Count	%	PValue	Genes	List Total	Pop Hits	Pop Total	Fold Enrichment	Bonferroni	Benjamini	FDR
GOTERM_BP_FAT	GO:0040018~positive regulation of multicellular organism growth	12	1.41176	0.742731	WBGENE00000936, WBGENE00000149, WBGENE00002056, WBGENE00001696, WBGENE00000437, WBGENE00020151, WBGENE00006750, WBGENE00015660, WBGENE00011671, WBGENE00016354, WBGENE00003847, WBGENE00008375, WBGENE00006780	313	322	7838	0.933225	1	0.999663	100
GOTERM_BP_FAT	GO:0051240~positive regulation of multicellular organismal process	12	1.41176	0.770704	WBGENE00000936, WBGENE00000149, WBGENE00002056, WBGENE00001696, WBGENE00000437, WBGENE00020151, WBGENE00006750, WBGENE00015660, WBGENE00011671, WBGENE00016354, WBGENE00003847, WBGENE00008375, WBGENE00006780	313	330	7838	0.910601	1	0.999749	100
GOTERM_BP_FAT	GO:0040014~regulation of multicellular organism growth	14	1.64706	0.851296	WBGENE00000936, WBGENE00000149, WBGENE00002056, WBGENE00003553, WBGENE00001696, WBGENE00000437, WBGENE00020151, WBGENE00006750, WBGENE00002179, WBGENE00015660, WBGENE00011671, WBGENE00016354, WBGENE00003847, WBGENE00008375, WBGENE00006780	313	415	7838	0.844775	1	0.999962	100
Annotation Cluster 60	Enrichment Score: 0.08489604297404736
Category	Term	Count	%	PValue	Genes	List Total	Pop Hits	Pop Total	Fold Enrichment	Bonferroni	Benjamini	FDR
GOTERM_MF_FAT	GO:0005249~voltage-gated potassium channel activity	3	0.352941	0.766248	WBGENE00011486, WBGENE00002149, WBGENE00001374	287	64	6686	1.09201	1	0.998736	100
GOTERM_MF_FAT	GO:0022843~voltage-gated cation channel activity	3	0.352941	0.801567	WBGENE00011486, WBGENE00002149, WBGENE00001374	287	69	6686	1.01288	1	0.999195	100
GOTERM_MF_FAT	GO:0005244~voltage-gated ion channel activity	3	0.352941	0.863085	WBGENE00011486, WBGENE00002149, WBGENE00001374	287	80	6686	0.873606	1	0.999754	100
GOTERM_MF_FAT	GO:0022832~voltage-gated channel activity	3	0.352941	0.863085	WBGENE00011486, WBGENE00002149, WBGENE00001374	287	80	6686	0.873606	1	0.999754	100
Annotation Cluster 61	Enrichment Score: 0.0823267356523253
Category	Term	Count	%	PValue	Genes	List Total	Pop Hits	Pop Total	Fold Enrichment	Bonferroni	Benjamini	FDR
PIR_SUPERFAMILY	PIRSF019646:uncharacterized conserved protein	4	0.470588	0.578915	WBGENE00013838, WBGENE00022479, WBGENE00022329, WBGENE00008009	189	72	4541	1.3348	1	1	99.9974
INTERPRO	IPR002900:Protein of unknown function DUF38, Caenorhabditis species	8	0.941176	0.863915	WBGENE00013838, WBGENE00010018, WBGENE00007453, WBGENE00022479, WBGENE00022329, WBGENE00008009, WBGENE00021390, WBGENE00018803	589	227	13633	0.815718	1	0.999998	100
SMART	SM00256:FBOX	12	1.41176	0.964437	WBGENE00013838, WBGENE00020245, WBGENE00022345, WBGENE00018375, WBGENE00010018, WBGENE00007453, WBGENE00022479, WBGENE00017949, WBGENE00011263, WBGENE00022329, WBGENE00008009, WBGENE00021390	232	413	5537	0.693454	1	0.999996	100
INTERPRO	IPR001810:Cyclin-like F-box	12	1.41176	0.971255	WBGENE00013838, WBGENE00020245, WBGENE00022345, WBGENE00018375, WBGENE00010018, WBGENE00007453, WBGENE00022479, WBGENE00017949, WBGENE00011263, WBGENE00022329, WBGENE00008009, WBGENE00021390	589	413	13633	0.672523	1	1	100
Annotation Cluster 62	Enrichment Score: 0.065486399346961
Category	Term	Count	%	PValue	Genes	List Total	Pop Hits	Pop Total	Fold Enrichment	Bonferroni	Benjamini	FDR
INTERPRO	IPR013087:Zinc finger, C2H2-type/integrase, DNA-binding	3	0.352941	0.607799	WBGENE00015138, WBGENE00011926, WBGENE00003847	589	47	13633	1.4774	1	0.999501	99.9999
SMART	SM00355:ZnF_C2H2	6	0.705882	0.955868	WBGENE00017430, WBGENE00015138, WBGENE00001433, WBGENE00019960, WBGENE00011926, WBGENE00003847	232	219	5537	0.653873	1	0.999994	100
INTERPRO	IPR015880:Zinc finger, C2H2-like	6	0.705882	0.962494	WBGENE00017430, WBGENE00015138, WBGENE00001433, WBGENE00019960, WBGENE00011926, WBGENE00003847	589	219	13633	0.634137	1	1	100
INTERPRO	IPR007087:Zinc finger, C2H2-type	5	0.588235	0.97836	WBGENE00017430, WBGENE00015138, WBGENE00019960, WBGENE00011926, WBGENE00003847	589	204	13633	0.567304	1	1	100
Annotation Cluster 63	Enrichment Score: 0.05402715910959026
Category	Term	Count	%	PValue	Genes	List Total	Pop Hits	Pop Total	Fold Enrichment	Bonferroni	Benjamini	FDR
SP_PIR_KEYWORDS	tyrosine-protein kinase	3	0.352941	0.816086	WBGENE00020966, WBGENE00002205, WBGENE00008599	825	73	19674	0.980025	1	0.991678	100
SMART	SM00219:TyrKc	4	0.470588	0.865576	WBGENE00020966, WBGENE00002205, WBGENE00001530, WBGENE00008599	232	115	5537	0.830135	1	0.999799	100
INTERPRO	IPR008266:Tyrosine protein kinase, active site	3	0.352941	0.86997	WBGENE00020966, WBGENE00002205, WBGENE00008599	589	81	13633	0.85726	1	0.999998	100
INTERPRO	IPR001245:Tyrosine protein kinase	4	0.470588	0.878562	WBGENE00020966, WBGENE00002205, WBGENE00001530, WBGENE00008599	589	115	13633	0.805079	1	0.999999	100
GOTERM_MF_FAT	GO:0004713~protein tyrosine kinase activity	12	1.41176	0.893836	WBGENE00002189, WBGENE00017039, WBGENE00008311, WBGENE00004719, WBGENE00001537, WBGENE00020966, WBGENE00008088, WBGENE00002205, WBGENE00001530, WBGENE00004033, WBGENE00018569, WBGENE00008599	287	351	6686	0.79645	1	0.999893	100
INTERPRO	IPR000719:Protein kinase, core	11	1.29412	0.982339	WBGENE00002189, WBGENE00008311, WBGENE00004719, WBGENE00001537, WBGENE00020966, WBGENE00008088, WBGENE00002205, WBGENE00001530, WBGENE00004033, WBGENE00018569, WBGENE00008599	589	404	13633	0.630213	1	1	100
Annotation Cluster 64	Enrichment Score: 0.051659801524966506
Category	Term	Count	%	PValue	Genes	List Total	Pop Hits	Pop Total	Fold Enrichment	Bonferroni	Benjamini	FDR
SP_PIR_KEYWORDS	ank repeat	3	0.352941	0.863267	WBGENE00016661, WBGENE00006780, WBGENE00014077	825	82	19674	0.872461	1	0.996076	100
SMART	SM00248:ANK	3	0.352941	0.895724	WBGENE00016661, WBGENE00006780, WBGENE00014077	232	90	5537	0.795546	1	0.999906	100
INTERPRO	IPR002110:Ankyrin	3	0.352941	0.905111	WBGENE00016661, WBGENE00006780, WBGENE00014077	589	90	13633	0.771534	1	1	100
Annotation Cluster 65	Enrichment Score: 0.048054253135542
Category	Term	Count	%	PValue	Genes	List Total	Pop Hits	Pop Total	Fold Enrichment	Bonferroni	Benjamini	FDR
SP_PIR_KEYWORDS	coiled coil	8	0.941176	0.677176	WBGENE00002056, WBGENE00002050, WBGENE00007200, WBGENE00022271, WBGENE00019832, WBGENE00002348, WBGENE00001386, WBGENE00003514	825	188	19674	1.01478	1	0.966985	99.9999
GOTERM_CC_FAT	GO:0044430~cytoskeletal part	5	0.588235	0.835375	WBGENE00002056, WBGENE00002050, WBGENE00006535, WBGENE00002348, WBGENE00003514	366	125	7912	0.864699	1	0.999948	100
SP_PIR_KEYWORDS	cytoplasm	11	1.29412	0.923043	WBGENE00008654, WBGENE00002056, WBGENE00002050, WBGENE00001790, WBGENE00022271, WBGENE00006777, WBGENE00002348, WBGENE00020139, WBGENE00001149, WBGENE00020382, WBGENE00000172, WBGENE00003514	825	349	19674	0.751633	1	0.999118	100
GOTERM_CC_FAT	GO:0005856~cytoskeleton	6	0.705882	0.985989	WBGENE00002056, WBGENE00002050, WBGENE00006535, WBGENE00002348, WBGENE00008306, WBGENE00003514	366	235	7912	0.551936	1	1	100
GOTERM_CC_FAT	GO:0043228~non-membrane-bounded organelle	8	0.941176	0.999997	WBGENE00006583, WBGENE00002056, WBGENE00002050, WBGENE00006535, WBGENE00000458, WBGENE00002348, WBGENE00008306, WBGENE00003514	366	535	7912	0.323252	1	1	100
GOTERM_CC_FAT	GO:0043232~intracellular non-membrane-bounded organelle	8	0.941176	0.999997	WBGENE00006583, WBGENE00002056, WBGENE00002050, WBGENE00006535, WBGENE00000458, WBGENE00002348, WBGENE00008306, WBGENE00003514	366	535	7912	0.323252	1	1	100
Annotation Cluster 66	Enrichment Score: 0.041259048571948266
Category	Term	Count	%	PValue	Genes	List Total	Pop Hits	Pop Total	Fold Enrichment	Bonferroni	Benjamini	FDR
GOTERM_MF_FAT	GO:0005083~small GTPase regulator activity	3	0.352941	0.837653	WBGENE00006750, WBGENE00001366, WBGENE00019832	287	75	6686	0.931847	1	0.99959	100
GOTERM_MF_FAT	GO:0030695~GTPase regulator activity	3	0.352941	0.945584	WBGENE00006750, WBGENE00001366, WBGENE00019832	287	106	6686	0.659325	1	0.999989	100
GOTERM_MF_FAT	GO:0060589~nucleoside-triphosphatase regulator activity	3	0.352941	0.949421	WBGENE00006750, WBGENE00001366, WBGENE00019832	287	108	6686	0.647116	1	0.999991	100
Annotation Cluster 67	Enrichment Score: 0.024775650398471707
Category	Term	Count	%	PValue	Genes	List Total	Pop Hits	Pop Total	Fold Enrichment	Bonferroni	Benjamini	FDR
SMART	SM00360:RRM	3	0.352941	0.942454	WBGENE00019249, WBGENE00004207, WBGENE00003903	232	107	5537	0.669151	1	0.999988	100
INTERPRO	IPR012677:Nucleotide-binding, alpha-beta plait	3	0.352941	0.942625	WBGENE00019249, WBGENE00004207, WBGENE00003903	589	104	13633	0.667673	1	1	100
INTERPRO	IPR000504:RNA recognition motif, RNP-1	3	0.352941	0.94858	WBGENE00019249, WBGENE00004207, WBGENE00003903	589	107	13633	0.648954	1	1	100
Annotation Cluster 68	Enrichment Score: 0.013073096071241498
Category	Term	Count	%	PValue	Genes	List Total	Pop Hits	Pop Total	Fold Enrichment	Bonferroni	Benjamini	FDR
GOTERM_BP_FAT	GO:0060429~epithelium development	9	1.05882	0.961726	WBGENE00002189, WBGENE00006844, WBGENE00002056, WBGENE00001650, WBGENE00016006, WBGENE00001366, WBGENE00008256, WBGENE00021837, WBGENE00003847	313	336	7838	0.670755	1	1	100
GOTERM_BP_FAT	GO:0048729~tissue morphogenesis	9	1.05882	0.968858	WBGENE00002189, WBGENE00006844, WBGENE00002056, WBGENE00001650, WBGENE00016006, WBGENE00008256, WBGENE00001330, WBGENE00021837, WBGENE00003847	313	345	7838	0.653257	1	1	100
GOTERM_BP_FAT	GO:0002009~morphogenesis of an epithelium	8	0.941176	0.980549	WBGENE00002189, WBGENE00006844, WBGENE00002056, WBGENE00001650, WBGENE00016006, WBGENE00008256, WBGENE00021837, WBGENE00003847	313	331	7838	0.605233	1	1	100
Annotation Cluster 69	Enrichment Score: 0.008250090076226487
Category	Term	Count	%	PValue	Genes	List Total	Pop Hits	Pop Total	Fold Enrichment	Bonferroni	Benjamini	FDR
INTERPRO	IPR011333:BTB/POZ fold	4	0.470588	0.96924	WBGENE00011486, WBGENE00015594, WBGENE00009247, WBGENE00001374	589	158	13633	0.585975	1	1	100
SMART	SM00225:BTB	3	0.352941	0.986253	WBGENE00011486, WBGENE00015594, WBGENE00009247	232	146	5537	0.490405	1	1	100
INTERPRO	IPR000210:BTB/POZ-like	3	0.352941	0.988166	WBGENE00011486, WBGENE00015594, WBGENE00009247	589	146	13633	0.475603	1	1	100
Annotation Cluster 70	Enrichment Score: 2.3961285204634556E-4
Category	Term	Count	%	PValue	Genes	List Total	Pop Hits	Pop Total	Fold Enrichment	Bonferroni	Benjamini	FDR
GOTERM_BP_FAT	GO:0040008~regulation of growth	57	6.70588	0.999149	WBGENE00016006, WBGENE00021122, WBGENE00008820, WBGENE00000437, WBGENE00009096, WBGENE00006811, WBGENE00017430, WBGENE00003497, WBGENE00016898, WBGENE00011671, WBGENE00017244, WBGENE00022214, WBGENE00016197, WBGENE00016354, WBGENE00003000, WBGENE00000936, WBGENE00000149, WBGENE00003553, WBGENE00001330, WBGENE00001696, WBGENE00000448, WBGENE00018350, WBGENE00004275, WBGENE00002173, WBGENE00016201,…	313	1967	7838	0.725657	1	1	100
GOTERM_BP_FAT	GO:0045927~positive regulation of growth	54	6.35294	0.999424	WBGENE00016006, WBGENE00021122, WBGENE00008820, WBGENE00000437, WBGENE00009096, WBGENE00006811, WBGENE00017430, WBGENE00003497, WBGENE00016898, WBGENE00011671, WBGENE00017244, WBGENE00022214, WBGENE00016197, WBGENE00016354, WBGENE00003000, WBGENE00000936, WBGENE00000149, WBGENE00001330, WBGENE00001696, WBGENE00000448, WBGENE00018350, WBGENE00004275, WBGENE00002173, WBGENE00016201, WBGENE00020128,…	313	1904	7838	0.710212	1	1	100
GOTERM_BP_FAT	GO:0040010~positive regulation of growth rate	47	5.52941	0.999606	WBGENE00008654, WBGENE00016006, WBGENE00000761, WBGENE00021122, WBGENE00000112, WBGENE00008820, WBGENE00001993, WBGENE00009096, WBGENE00007984, WBGENE00006811, WBGENE00008746, WBGENE00017430, WBGENE00003497, WBGENE00016898, WBGENE00006752, WBGENE00011671, WBGENE00020279, WBGENE00017244, WBGENE00022214, WBGENE00019620, WBGENE00020139, WBGENE00016197, WBGENE00003567, WBGENE00003000, WBGENE00000936,…	313	1723	7838	0.683083	1	1	100
GOTERM_BP_FAT	GO:0040009~regulation of growth rate	47	5.52941	0.999614	WBGENE00008654, WBGENE00016006, WBGENE00000761, WBGENE00021122, WBGENE00000112, WBGENE00008820, WBGENE00001993, WBGENE00009096, WBGENE00007984, WBGENE00006811, WBGENE00008746, WBGENE00017430, WBGENE00003497, WBGENE00016898, WBGENE00006752, WBGENE00011671, WBGENE00020279, WBGENE00017244, WBGENE00022214, WBGENE00019620, WBGENE00020139, WBGENE00016197, WBGENE00003567, WBGENE00003000, WBGENE00000936,…	313	1724	7838	0.682687	1	1	100
Annotation Cluster 71	Enrichment Score: 4.623791999816344E-7
Category	Term	Count	%	PValue	Genes	List Total	Pop Hits	Pop Total	Fold Enrichment	Bonferroni	Benjamini	FDR
GOTERM_BP_FAT	GO:0040007~growth	28	3.29412	0.999998	WBGENE00006915, WBGENE00006863, WBGENE00000437, WBGENE00009096, WBGENE00008746, WBGENE00003497, WBGENE00006583, WBGENE00020139, WBGENE00019620, WBGENE00016197, WBGENE00000149, WBGENE00008311, WBGENE00002050, WBGENE00012125, WBGENE00001330, WBGENE00006543, WBGENE00020151, WBGENE00011760, WBGENE00006844, WBGENE00008256, WBGENE00006641, WBGENE00015676, WBGENE00002348, WBGENE00004990, WBGENE00021503,…	313	1364	7838	0.514049	1	1	100
GOTERM_BP_FAT	GO:0002119~nematode larval development	39	4.58824	0.999999	WBGENE00001182, WBGENE00006915, WBGENE00006863, WBGENE00000437, WBGENE00009096, WBGENE00007984, WBGENE00008746, WBGENE00003497, WBGENE00006583, WBGENE00020139, WBGENE00019620, WBGENE00016197, WBGENE00011460, WBGENE00006756, WBGENE00000936, WBGENE00000149, WBGENE00008311, WBGENE00002050, WBGENE00012125, WBGENE00001330, WBGENE00001696, WBGENE00000448, WBGENE00006543, WBGENE00006870, WBGENE00020151,…	313	1760	7838	0.554898	1	1	100
GOTERM_BP_FAT	GO:0002164~larval development	39	4.58824	0.999999	WBGENE00001182, WBGENE00006915, WBGENE00006863, WBGENE00000437, WBGENE00009096, WBGENE00007984, WBGENE00008746, WBGENE00003497, WBGENE00006583, WBGENE00020139, WBGENE00019620, WBGENE00016197, WBGENE00011460, WBGENE00006756, WBGENE00000936, WBGENE00000149, WBGENE00008311, WBGENE00002050, WBGENE00012125, WBGENE00001330, WBGENE00001696, WBGENE00000448, WBGENE00006543, WBGENE00006870, WBGENE00020151,…	313	1761	7838	0.554583	1	1	100
GOTERM_BP_FAT	GO:0009791~post-embryonic development	39	4.58824	1	WBGENE00001182, WBGENE00006915, WBGENE00006863, WBGENE00000437, WBGENE00009096, WBGENE00007984, WBGENE00008746, WBGENE00003497, WBGENE00006583, WBGENE00020139, WBGENE00019620, WBGENE00016197, WBGENE00011460, WBGENE00006756, WBGENE00000936, WBGENE00000149, WBGENE00008311, WBGENE00002050, WBGENE00012125, WBGENE00001330, WBGENE00001696, WBGENE00000448, WBGENE00006543, WBGENE00006870, WBGENE00020151,…	313	1779	7838	0.548971	1	1	100
Annotation Cluster 72	Enrichment Score: 1.4366874751941827E-8
Category	Term	Count	%	PValue	Genes	List Total	Pop Hits	Pop Total	Fold Enrichment	Bonferroni	Benjamini	FDR
GOTERM_BP_FAT	GO:0007548~sex differentiation	9	1.05882	1	WBGENE00003100, WBGENE00000441, WBGENE00001650, WBGENE00001182, WBGENE00012125, WBGENE00007058, WBGENE00021837, WBGENE00003847, WBGENE00008375, WBGENE00020151	313	771	7838	0.292314	1	1	100
GOTERM_BP_FAT	GO:0003006~reproductive developmental process	10	1.17647	1	WBGENE00003100, WBGENE00000441, WBGENE00001650, WBGENE00001182, WBGENE00012125, WBGENE00007058, WBGENE00021837, WBGENE00003847, WBGENE00002173, WBGENE00008375, WBGENE00020151	313	831	7838	0.301342	1	1	100
GOTERM_BP_FAT	GO:0040035~hermaphrodite genitalia development	6	0.705882	1	WBGENE00001650, WBGENE00001182, WBGENE00012125, WBGENE00021837, WBGENE00003847, WBGENE00008375, WBGENE00020151	313	690	7838	0.217752	1	1	100
GOTERM_BP_FAT	GO:0048806~genitalia development	6	0.705882	1	WBGENE00001650, WBGENE00001182, WBGENE00012125, WBGENE00021837, WBGENE00003847, WBGENE00008375, WBGENE00020151	313	696	7838	0.215875	1	1	100

## Sheet: Funct Chart - Up
Category	Term	Count	%	PValue	Genes	List Total	Pop Hits	Pop Total	Fold Enrichment	Bonferroni	Benjamini	FDR
GOTERM_BP_FAT	GO:0007218~neuropeptide signaling pathway	16	1.88235	8.43317e-10	WBGENE00017948, WBGENE00001462, WBGENE00001461, WBGENE00001460, WBGENE00001451, WBGENE00011392, WBGENE00003749, WBGENE00001452, WBGENE00001446, WBGENE00001456, WBGENE00001448, WBGENE00003752, WBGENE00020126, WBGENE00003745, WBGENE00003744, WBGENE00003747	313	52	7838	7.70509	5.36349e-07	5.36349e-07	1.25544e-06
GOTERM_BP_FAT	GO:0007186~G-protein coupled receptor protein signaling pathway	38	4.47059	2.38459e-09	WBGENE00001664, WBGENE00017948, WBGENE00001665, WBGENE00001462, WBGENE00004777, WBGENE00001461, WBGENE00001460, WBGENE00011392, WBGENE00001452, WBGENE00016428, WBGENE00005849, WBGENE00001456, WBGENE00004157, WBGENE00013496, WBGENE00000551, WBGENE00015299, WBGENE00003752, WBGENE00001670, WBGENE00015735, WBGENE00019183, WBGENE00001518, WBGENE00000958, WBGENE00019367, WBGENE00001451, WBGENE00005641,…	313	316	7838	3.01132	1.5166e-06	7.583e-07	3.54994e-06
SP_PIR_KEYWORDS	neuropeptide	12	1.41176	1.49604e-07	WBGENE00003749, WBGENE00001452, WBGENE00001446, WBGENE00001456, WBGENE00001448, WBGENE00003752, WBGENE00020126, WBGENE00003745, WBGENE00001462, WBGENE00003744, WBGENE00001461, WBGENE00003747	825	36	19674	7.94909	2.70779e-05	2.70779e-05	0.000184444
GOTERM_BP_FAT	GO:0009072~aromatic amino acid family metabolic process	8	0.941176	2.06844e-07	WBGENE00009628, WBGENE00016201, WBGENE00016294, WBGENE00001790, WBGENE00019620, WBGENE00000240, WBGENE00001993, WBGENE00001843	313	13	7838	15.4102	0.000131544	4.385e-05	0.000307928
GOTERM_BP_FAT	GO:0009063~cellular amino acid catabolic process	10	1.17647	3.842e-07	WBGENE00016201, WBGENE00009813, WBGENE00007197, WBGENE00013516, WBGENE00001790, WBGENE00013515, WBGENE00000240, WBGENE00018282, WBGENE00001993, WBGENE00001843	313	26	7838	9.63136	0.000244322	6.1086e-05	0.000571957
GOTERM_BP_FAT	GO:0007166~cell surface receptor linked signal transduction	38	4.47059	7.47607e-07	WBGENE00001664, WBGENE00017948, WBGENE00001665, WBGENE00001462, WBGENE00004777, WBGENE00001461, WBGENE00001460, WBGENE00011392, WBGENE00001452, WBGENE00016428, WBGENE00005849, WBGENE00001456, WBGENE00004157, WBGENE00013496, WBGENE00000551, WBGENE00015299, WBGENE00003752, WBGENE00001670, WBGENE00015735, WBGENE00019183, WBGENE00001518, WBGENE00000958, WBGENE00019367, WBGENE00001451, WBGENE00005641,…	313	393	7838	2.42132	0.000475365	9.50911e-05	0.00111296
GOTERM_BP_FAT	GO:0009310~amine catabolic process	10	1.17647	1.52773e-06	WBGENE00016201, WBGENE00009813, WBGENE00007197, WBGENE00013516, WBGENE00001790, WBGENE00013515, WBGENE00000240, WBGENE00018282, WBGENE00001993, WBGENE00001843	313	30	7838	8.34718	0.000971165	0.000161926	0.00227431
KEGG_PATHWAY	cel00350:Tyrosine metabolism	8	0.941176	4.31302e-06	WBGENE00009628, WBGENE00016419, WBGENE00001790, WBGENE00020139, WBGENE00019620, WBGENE00020382, WBGENE00001993, WBGENE00008375, WBGENE00020151, WBGENE00001843	63	19	1534	10.2523	0.000254436	0.000254436	0.00430682
GOTERM_BP_FAT	GO:0046395~carboxylic acid catabolic process	10	1.17647	8.13779e-06	WBGENE00016201, WBGENE00009813, WBGENE00007197, WBGENE00013516, WBGENE00001790, WBGENE00013515, WBGENE00000240, WBGENE00018282, WBGENE00001993, WBGENE00001843	313	36	7838	6.95598	0.00516228	0.000739106	0.012114
GOTERM_BP_FAT	GO:0016054~organic acid catabolic process	10	1.17647	8.13779e-06	WBGENE00016201, WBGENE00009813, WBGENE00007197, WBGENE00013516, WBGENE00001790, WBGENE00013515, WBGENE00000240, WBGENE00018282, WBGENE00001993, WBGENE00001843	313	36	7838	6.95598	0.00516228	0.000739106	0.012114
INTERPRO	IPR002544:FMRFamide-related peptide	7	0.823529	8.30757e-06	WBGENE00001452, WBGENE00001446, WBGENE00001456, WBGENE00001448, WBGENE00001461, WBGENE00001460, WBGENE00001451	589	13	13633	12.4632	0.00551758	0.00551758	0.0124441
SMART	SM00254:ShKT	17	2	1.49416e-05	WBGENE00011869, WBGENE00003532, WBGENE00008495, WBGENE00008493, WBGENE00008492, WBGENE00012727, WBGENE00003528, WBGENE00010940, WBGENE00015756, WBGENE00011683, WBGENE00016781, WBGENE00015759, WBGENE00016419, WBGENE00017968, WBGENE00009424, WBGENE00020237, WBGENE00008298	232	113	5537	3.59052	0.00183615	0.00183615	0.0172273
SP_PIR_KEYWORDS	amidation	8	0.941176	1.53052e-05	WBGENE00003749, WBGENE00001452, WBGENE00001446, WBGENE00001456, WBGENE00001448, WBGENE00020126, WBGENE00001462, WBGENE00001461	825	21	19674	9.08468	0.00276643	0.00138418	0.018868
INTERPRO	IPR003582:Metridin-like ShK toxin	17	2	2.65757e-05	WBGENE00011869, WBGENE00003532, WBGENE00008495, WBGENE00008493, WBGENE00008492, WBGENE00012727, WBGENE00003528, WBGENE00010940, WBGENE00015756, WBGENE00011683, WBGENE00016781, WBGENE00015759, WBGENE00016419, WBGENE00017968, WBGENE00009424, WBGENE00020237, WBGENE00008298	589	113	13633	3.48214	0.0175439	0.00881078	0.0398032
GOTERM_BP_FAT	GO:0009074~aromatic amino acid family catabolic process	5	0.588235	3.46814e-05	WBGENE00016201, WBGENE00001790, WBGENE00000240, WBGENE00001993, WBGENE00001843	313	6	7838	20.8679	0.0218163	0.00275343	0.0516178
GOTERM_MF_FAT	GO:0008238~exopeptidase activity	10	1.17647	4.42537e-05	WBGENE00001059, WBGENE00019617, WBGENE00012445, WBGENE00018466, WBGENE00019605, WBGENE00001189, WBGENE00018984, WBGENE00021503, WBGENE00008741, WBGENE00012168	287	41	6686	5.68199	0.0143235	0.0143235	0.0598688
GOTERM_MF_FAT	GO:0004180~carboxypeptidase activity	8	0.941176	6.02092e-05	WBGENE00019617, WBGENE00012445, WBGENE00018466, WBGENE00019605, WBGENE00001189, WBGENE00021503, WBGENE00008741, WBGENE00012168	287	25	6686	7.45477	0.0194374	0.00976639	0.0814461
GOTERM_BP_FAT	GO:0019439~aromatic compound catabolic process	5	0.588235	7.83845e-05	WBGENE00016201, WBGENE00001790, WBGENE00000240, WBGENE00001993, WBGENE00001843	313	7	7838	17.8868	0.0486322	0.00552407	0.116627
SP_PIR_KEYWORDS	cleavage on pair of basic residues	8	0.941176	0.000153244	WBGENE00003749, WBGENE00001452, WBGENE00001446, WBGENE00001456, WBGENE00001448, WBGENE00020126, WBGENE00001462, WBGENE00001461	825	29	19674	6.57856	0.0273581	0.00920383	0.188769
INTERPRO	IPR011701:Major facilitator superfamily MFS-1	17	2	0.000177132	WBGENE00006756, WBGENE00010340, WBGENE00021157, WBGENE00012443, WBGENE00016095, WBGENE00011556, WBGENE00008110, WBGENE00003986, WBGENE00020906, WBGENE00020051, WBGENE00020697, WBGENE00003842, WBGENE00008271, WBGENE00015676, WBGENE00017861, WBGENE00012130, WBGENE00020583	589	132	13633	2.98093	0.111287	0.0385636	0.265017
GOTERM_BP_FAT	GO:0006558~L-phenylalanine metabolic process	4	0.470588	0.000242576	WBGENE00001790, WBGENE00000240, WBGENE00001993, WBGENE00001843	313	4	7838	25.0415	0.142982	0.0153113	0.360515
GOTERM_BP_FAT	GO:0006559~L-phenylalanine catabolic process	4	0.470588	0.000242576	WBGENE00001790, WBGENE00000240, WBGENE00001993, WBGENE00001843	313	4	7838	25.0415	0.142982	0.0153113	0.360515
SP_PIR_KEYWORDS	phenylalanine catabolism	4	0.470588	0.000283684	WBGENE00001790, WBGENE00000240, WBGENE00001993, WBGENE00001843	825	4	19674	23.8473	0.0500578	0.0127565	0.349189
INTERPRO	IPR003366:CUB-like region	10	1.17647	0.000291647	WBGENE00010124, WBGENE00009432, WBGENE00009433, WBGENE00010127, WBGENE00009431, WBGENE00010745, WBGENE00009429, WBGENE00010128, WBGENE00009971, WBGENE00019214	589	51	13633	4.53843	0.176561	0.0474059	0.436001
GOTERM_MF_FAT	GO:0008236~serine-type peptidase activity	12	1.41176	0.000346391	WBGENE00001172, WBGENE00001059, WBGENE00019617, WBGENE00003957, WBGENE00000244, WBGENE00012445, WBGENE00019605, WBGENE00016134, WBGENE00018984, WBGENE00021503, WBGENE00008741, WBGENE00003514	287	76	6686	3.67834	0.106798	0.0369478	0.46773
GOTERM_MF_FAT	GO:0017171~serine hydrolase activity	12	1.41176	0.000346391	WBGENE00001172, WBGENE00001059, WBGENE00019617, WBGENE00003957, WBGENE00000244, WBGENE00012445, WBGENE00019605, WBGENE00016134, WBGENE00018984, WBGENE00021503, WBGENE00008741, WBGENE00003514	287	76	6686	3.67834	0.106798	0.0369478	0.46773
INTERPRO	IPR018202:Peptidase S10, serine carboxypeptidase, active site	5	0.588235	0.000362862	WBGENE00019617, WBGENE00012445, WBGENE00019605, WBGENE00021503, WBGENE00008741	589	9	13633	12.8589	0.214716	0.0471921	0.542194
INTERPRO	IPR001563:Peptidase S10, serine carboxypeptidase	5	0.588235	0.000362862	WBGENE00019617, WBGENE00012445, WBGENE00019605, WBGENE00021503, WBGENE00008741	589	9	13633	12.8589	0.214716	0.0471921	0.542194
GOTERM_BP_FAT	GO:0042048~olfactory behavior	6	0.705882	0.000403329	WBGENE00001664, WBGENE00000244, WBGENE00000458, WBGENE00006543, WBGENE00003849, WBGENE00000403	313	17	7838	8.83819	0.226299	0.0230546	0.598757
GOTERM_MF_FAT	GO:0070011~peptidase activity, acting on L-amino acid peptides	32	3.76471	0.000405514	WBGENE00016283, WBGENE00007605, WBGENE00019617, WBGENE00012445, WBGENE00019105, WBGENE00020788, WBGENE00000785, WBGENE00003528, WBGENE00001650, WBGENE00009958, WBGENE00004719, WBGENE00000244, WBGENE00016134, WBGENE00013492, WBGENE00010070, WBGENE00003551, WBGENE00001172, WBGENE00001059, WBGENE00003553, WBGENE00003957, WBGENE00003532, WBGENE00019605, WBGENE00018984, WBGENE00023410, WBGENE00008741,…	287	383	6686	1.94642	0.123856	0.0325157	0.547361
UP_SEQ_FEATURE	signal peptide	33	3.88235	0.000415211	WBGENE00022144, WBGENE00017426, WBGENE00000785, WBGENE00013515, WBGENE00015141, WBGENE00001462, WBGENE00003528, WBGENE00001461, WBGENE00016193, WBGENE00001452, WBGENE00001650, WBGENE00001456, WBGENE00001593, WBGENE00022076, WBGENE00003551, WBGENE00017671, WBGENE00000149, WBGENE00003553, WBGENE00007904, WBGENE00003532, WBGENE00019605, WBGENE00008607, WBGENE00018984, WBGENE00004944, WBGENE00015065,…	137	422	3249	1.85452	0.141367	0.141367	0.570364
GOTERM_MF_FAT	GO:0004185~serine-type carboxypeptidase activity	5	0.588235	0.000561138	WBGENE00019617, WBGENE00012445, WBGENE00019605, WBGENE00021503, WBGENE00008741	287	10	6686	11.6481	0.167217	0.0359349	0.756684
GOTERM_MF_FAT	GO:0070008~serine-type exopeptidase activity	5	0.588235	0.000561138	WBGENE00019617, WBGENE00012445, WBGENE00019605, WBGENE00021503, WBGENE00008741	287	10	6686	11.6481	0.167217	0.0359349	0.756684
GOTERM_MF_FAT	GO:0043169~cation binding	110	12.9412	0.000673984	WBGENE00003100, WBGENE00003591, WBGENE00016283, WBGENE00022144, WBGENE00003604, WBGENE00009387, WBGENE00020788, WBGENE00003694, WBGENE00015902, WBGENE00021495, WBGENE00003497, WBGENE00009958, WBGENE00001433, WBGENE00011671, WBGENE00013492, WBGENE00009101, WBGENE00004033, WBGENE00019185, WBGENE00017671, WBGENE00019489, WBGENE00000298, WBGENE00020658, WBGENE00003613, WBGENE00016294, WBGENE00013497,…	287	1960	6686	1.30744	0.197315	0.0359693	0.908213
GOTERM_MF_FAT	GO:0008233~peptidase activity	33	3.88235	0.000721417	WBGENE00016283, WBGENE00007605, WBGENE00019617, WBGENE00012445, WBGENE00019105, WBGENE00020788, WBGENE00000785, WBGENE00003528, WBGENE00009958, WBGENE00001650, WBGENE00004719, WBGENE00000244, WBGENE00016134, WBGENE00013492, WBGENE00007954, WBGENE00010070, WBGENE00003551, WBGENE00001172, WBGENE00001059, WBGENE00003553, WBGENE00003957, WBGENE00003532, WBGENE00019605, WBGENE00018984, WBGENE00023410,…	287	414	6686	1.85694	0.20964	0.033051	0.971841
SP_PIR_KEYWORDS	Secreted	18	2.11765	0.000755417	WBGENE00017671, WBGENE00022144, WBGENE00003553, WBGENE00003532, WBGENE00008607, WBGENE00013515, WBGENE00001462, WBGENE00003528, WBGENE00001461, WBGENE00001386, WBGENE00001452, WBGENE00001650, WBGENE00001446, WBGENE00001456, WBGENE00001448, WBGENE00020126, WBGENE00017322, WBGENE00003551	825	169	19674	2.53995	0.12784	0.0269856	0.92737
GOTERM_MF_FAT	GO:0043167~ion binding	110	12.9412	0.00076078	WBGENE00003100, WBGENE00003591, WBGENE00016283, WBGENE00022144, WBGENE00003604, WBGENE00009387, WBGENE00020788, WBGENE00003694, WBGENE00015902, WBGENE00021495, WBGENE00003497, WBGENE00009958, WBGENE00001433, WBGENE00011671, WBGENE00013492, WBGENE00009101, WBGENE00004033, WBGENE00019185, WBGENE00017671, WBGENE00019489, WBGENE00000298, WBGENE00020658, WBGENE00003613, WBGENE00016294, WBGENE00013497,…	287	1966	6686	1.30345	0.219725	0.0305376	1.02462
GOTERM_BP_FAT	GO:0046700~heterocycle catabolic process	6	0.705882	0.000915806	WBGENE00016201, WBGENE00009813, WBGENE00007197, WBGENE00013516, WBGENE00013515, WBGENE00018282	313	20	7838	7.51246	0.441622	0.0473998	1.35472
SP_PIR_KEYWORDS	signal	33	3.88235	0.00100476	WBGENE00022144, WBGENE00017426, WBGENE00000785, WBGENE00013515, WBGENE00015141, WBGENE00001462, WBGENE00003528, WBGENE00001461, WBGENE00016193, WBGENE00001452, WBGENE00001650, WBGENE00001456, WBGENE00001593, WBGENE00022076, WBGENE00003551, WBGENE00017671, WBGENE00000149, WBGENE00003553, WBGENE00007904, WBGENE00003532, WBGENE00019605, WBGENE00008607, WBGENE00018984, WBGENE00004944, WBGENE00015065,…	825	424	19674	1.85604	0.16636	0.0298704	1.23174
GOTERM_CC_FAT	GO:0005576~extracellular region	28	3.29412	0.00110392	WBGENE00016283, WBGENE00022144, WBGENE00013515, WBGENE00001462, WBGENE00003528, WBGENE00001461, WBGENE00001452, WBGENE00001650, WBGENE00009958, WBGENE00001456, WBGENE00008625, WBGENE00009896, WBGENE00003551, WBGENE00000936, WBGENE00017671, WBGENE00003553, WBGENE00003532, WBGENE00008607, WBGENE00020850, WBGENE00013048, WBGENE00007398, WBGENE00001386, WBGENE00008027, WBGENE00001446, WBGENE00001448,…	366	311	7912	1.94627	0.0976214	0.0976214	1.2019
GOTERM_MF_FAT	GO:0016715~oxidoreductase activity, acting on paired donors, with incorporation or reduction of molecular oxygen, reduced ascorbate as one donor, and incorporation of one atom of oxygen	5	0.588235	0.00123564	WBGENE00017671, WBGENE00022144, WBGENE00013516, WBGENE00013515, WBGENE00018282	287	12	6686	9.70674	0.331734	0.0437973	1.65922
GOTERM_MF_FAT	GO:0005529~sugar binding	13	1.52941	0.00128007	WBGENE00002266, WBGENE00002269, WBGENE00016451, WBGENE00018692, WBGENE00017603, WBGENE00021895, WBGENE00017322, WBGENE00021873, WBGENE00021872, WBGENE00002274, WBGENE00002265, WBGENE00009526, WBGENE00021874	287	102	6686	2.96912	0.341355	0.0408973	1.71841
GOTERM_MF_FAT	GO:0030246~carbohydrate binding	18	2.11765	0.00142281	WBGENE00002266, WBGENE00002269, WBGENE00017331, WBGENE00013516, WBGENE00016451, WBGENE00013515, WBGENE00015141, WBGENE00018692, WBGENE00017603, WBGENE00019234, WBGENE00021895, WBGENE00017322, WBGENE00021873, WBGENE00002265, WBGENE00021872, WBGENE00002274, WBGENE00021874, WBGENE00009526	287	177	6686	2.3691	0.371341	0.0413191	1.90832
GOTERM_BP_FAT	GO:0007635~chemosensory behavior	6	0.705882	0.00180181	WBGENE00001664, WBGENE00000244, WBGENE00000458, WBGENE00006543, WBGENE00003849, WBGENE00000403	313	23	7838	6.53257	0.682407	0.0844492	2.64905
GOTERM_MF_FAT	GO:0046872~metal ion binding	105	12.3529	0.00211721	WBGENE00003100, WBGENE00003591, WBGENE00016283, WBGENE00022144, WBGENE00003604, WBGENE00009387, WBGENE00020788, WBGENE00003694, WBGENE00015902, WBGENE00021495, WBGENE00003497, WBGENE00009958, WBGENE00001433, WBGENE00011671, WBGENE00013492, WBGENE00009101, WBGENE00004033, WBGENE00019185, WBGENE00017671, WBGENE00019489, WBGENE00003613, WBGENE00000298, WBGENE00020658, WBGENE00016294, WBGENE00022284,…	287	1910	6686	1.28068	0.498896	0.0559522	2.82737
GOTERM_BP_FAT	GO:0007271~synaptic transmission, cholinergic	5	0.588235	0.00237247	WBGENE00006756, WBGENE00006750, WBGENE00000958, WBGENE00004364, WBGENE00004267	313	15	7838	8.34718	0.77924	0.102288	3.47429
GOTERM_BP_FAT	GO:0006936~muscle contraction	5	0.588235	0.00237247	WBGENE00002179, WBGENE00006672, WBGENE00002348, WBGENE00006589, WBGENE00002173	313	15	7838	8.34718	0.77924	0.102288	3.47429
GOTERM_BP_FAT	GO:0003012~muscle system process	5	0.588235	0.00237247	WBGENE00002179, WBGENE00006672, WBGENE00002348, WBGENE00006589, WBGENE00002173	313	15	7838	8.34718	0.77924	0.102288	3.47429
GOTERM_BP_FAT	GO:0050877~neurological system process	27	3.17647	0.003322	WBGENE00001664, WBGENE00015446, WBGENE00001665, WBGENE00009707, WBGENE00005071, WBGENE00002999, WBGENE00004267, WBGENE00006750, WBGENE00005727, WBGENE00010217, WBGENE00013907, WBGENE00000244, WBGENE00044090, WBGENE00005687, WBGENE00006756, WBGENE00000958, WBGENE00017371, WBGENE00000403, WBGENE00013277, WBGENE00001644, WBGENE00001189, WBGENE00001804, WBGENE00005676, WBGENE00004364, WBGENE00000277,…	313	370	7838	1.82736	0.879524	0.131586	4.83299
KEGG_PATHWAY	cel04020:Calcium signaling pathway	7	0.823529	0.00341916	WBGENE00002189, WBGENE00000068, WBGENE00003566, WBGENE00000288, WBGENE00004033, WBGENE00018569, WBGENE00002173	63	38	1534	4.48538	0.182967	0.0961012	3.36233
SP_PIR_KEYWORDS	ionic channel	19	2.23529	0.00419664	WBGENE00017314, WBGENE00004831, WBGENE00011360, WBGENE00021437, WBGENE00006680, WBGENE00006681, WBGENE00006667, WBGENE00002173, WBGENE00001374, WBGENE00020236, WBGENE00001615, WBGENE00006662, WBGENE00006678, WBGENE00020605, WBGENE00006672, WBGENE00001796, WBGENE00001594, WBGENE00001593, WBGENE00002149	825	215	19674	2.10743	0.532889	0.103038	5.05275
UP_SEQ_FEATURE	glycosylation site:N-linked (GlcNAc...)	30	3.52941	0.00444863	WBGENE00022144, WBGENE00017426, WBGENE00011556, WBGENE00013515, WBGENE00015141, WBGENE00003528, WBGENE00006667, WBGENE00004777, WBGENE00003856, WBGENE00001650, WBGENE00006672, WBGENE00016234, WBGENE00015735, WBGENE00022076, WBGENE00003551, WBGENE00006756, WBGENE00017671, WBGENE00001059, WBGENE00000149, WBGENE00003553, WBGENE00007904, WBGENE00003532, WBGENE00019605, WBGENE00008607, WBGENE00018984,…	137	426	3249	1.67009	0.805299	0.55875	5.9561
SP_PIR_KEYWORDS	Lectin	13	1.52941	0.00451489	WBGENE00002266, WBGENE00002269, WBGENE00016451, WBGENE00018692, WBGENE00017603, WBGENE00021895, WBGENE00017322, WBGENE00021873, WBGENE00021872, WBGENE00002274, WBGENE00002265, WBGENE00009526, WBGENE00021874	825	120	19674	2.58345	0.559148	0.0973142	5.42619
GOTERM_BP_FAT	GO:0006572~tyrosine catabolic process	3	0.352941	0.00461395	WBGENE00001790, WBGENE00001993, WBGENE00001843	313	3	7838	25.0415	0.947201	0.167922	6.65304
GOTERM_BP_FAT	GO:0006570~tyrosine metabolic process	3	0.352941	0.00461395	WBGENE00001790, WBGENE00001993, WBGENE00001843	313	3	7838	25.0415	0.947201	0.167922	6.65304
PIR_SUPERFAMILY	PIRSF002385:B/K protein/synaptotagmin	3	0.352941	0.00497604	WBGENE00004926, WBGENE00004921, WBGENE00004924	189	3	4541	24.0265	0.573877	0.573877	5.91002
GOTERM_MF_FAT	GO:0016702~oxidoreductase activity, acting on single donors with incorporation of molecular oxygen, incorporation of two atoms of oxygen	5	0.588235	0.00501575	WBGENE00016201, WBGENE00016294, WBGENE00018986, WBGENE00001993, WBGENE00001843	287	17	6686	6.85181	0.805875	0.11847	6.5782
SP_PIR_KEYWORDS	tyrosine catabolism	3	0.352941	0.00510993	WBGENE00001790, WBGENE00001993, WBGENE00001843	825	3	19674	23.8473	0.604367	0.0979	6.12079
SP_PIR_KEYWORDS	glycoprotein	31	3.64706	0.00532611	WBGENE00022144, WBGENE00017426, WBGENE00011556, WBGENE00013515, WBGENE00015141, WBGENE00003528, WBGENE00006667, WBGENE00004777, WBGENE00003856, WBGENE00001650, WBGENE00006672, WBGENE00016234, WBGENE00015735, WBGENE00022076, WBGENE00003551, WBGENE00006756, WBGENE00017671, WBGENE00000149, WBGENE00001059, WBGENE00003553, WBGENE00007904, WBGENE00003532, WBGENE00019605, WBGENE00008607, WBGENE00018984,…	825	435	19674	1.69946	0.619627	0.0921356	6.37198
GOTERM_BP_FAT	GO:0006811~ion transport	32	3.76471	0.00562429	WBGENE00004831, WBGENE00006915, WBGENE00015055, WBGENE00011556, WBGENE00021437, WBGENE00006680, WBGENE00006681, WBGENE00006667, WBGENE00001500, WBGENE00020236, WBGENE00001615, WBGENE00006678, WBGENE00011486, WBGENE00006672, WBGENE00001594, WBGENE00003566, WBGENE00003567, WBGENE00001593, WBGENE00017314, WBGENE00011360, WBGENE00019803, WBGENE00011891, WBGENE00002173, WBGENE00001374, WBGENE00006662,…	313	484	7838	1.65564	0.972323	0.190233	8.05366
GOTERM_MF_FAT	GO:0016701~oxidoreductase activity, acting on single donors with incorporation of molecular oxygen	5	0.588235	0.00623507	WBGENE00016201, WBGENE00016294, WBGENE00018986, WBGENE00001993, WBGENE00001843	287	18	6686	6.47116	0.869841	0.135533	8.1156
GOTERM_BP_FAT	GO:0015669~gas transport	6	0.705882	0.00701351	WBGENE00008256, WBGENE00009387, WBGENE00020279, WBGENE00022284, WBGENE00016215, WBGENE00020045	313	31	7838	4.84675	0.988625	0.220174	9.94756
GOTERM_BP_FAT	GO:0015671~oxygen transport	6	0.705882	0.00701351	WBGENE00008256, WBGENE00009387, WBGENE00020279, WBGENE00022284, WBGENE00016215, WBGENE00020045	313	31	7838	4.84675	0.988625	0.220174	9.94756
GOTERM_BP_FAT	GO:0043051~regulation of pharyngeal pumping	6	0.705882	0.00804751	WBGENE00006756, WBGENE00006750, WBGENE00006752, WBGENE00004921, WBGENE00004267, WBGENE00002173	313	32	7838	4.69529	0.994136	0.236979	11.3335
GOTERM_BP_FAT	GO:0060259~regulation of feeding behavior	6	0.705882	0.00804751	WBGENE00006756, WBGENE00006750, WBGENE00006752, WBGENE00004921, WBGENE00004267, WBGENE00002173	313	32	7838	4.69529	0.994136	0.236979	11.3335
UP_SEQ_FEATURE	topological domain:Cytoplasmic	20	2.35294	0.00805762	WBGENE00006756, WBGENE00001518, WBGENE00001059, WBGENE00000149, WBGENE00018984, WBGENE00011556, WBGENE00017426, WBGENE00004944, WBGENE00006667, WBGENE00004777, WBGENE00006576, WBGENE00003856, WBGENE00006662, WBGENE00001644, WBGENE00006672, WBGENE00003842, WBGENE00016234, WBGENE00004921, WBGENE00015735, WBGENE00002149	137	253	3249	1.87473	0.948652	0.628315	10.5445
SMART	SM00209:TSP1	7	0.823529	0.00825081	WBGENE00009958, WBGENE00001650, WBGENE00003553, WBGENE00009968, WBGENE00011880, WBGENE00021171, WBGENE00003551	232	43	5537	3.88522	0.639066	0.399222	9.11104
GOTERM_BP_FAT	GO:0007626~locomotory behavior	7	0.823529	0.00833725	WBGENE00006750, WBGENE00003856, WBGENE00001452, WBGENE00000244, WBGENE00004921, WBGENE00004267, WBGENE00001593	313	45	7838	3.89535	0.99513	0.233742	11.7183
INTERPRO	IPR018029:C2 membrane targeting protein	6	0.705882	0.0085436	WBGENE00006750, WBGENE00006752, WBGENE00004926, WBGENE00004921, WBGENE00004924, WBGENE00004033	589	30	13633	4.6292	0.996702	0.614191	12.0616
GOTERM_BP_FAT	GO:0006508~proteolysis	33	3.88235	0.00876658	WBGENE00016283, WBGENE00007605, WBGENE00019617, WBGENE00012445, WBGENE00019105, WBGENE00020788, WBGENE00000785, WBGENE00003528, WBGENE00001650, WBGENE00004719, WBGENE00000244, WBGENE00016134, WBGENE00013492, WBGENE00007954, WBGENE00010070, WBGENE00003551, WBGENE00001172, WBGENE00001059, WBGENE00003553, WBGENE00003957, WBGENE00003532, WBGENE00019605, WBGENE00018984, WBGENE00023410, WBGENE00008741,…	313	520	7838	1.58917	0.996303	0.234076	12.2855
GOTERM_MF_FAT	GO:0019825~oxygen binding	6	0.705882	0.00941338	WBGENE00008256, WBGENE00009387, WBGENE00020279, WBGENE00022284, WBGENE00016215, WBGENE00020045	287	31	6686	4.50894	0.954192	0.185803	12.0136
INTERPRO	IPR000884:Thrombospondin, type 1 repeat	7	0.823529	0.00983225	WBGENE00009958, WBGENE00001650, WBGENE00003553, WBGENE00009968, WBGENE00011880, WBGENE00021171, WBGENE00003551	589	43	13633	3.76796	0.998613	0.60941	13.7583
GOTERM_BP_FAT	GO:0009077~histidine family amino acid catabolic process	4	0.470588	0.0105155	WBGENE00009813, WBGENE00013516, WBGENE00013515, WBGENE00018282	313	12	7838	8.34718	0.998797	0.26332	14.5614
GOTERM_BP_FAT	GO:0006548~histidine catabolic process	4	0.470588	0.0105155	WBGENE00009813, WBGENE00013516, WBGENE00013515, WBGENE00018282	313	12	7838	8.34718	0.998797	0.26332	14.5614
GOTERM_BP_FAT	GO:0006547~histidine metabolic process	4	0.470588	0.0105155	WBGENE00009813, WBGENE00013516, WBGENE00013515, WBGENE00018282	313	12	7838	8.34718	0.998797	0.26332	14.5614
GOTERM_BP_FAT	GO:0009075~histidine family amino acid metabolic process	4	0.470588	0.0105155	WBGENE00009813, WBGENE00013516, WBGENE00013515, WBGENE00018282	313	12	7838	8.34718	0.998797	0.26332	14.5614
GOTERM_BP_FAT	GO:0007268~synaptic transmission	8	0.941176	0.011136	WBGENE00006756, WBGENE00006750, WBGENE00000958, WBGENE00001189, WBGENE00002999, WBGENE00004364, WBGENE00004267, WBGENE00000277	313	62	7838	3.23117	0.999193	0.266305	15.3556
GOTERM_BP_FAT	GO:0019226~transmission of nerve impulse	8	0.941176	0.011136	WBGENE00006756, WBGENE00006750, WBGENE00000958, WBGENE00001189, WBGENE00002999, WBGENE00004364, WBGENE00004267, WBGENE00000277	313	62	7838	3.23117	0.999193	0.266305	15.3556
GOTERM_BP_FAT	GO:0030001~metal ion transport	18	2.11765	0.0114452	WBGENE00004831, WBGENE00011891, WBGENE00011556, WBGENE00006680, WBGENE00006681, WBGENE00006667, WBGENE00002173, WBGENE00001500, WBGENE00001374, WBGENE00006662, WBGENE00006678, WBGENE00015660, WBGENE00011486, WBGENE00006672, WBGENE00044107, WBGENE00003566, WBGENE00003567, WBGENE00002149	313	233	7838	1.93454	0.999339	0.262911	15.7488
GOTERM_CC_FAT	GO:0016021~integral to membrane	321	37.7647	0.0121471	WBGENE00006818, WBGENE00006915, WBGENE00019105, WBGENE00019205, WBGENE00008820, WBGENE00006199, WBGENE00045456, WBGENE00009958, WBGENE00010217, WBGENE00000698, WBGENE00015980, WBGENE00003407, WBGENE00011486, WBGENE00003404, WBGENE00015299, WBGENE00000679, WBGENE00016354, WBGENE00011345, WBGENE00000936, WBGENE00018861, WBGENE00011360, WBGENE00005879, WBGENE00000006, WBGENE00011891, WBGENE00005586,…	366	6596	7912	1.05203	0.679091	0.433512	12.523
SP_PIR_KEYWORDS	cell membrane	16	1.88235	0.0123043	WBGENE00017314, WBGENE00001518, WBGENE00001059, WBGENE00021437, WBGENE00004944, WBGENE00006749, WBGENE00004267, WBGENE00004777, WBGENE00006576, WBGENE00003856, WBGENE00001615, WBGENE00020605, WBGENE00001804, WBGENE00001594, WBGENE00015735, WBGENE00001593	825	187	19674	2.04041	0.893636	0.184307	14.156
SMART	SM00239:C2	7	0.823529	0.0126586	WBGENE00006750, WBGENE00006752, WBGENE00004926, WBGENE00006306, WBGENE00004921, WBGENE00004924, WBGENE00004033	232	47	5537	3.55457	0.791319	0.406854	13.6614
SP_PIR_KEYWORDS	ion transport	21	2.47059	0.013042	WBGENE00017314, WBGENE00011360, WBGENE00011556, WBGENE00021437, WBGENE00006680, WBGENE00006681, WBGENE00006667, WBGENE00002173, WBGENE00001374, WBGENE00020236, WBGENE00001615, WBGENE00006662, WBGENE00015660, WBGENE00006678, WBGENE00020605, WBGENE00006672, WBGENE00003842, WBGENE00001796, WBGENE00001594, WBGENE00001593, WBGENE00002149	825	277	19674	1.80792	0.90709	0.179639	14.9432
KEGG_PATHWAY	cel00360:Phenylalanine metabolism	4	0.470588	0.0134623	WBGENE00009628, WBGENE00020139, WBGENE00000240, WBGENE00020382, WBGENE00001993	63	13	1534	7.49206	0.550524	0.233988	12.6586
INTERPRO	IPR000971:Globin, subset	5	0.588235	0.0134873	WBGENE00008256, WBGENE00020279, WBGENE00022284, WBGENE00016215, WBGENE00020045	589	22	13633	5.26046	0.999882	0.677114	18.4061
SP_PIR_KEYWORDS	oxygen transport	5	0.588235	0.0143265	WBGENE00008256, WBGENE00020279, WBGENE00022284, WBGENE00016215, WBGENE00020045	825	23	19674	5.18419	0.926601	0.182015	16.298
GOTERM_CC_FAT	GO:0031224~intrinsic to membrane	321	37.7647	0.014791	WBGENE00006818, WBGENE00006915, WBGENE00019105, WBGENE00019205, WBGENE00008820, WBGENE00006199, WBGENE00045456, WBGENE00009958, WBGENE00010217, WBGENE00000698, WBGENE00015980, WBGENE00003407, WBGENE00011486, WBGENE00003404, WBGENE00015299, WBGENE00000679, WBGENE00016354, WBGENE00011345, WBGENE00000936, WBGENE00018861, WBGENE00011360, WBGENE00005879, WBGENE00000006, WBGENE00011891, WBGENE00005586,…	366	6608	7912	1.05012	0.749885	0.369943	15.0522
KEGG_PATHWAY	cel00400:Phenylalanine, tyrosine and tryptophan biosynthesis	3	0.352941	0.0148588	WBGENE00009628, WBGENE00020139, WBGENE00000240, WBGENE00020382	63	5	1534	14.6095	0.586563	0.198133	13.8854
INTERPRO	IPR000008:C2 calcium-dependent membrane targeting	7	0.823529	0.0149914	WBGENE00006750, WBGENE00006752, WBGENE00004926, WBGENE00006306, WBGENE00004921, WBGENE00004924, WBGENE00004033	589	47	13633	3.44728	0.999957	0.672989	20.2499
SMART	SM00664:DoH	4	0.470588	0.015028	WBGENE00013516, WBGENE00013515, WBGENE00007339, WBGENE00018282	232	13	5537	7.3435	0.844712	0.372254	16.0205
UP_SEQ_FEATURE	domain:GST N-terminal	4	0.470588	0.0150706	WBGENE00001790, WBGENE00001784, WBGENE00001756, WBGENE00001751	137	13	3249	7.29702	0.996201	0.751733	18.8726
GOTERM_MF_FAT	GO:0005344~oxygen transporter activity	5	0.588235	0.0152565	WBGENE00008256, WBGENE00020279, WBGENE00022284, WBGENE00016215, WBGENE00020045	287	23	6686	5.06438	0.993342	0.26893	18.7831
GOTERM_MF_FAT	GO:0008237~metallopeptidase activity	15	1.76471	0.0159153	WBGENE00016283, WBGENE00003553, WBGENE00003532, WBGENE00020788, WBGENE00018984, WBGENE00003528, WBGENE00009958, WBGENE00001650, WBGENE00004719, WBGENE00018466, WBGENE00001189, WBGENE00013492, WBGENE00010070, WBGENE00003551, WBGENE00012168	287	173	6686	2.0199	0.994647	0.26483	19.5152
UP_SEQ_FEATURE	region of interest:Pore-forming 1	3	0.352941	0.0160059	WBGENE00006662, WBGENE00006672, WBGENE00006667	137	5	3249	14.2292	0.997319	0.694052	19.9274
UP_SEQ_FEATURE	region of interest:Pore-forming 2	3	0.352941	0.0160059	WBGENE00006662, WBGENE00006672, WBGENE00006667	137	5	3249	14.2292	0.997319	0.694052	19.9274
INTERPRO	IPR017970:Homeobox, conserved site	9	1.05882	0.0163823	WBGENE00000441, WBGENE00044330, WBGENE00006818, WBGENE00000446, WBGENE00000458, WBGENE00000437, WBGENE00007984, WBGENE00006870, WBGENE00003000	589	76	13633	2.74097	0.999983	0.667161	21.9203
GOTERM_BP_FAT	GO:0000096~sulfur amino acid metabolic process	4	0.470588	0.0164032	WBGENE00019489, WBGENE00018986, WBGENE00020139, WBGENE00010759, WBGENE00020382	313	14	7838	7.15472	0.999973	0.343451	21.8249
INTERPRO	IPR005018:DOMON related	4	0.470588	0.0165171	WBGENE00013516, WBGENE00013515, WBGENE00007339, WBGENE00018282	589	13	13633	7.12185	0.999985	0.635193	22.0805
GOTERM_BP_FAT	GO:0006812~cation transport	22	2.58824	0.0169526	WBGENE00004831, WBGENE00006915, WBGENE00019803, WBGENE00011891, WBGENE00011556, WBGENE00006680, WBGENE00006681, WBGENE00006667, WBGENE00002173, WBGENE00001500, WBGENE00001374, WBGENE00006662, WBGENE00015660, WBGENE00006678, WBGENE00011486, WBGENE00006672, WBGENE00003842, WBGENE00009618, WBGENE00044107, WBGENE00003566, WBGENE00002149, WBGENE00003567	313	321	7838	1.71624	0.999981	0.341797	22.4725
KEGG_PATHWAY	cel04142:Lysosome	8	0.941176	0.0173049	WBGENE00000166, WBGENE00007904, WBGENE00012445, WBGENE00006915, WBGENE00000785, WBGENE00021503, WBGENE00008741, WBGENE00021070	63	68	1534	2.86461	0.642968	0.186155	15.9969
KEGG_PATHWAY	cel00980:Metabolism of xenobiotics by cytochrome P450	5	0.588235	0.0185425	WBGENE00001784, WBGENE00001756, WBGENE00015141, WBGENE00001751, WBGENE00008375, WBGENE00020151	63	26	1534	4.68254	0.66855	0.168103	17.0474
UP_SEQ_FEATURE	domain:GST C-terminal	4	0.470588	0.0186028	WBGENE00001790, WBGENE00001784, WBGENE00001756, WBGENE00001751	137	14	3249	6.77581	0.998984	0.682915	22.7893
GOTERM_BP_FAT	GO:0042493~response to drug	4	0.470588	0.0199109	WBGENE00006756, WBGENE00006741, WBGENE00001594, WBGENE00006811	313	15	7838	6.67774	0.999997	0.377334	25.874
INTERPRO	IPR012292:Globin	5	0.588235	0.0210714	WBGENE00008256, WBGENE00020279, WBGENE00022284, WBGENE00016215, WBGENE00020045	589	25	13633	4.6292	0.999999	0.693323	27.3143
INTERPRO	IPR000742:EGF-like, type 3	10	1.17647	0.0212429	WBGENE00019957, WBGENE00003497, WBGENE00001107, WBGENE00003553, WBGENE00008194, WBGENE00007799, WBGENE00011330, WBGENE00020806, WBGENE00003551, WBGENE00003072	589	95	13633	2.43642	0.999999	0.667134	27.5048
SP_PIR_KEYWORDS	Homeobox	10	1.17647	0.0229713	WBGENE00000441, WBGENE00044330, WBGENE00006818, WBGENE00000446, WBGENE00000458, WBGENE00000448, WBGENE00000437, WBGENE00007984, WBGENE00006870, WBGENE00003000	825	99	19674	2.40882	0.985099	0.259516	24.9124
UP_SEQ_FEATURE	domain:C2 1	3	0.352941	0.023355	WBGENE00006750, WBGENE00006752, WBGENE00004921	137	6	3249	11.8577	0.999829	0.710324	27.7825
UP_SEQ_FEATURE	domain:C2 2	3	0.352941	0.023355	WBGENE00006750, WBGENE00006752, WBGENE00004921	137	6	3249	11.8577	0.999829	0.710324	27.7825
UP_SEQ_FEATURE	DNA-binding region:Homeobox	6	0.705882	0.0241734	WBGENE00000441, WBGENE00006818, WBGENE00000446, WBGENE00000458, WBGENE00000437, WBGENE00003000	137	40	3249	3.5573	0.999874	0.674561	28.6116
INTERPRO	IPR002213:UDP-glucuronosyl/UDP-glucosyltransferase	9	1.05882	0.024797	WBGENE00010512, WBGENE00020589, WBGENE00007885, WBGENE00017331, WBGENE00017959, WBGENE00019234, WBGENE00015141, WBGENE00010515, WBGENE00010514	589	82	13633	2.54042	1	0.697145	31.3497
SP_PIR_KEYWORDS	synapse	9	1.05882	0.025882	WBGENE00006750, WBGENE00017314, WBGENE00001615, WBGENE00020605, WBGENE00004921, WBGENE00021437, WBGENE00004944, WBGENE00001594, WBGENE00001593	825	85	19674	2.52501	0.991316	0.271248	27.6242
GOTERM_MF_FAT	GO:0004175~endopeptidase activity	19	2.23529	0.0266121	WBGENE00001172, WBGENE00016283, WBGENE00007605, WBGENE00001059, WBGENE00003553, WBGENE00003532, WBGENE00020788, WBGENE00019105, WBGENE00018984, WBGENE00000785, WBGENE00023410, WBGENE00003528, WBGENE00003514, WBGENE00001650, WBGENE00000244, WBGENE00000218, WBGENE00013492, WBGENE00010070, WBGENE00003551	287	257	6686	1.72228	0.999848	0.386457	30.5804
GOTERM_BP_FAT	GO:0006790~sulfur metabolic process	5	0.588235	0.0266722	WBGENE00019489, WBGENE00018986, WBGENE00018146, WBGENE00020139, WBGENE00010759, WBGENE00020382	313	29	7838	4.31751	1	0.458854	33.1327
KEGG_PATHWAY	cel00982:Drug metabolism	5	0.588235	0.0269108	WBGENE00001784, WBGENE00001756, WBGENE00015141, WBGENE00001751, WBGENE00008375, WBGENE00020151	63	29	1534	4.19814	0.800011	0.205409	23.8457
GOTERM_BP_FAT	GO:0050795~regulation of behavior	7	0.823529	0.0270056	WBGENE00006756, WBGENE00006750, WBGENE00006752, WBGENE00000958, WBGENE00004921, WBGENE00004267, WBGENE00002173	313	58	7838	3.02225	1	0.45141	33.4728
GOTERM_BP_FAT	GO:0009309~amine biosynthetic process	6	0.705882	0.0270072	WBGENE00019489, WBGENE00000298, WBGENE00007197, WBGENE00000112, WBGENE00010759, WBGENE00001149	313	43	7838	3.49417	1	0.44034	33.4745
SP_PIR_KEYWORDS	dioxygenase	4	0.470588	0.0272645	WBGENE00016201, WBGENE00018986, WBGENE00001993, WBGENE00001843	825	16	19674	5.96182	0.993285	0.26854	28.8805
GOTERM_BP_FAT	GO:0006534~cysteine metabolic process	3	0.352941	0.0290489	WBGENE00018986, WBGENE00020139, WBGENE00010759, WBGENE00020382	313	7	7838	10.7321	1	0.453815	35.5226
GOTERM_BP_FAT	GO:0007267~cell-cell signaling	8	0.941176	0.0290989	WBGENE00006756, WBGENE00006750, WBGENE00000958, WBGENE00001189, WBGENE00002999, WBGENE00004364, WBGENE00004267, WBGENE00000277	313	75	7838	2.6711	1	0.443964	35.572
GOTERM_BP_FAT	GO:0015674~di-, tri-valent inorganic cation transport	5	0.588235	0.0298409	WBGENE00015660, WBGENE00003566, WBGENE00003567, WBGENE00002173, WBGENE00001500	313	30	7838	4.17359	1	0.442265	36.3012
GOTERM_MF_FAT	GO:0005506~iron ion binding	19	2.23529	0.0311256	WBGENE00016294, WBGENE00009387, WBGENE00022284, WBGENE00000240, WBGENE00016215, WBGENE00001993, WBGENE00020045, WBGENE00001500, WBGENE00001843, WBGENE00016201, WBGENE00016147, WBGENE00008256, WBGENE00018986, WBGENE00011671, WBGENE00019967, WBGENE00017968, WBGENE00020279, WBGENE00009101, WBGENE00011009	287	262	6686	1.68942	0.999967	0.418729	34.812
PIR_SUPERFAMILY	PIRSF001187:Pepsin	3	0.352941	0.0312086	WBGENE00007605, WBGENE00018984, WBGENE00000218	189	7	4541	10.2971	0.99558	0.933521	32.1039
SP_PIR_KEYWORDS	potassium transport	5	0.588235	0.031562	WBGENE00006662, WBGENE00006672, WBGENE00006667, WBGENE00002149, WBGENE00001374	825	29	19674	4.1116	0.996987	0.289268	32.6588
GOTERM_MF_FAT	GO:0022838~substrate specific channel activity	21	2.47059	0.032593	WBGENE00017314, WBGENE00004831, WBGENE00011360, WBGENE00011891, WBGENE00021437, WBGENE00006680, WBGENE00006681, WBGENE00006667, WBGENE00002173, WBGENE00001374, WBGENE00020236, WBGENE00001615, WBGENE00006662, WBGENE00006678, WBGENE00020605, WBGENE00011486, WBGENE00006672, WBGENE00001796, WBGENE00001594, WBGENE00001593, WBGENE00002149	287	301	6686	1.62531	0.99998	0.41732	36.1354
GOTERM_MF_FAT	GO:0005216~ion channel activity	21	2.47059	0.032593	WBGENE00017314, WBGENE00004831, WBGENE00011360, WBGENE00011891, WBGENE00021437, WBGENE00006680, WBGENE00006681, WBGENE00006667, WBGENE00002173, WBGENE00001374, WBGENE00020236, WBGENE00001615, WBGENE00006662, WBGENE00006678, WBGENE00020605, WBGENE00011486, WBGENE00006672, WBGENE00001796, WBGENE00001594, WBGENE00001593, WBGENE00002149	287	301	6686	1.62531	0.99998	0.41732	36.1354
GOTERM_BP_FAT	GO:0009064~glutamine family amino acid metabolic process	4	0.470588	0.0327109	WBGENE00008654, WBGENE00020658, WBGENE00007197, WBGENE00000112	313	18	7838	5.56479	1	0.463193	39.0496
SP_PIR_KEYWORDS	transport	35	4.11765	0.0327291	WBGENE00019656, WBGENE00022271, WBGENE00011556, WBGENE00021437, WBGENE00006680, WBGENE00004267, WBGENE00006681, WBGENE00006667, WBGENE00020236, WBGENE00001615, WBGENE00006678, WBGENE00006672, WBGENE00020279, WBGENE00001594, WBGENE00001593, WBGENE00006756, WBGENE00017314, WBGENE00008979, WBGENE00011360, WBGENE00015131, WBGENE00022284, WBGENE00016215, WBGENE00020045, WBGENE00002173, WBGENE00001374,…	825	583	19674	1.43165	0.997578	0.284387	33.6525
GOTERM_MF_FAT	GO:0015267~channel activity	21	2.47059	0.0336661	WBGENE00017314, WBGENE00004831, WBGENE00011360, WBGENE00011891, WBGENE00021437, WBGENE00006680, WBGENE00006681, WBGENE00006667, WBGENE00002173, WBGENE00001374, WBGENE00020236, WBGENE00001615, WBGENE00006662, WBGENE00006678, WBGENE00020605, WBGENE00011486, WBGENE00006672, WBGENE00001796, WBGENE00001594, WBGENE00001593, WBGENE00002149	287	302	6686	1.61993	0.999986	0.412352	37.0875
GOTERM_MF_FAT	GO:0022803~passive transmembrane transporter activity	21	2.47059	0.0336661	WBGENE00017314, WBGENE00004831, WBGENE00011360, WBGENE00011891, WBGENE00021437, WBGENE00006680, WBGENE00006681, WBGENE00006667, WBGENE00002173, WBGENE00001374, WBGENE00020236, WBGENE00001615, WBGENE00006662, WBGENE00006678, WBGENE00020605, WBGENE00011486, WBGENE00006672, WBGENE00001796, WBGENE00001594, WBGENE00001593, WBGENE00002149	287	302	6686	1.61993	0.999986	0.412352	37.0875
GOTERM_BP_FAT	GO:0044271~nitrogen compound biosynthetic process	16	1.88235	0.034621	WBGENE00015551, WBGENE00008654, WBGENE00019489, WBGENE00000298, WBGENE00018174, WBGENE00001537, WBGENE00006915, WBGENE00018146, WBGENE00000112, WBGENE00001530, WBGENE00003031, WBGENE00015660, WBGENE00007197, WBGENE00000068, WBGENE00001149, WBGENE00010759	313	225	7838	1.78073	1	0.472846	40.817
GOTERM_MF_FAT	GO:0005509~calcium ion binding	16	1.88235	0.034973	WBGENE00016283, WBGENE00003591, WBGENE00018376, WBGENE00006861, WBGENE00000403, WBGENE00003497, WBGENE00006583, WBGENE00007197, WBGENE00004921, WBGENE00022214, WBGENE00017244, WBGENE00044779, WBGENE00020192, WBGENE00011330, WBGENE00000172, WBGENE00000288	287	210	6686	1.77495	0.999991	0.409931	38.2292
GOTERM_BP_FAT	GO:0008652~cellular amino acid biosynthetic process	5	0.588235	0.0368192	WBGENE00019489, WBGENE00007197, WBGENE00000112, WBGENE00010759, WBGENE00001149	313	32	7838	3.91274	1	0.484568	42.7917
GOTERM_BP_FAT	GO:0050890~cognition	20	2.35294	0.0390065	WBGENE00001664, WBGENE00015446, WBGENE00017371, WBGENE00009707, WBGENE00001665, WBGENE00005071, WBGENE00002999, WBGENE00000403, WBGENE00013277, WBGENE00005727, WBGENE00010217, WBGENE00013907, WBGENE00000244, WBGENE00001644, WBGENE00044090, WBGENE00005676, WBGENE00001804, WBGENE00005687, WBGENE00003849, WBGENE00005739	313	309	7838	1.62081	1	0.495364	44.6956
UP_SEQ_FEATURE	topological domain:Extracellular	13	1.52941	0.0395972	WBGENE00000149, WBGENE00001518, WBGENE00017426, WBGENE00011556, WBGENE00004944, WBGENE00004777, WBGENE00006576, WBGENE00003856, WBGENE00001644, WBGENE00003842, WBGENE00016234, WBGENE00015735, WBGENE00002149	137	164	3249	1.87987	1	0.807474	42.6772
INTERPRO	IPR001461:Peptidase A1	4	0.470588	0.0401939	WBGENE00007605, WBGENE00019105, WBGENE00018984, WBGENE00000218	589	18	13633	5.14356	1	0.838211	45.9112
INTERPRO	IPR009007:Peptidase aspartic, catalytic	4	0.470588	0.0401939	WBGENE00007605, WBGENE00019105, WBGENE00018984, WBGENE00000218	589	18	13633	5.14356	1	0.838211	45.9112
SP_PIR_KEYWORDS	transmembrane	65	7.64706	0.0402698	WBGENE00017909, WBGENE00017426, WBGENE00005071, WBGENE00004777, WBGENE00006667, WBGENE00003856, WBGENE00003497, WBGENE00010217, WBGENE00006672, WBGENE00004921, WBGENE00015735, WBGENE00001594, WBGENE00001593, WBGENE00006756, WBGENE00000149, WBGENE00001518, WBGENE00011360, WBGENE00000006, WBGENE00020736, WBGENE00004944, WBGENE00002173, WBGENE00001374, WBGENE00000403, WBGENE00006576, WBGENE00005140,…	825	1227	19674	1.2633	0.999413	0.323999	39.7552
PIR_SUPERFAMILY	PIRSF015803:Caenorhabditis elegans hypothetical protein F48G7.8	3	0.352941	0.040494	WBGENE00015756, WBGENE00015759, WBGENE00008298	189	8	4541	9.00992	0.999149	0.90522	39.6374
SP_PIR_KEYWORDS	calcium	11	1.29412	0.0408217	WBGENE00016283, WBGENE00006583, WBGENE00018376, WBGENE00004921, WBGENE00006861, WBGENE00022214, WBGENE00044779, WBGENE00011330, WBGENE00020192, WBGENE00000288, WBGENE00000403	825	127	19674	2.06551	0.999471	0.314213	40.181
UP_SEQ_FEATURE	metal ion-binding site:Iron	4	0.470588	0.0425392	WBGENE00016294, WBGENE00000240, WBGENE00001993, WBGENE00001843	137	19	3249	4.9927	1	0.797166	45.049
GOTERM_CC_FAT	GO:0045202~synapse	12	1.41176	0.0429979	WBGENE00006750, WBGENE00017314, WBGENE00020236, WBGENE00001615, WBGENE00004926, WBGENE00020605, WBGENE00011360, WBGENE00004921, WBGENE00021437, WBGENE00004944, WBGENE00001594, WBGENE00001593	366	133	7912	1.95045	0.983216	0.640064	38.1921
SP_PIR_KEYWORDS	potassium channel	4	0.470588	0.0430134	WBGENE00006662, WBGENE00006672, WBGENE00006667, WBGENE00001374	825	19	19674	5.02048	0.99965	0.315416	41.8445
GOTERM_MF_FAT	GO:0004222~metalloendopeptidase activity	10	1.17647	0.0452746	WBGENE00016283, WBGENE00001650, WBGENE00003553, WBGENE00003532, WBGENE00020788, WBGENE00018984, WBGENE00013492, WBGENE00010070, WBGENE00003528, WBGENE00003551	287	110	6686	2.11783	1	0.48144	46.5793
SP_PIR_KEYWORDS	cell junction	10	1.17647	0.0455339	WBGENE00006750, WBGENE00017314, WBGENE00001615, WBGENE00020605, WBGENE00004921, WBGENE00021437, WBGENE00004944, WBGENE00006749, WBGENE00001594, WBGENE00001593	825	112	19674	2.12922	0.999783	0.318472	43.705
INTERPRO	IPR006025:Peptidase M, neutral zinc metallopeptidases, zinc-binding site	6	0.705882	0.046986	WBGENE00001650, WBGENE00003553, WBGENE00003532, WBGENE00018984, WBGENE00003528, WBGENE00003551	589	46	13633	3.01904	1	0.865101	51.3698
GOTERM_BP_FAT	GO:0006813~potassium ion transport	10	1.17647	0.0473075	WBGENE00004831, WBGENE00006662, WBGENE00006678, WBGENE00011486, WBGENE00006672, WBGENE00006680, WBGENE00006681, WBGENE00006667, WBGENE00002149, WBGENE00001374	313	119	7838	2.10433	1	0.555639	51.3963
GOTERM_MF_FAT	GO:0005267~potassium channel activity	10	1.17647	0.0498117	WBGENE00004831, WBGENE00006662, WBGENE00006678, WBGENE00011486, WBGENE00006672, WBGENE00006680, WBGENE00006681, WBGENE00006667, WBGENE00002149, WBGENE00001374	287	112	6686	2.08001	1	0.500447	49.9143
SP_PIR_KEYWORDS	potassium	5	0.588235	0.0523886	WBGENE00006662, WBGENE00006672, WBGENE00006667, WBGENE00002149, WBGENE00001374	825	34	19674	3.50695	0.999941	0.345227	48.4916
GOTERM_MF_FAT	GO:0004500~dopamine beta-monooxygenase activity	3	0.352941	0.0538069	WBGENE00013516, WBGENE00013515, WBGENE00018282	287	9	6686	7.76539	1	0.513843	52.6901
GOTERM_MF_FAT	GO:0016840~carbon-nitrogen lyase activity	3	0.352941	0.0538069	WBGENE00017671, WBGENE00009813, WBGENE00010456	287	9	6686	7.76539	1	0.513843	52.6901
INTERPRO	IPR013050:DOMON	3	0.352941	0.0546705	WBGENE00013516, WBGENE00013515, WBGENE00018282	589	9	13633	7.71534	1	0.889481	56.9241
INTERPRO	IPR001534:Transthyretin-like	7	0.823529	0.0571009	WBGENE00020566, WBGENE00011284, WBGENE00016505, WBGENE00020047, WBGENE00020335, WBGENE00008628, WBGENE00011460	589	64	13633	2.53159	1	0.886443	58.5536
GOTERM_CC_FAT	GO:0044456~synapse part	11	1.29412	0.0573547	WBGENE00017314, WBGENE00020236, WBGENE00001615, WBGENE00004926, WBGENE00020605, WBGENE00011360, WBGENE00004921, WBGENE00021437, WBGENE00004944, WBGENE00001594, WBGENE00001593	366	123	7912	1.93327	0.995885	0.666667	47.6184
GOTERM_BP_FAT	GO:0009126~purine nucleoside monophosphate metabolic process	3	0.352941	0.0575448	WBGENE00015551, WBGENE00008654, WBGENE00018174	313	10	7838	7.51246	1	0.61959	58.6172
GOTERM_BP_FAT	GO:0008355~olfactory learning	3	0.352941	0.0575448	WBGENE00001664, WBGENE00000244, WBGENE00000403	313	10	7838	7.51246	1	0.61959	58.6172
GOTERM_BP_FAT	GO:0009167~purine ribonucleoside monophosphate metabolic process	3	0.352941	0.0575448	WBGENE00015551, WBGENE00008654, WBGENE00018174	313	10	7838	7.51246	1	0.61959	58.6172
GOTERM_BP_FAT	GO:0009168~purine ribonucleoside monophosphate biosynthetic process	3	0.352941	0.0575448	WBGENE00015551, WBGENE00008654, WBGENE00018174	313	10	7838	7.51246	1	0.61959	58.6172
GOTERM_BP_FAT	GO:0009127~purine nucleoside monophosphate biosynthetic process	3	0.352941	0.0575448	WBGENE00015551, WBGENE00008654, WBGENE00018174	313	10	7838	7.51246	1	0.61959	58.6172
UP_SEQ_FEATURE	metal ion-binding site:Zinc; catalytic	6	0.705882	0.0600478	WBGENE00001650, WBGENE00003553, WBGENE00003532, WBGENE00018984, WBGENE00003528, WBGENE00003551	137	51	3249	2.79004	1	0.873319	57.3832
INTERPRO	IPR012287:Homeodomain-related	9	1.05882	0.0608565	WBGENE00000441, WBGENE00044330, WBGENE00006818, WBGENE00000446, WBGENE00000458, WBGENE00000437, WBGENE00007984, WBGENE00006870, WBGENE00003000	589	98	13633	2.12565	1	0.889291	60.9589
SMART	SM00389:HOX	9	1.05882	0.0618788	WBGENE00000441, WBGENE00044330, WBGENE00006818, WBGENE00000446, WBGENE00000458, WBGENE00000437, WBGENE00007984, WBGENE00006870, WBGENE00003000	232	102	5537	2.10586	0.999613	0.792236	52.1229
GOTERM_BP_FAT	GO:0040012~regulation of locomotion	15	1.76471	0.0625411	WBGENE00006756, WBGENE00000149, WBGENE00000761, WBGENE00000958, WBGENE00006818, WBGENE00021122, WBGENE00006777, WBGENE00020047, WBGENE00000112, WBGENE00004267, WBGENE00002173, WBGENE00002179, WBGENE00000068, WBGENE00006780, WBGENE00003000	313	224	7838	1.67689	1	0.64187	61.7657
GOTERM_BP_FAT	GO:0009124~nucleoside monophosphate biosynthetic process	6	0.705882	0.062585	WBGENE00015551, WBGENE00008654, WBGENE00018174, WBGENE00000068, WBGENE00001537, WBGENE00001530	313	54	7838	2.78239	1	0.633054	61.7923
UP_SEQ_FEATURE	disulfide bond	15	1.76471	0.0628351	WBGENE00017671, WBGENE00001059, WBGENE00001518, WBGENE00022144, WBGENE00003553, WBGENE00003532, WBGENE00008607, WBGENE00000785, WBGENE00004944, WBGENE00003528, WBGENE00004777, WBGENE00001650, WBGENE00020605, WBGENE00017322, WBGENE00003551	137	215	3249	1.65456	1	0.862583	59.0912
INTERPRO	IPR013099:Ion transport 2	6	0.705882	0.0632752	WBGENE00004831, WBGENE00006662, WBGENE00006678, WBGENE00006672, WBGENE00006680, WBGENE00006681	589	50	13633	2.77752	1	0.886583	62.4383
SP_PIR_KEYWORDS	membrane	60	7.05882	0.0642703	WBGENE00017909, WBGENE00017426, WBGENE00005071, WBGENE00004267, WBGENE00006667, WBGENE00004777, WBGENE00003072, WBGENE00003856, WBGENE00010217, WBGENE00006672, WBGENE00004921, WBGENE00015735, WBGENE00001594, WBGENE00001593, WBGENE00006756, WBGENE00001518, WBGENE00000149, WBGENE00011360, WBGENE00020736, WBGENE00004944, WBGENE00001374, WBGENE00000403, WBGENE00006576, WBGENE00005140, WBGENE00006662,…	825	1154	19674	1.23989	0.999994	0.394065	55.9123
GOTERM_MF_FAT	GO:0015276~ligand-gated ion channel activity	10	1.17647	0.0651853	WBGENE00017314, WBGENE00020236, WBGENE00001615, WBGENE00020605, WBGENE00011360, WBGENE00021437, WBGENE00001594, WBGENE00001593, WBGENE00002149, WBGENE00002173	287	118	6686	1.97425	1	0.57052	59.8348
GOTERM_MF_FAT	GO:0022834~ligand-gated channel activity	10	1.17647	0.0651853	WBGENE00017314, WBGENE00020236, WBGENE00001615, WBGENE00020605, WBGENE00011360, WBGENE00021437, WBGENE00001594, WBGENE00001593, WBGENE00002149, WBGENE00002173	287	118	6686	1.97425	1	0.57052	59.8348
INTERPRO	IPR004837:Sodium/calcium exchanger membrane region	3	0.352941	0.0664302	WBGENE00003569, WBGENE00003566, WBGENE00003567	589	10	13633	6.9438	1	0.886961	64.2895
GOTERM_BP_FAT	GO:0009123~nucleoside monophosphate metabolic process	6	0.705882	0.0667094	WBGENE00015551, WBGENE00008654, WBGENE00018174, WBGENE00000068, WBGENE00001537, WBGENE00001530	313	55	7838	2.7318	1	0.648464	64.2199
INTERPRO	IPR018248:EF hand	6	0.705882	0.0677856	WBGENE00006583, WBGENE00018376, WBGENE00006861, WBGENE00022214, WBGENE00020192, WBGENE00000288	589	51	13633	2.72306	1	0.880557	65.0583
GOTERM_BP_FAT	GO:0032940~secretion by cell	5	0.588235	0.0680044	WBGENE00006750, WBGENE00000166, WBGENE00001189, WBGENE00022271, WBGENE00004267	313	39	7838	3.21045	1	0.647134	64.9519
GOTERM_BP_FAT	GO:0006816~calcium ion transport	4	0.470588	0.0682064	WBGENE00015660, WBGENE00003566, WBGENE00003567, WBGENE00002173	313	24	7838	4.17359	1	0.639811	65.0648
GOTERM_MF_FAT	GO:0046914~transition metal ion binding	79	9.29412	0.0693118	WBGENE00003100, WBGENE00017185, WBGENE00016283, WBGENE00022144, WBGENE00003604, WBGENE00009387, WBGENE00020788, WBGENE00003694, WBGENE00008010, WBGENE00017904, WBGENE00020015, WBGENE00001500, WBGENE00015902, WBGENE00021495, WBGENE00017430, WBGENE00009958, WBGENE00001433, WBGENE00011671, WBGENE00016197, WBGENE00013492, WBGENE00004033, WBGENE00009101, WBGENE00019185, WBGENE00003551, WBGENE00003000,…	287	1567	6686	1.17447	1	0.579913	62.1689
SP_PIR_KEYWORDS	metalloprotease	7	0.823529	0.0725752	WBGENE00016283, WBGENE00001650, WBGENE00003553, WBGENE00003532, WBGENE00018984, WBGENE00003528, WBGENE00003551	825	70	19674	2.38473	0.999999	0.420441	60.5013
INTERPRO	IPR001356:Homeobox	9	1.05882	0.0733166	WBGENE00000441, WBGENE00044330, WBGENE00006818, WBGENE00000446, WBGENE00000458, WBGENE00000437, WBGENE00007984, WBGENE00006870, WBGENE00003000	589	102	13633	2.0423	1	0.889732	68.0383
PIR_SUPERFAMILY	PIRSF001710:Ras-related protein Rab	3	0.352941	0.0733468	WBGENE00022177, WBGENE00004275, WBGENE00004267	189	11	4541	6.55267	0.999998	0.961478	60.5546
PIR_SUPERFAMILY	PIRSF000503:glutathione transferase	4	0.470588	0.0746782	WBGENE00001790, WBGENE00001784, WBGENE00001756, WBGENE00001751	189	24	4541	4.00441	0.999998	0.929658	61.2412
SP_PIR_KEYWORDS	exocytosis	3	0.352941	0.0750079	WBGENE00006750, WBGENE00022271, WBGENE00004267	825	11	19674	6.5038	0.999999	0.418876	61.7598
SMART	SM00276:GLECT	4	0.470588	0.0761382	WBGENE00002266, WBGENE00002269, WBGENE00002265, WBGENE00002274	232	24	5537	3.97773	0.999941	0.802783	59.8739
SP_PIR_KEYWORDS	heme	10	1.17647	0.0764405	WBGENE00016201, WBGENE00016147, WBGENE00008256, WBGENE00011671, WBGENE00019967, WBGENE00020279, WBGENE00022284, WBGENE00016215, WBGENE00020045, WBGENE00011009	825	124	19674	1.92317	0.999999	0.413204	62.4836
KEGG_PATHWAY	cel00270:Cysteine and methionine metabolism	4	0.470588	0.0768224	WBGENE00009628, WBGENE00018986, WBGENE00020139, WBGENE00010759, WBGENE00020382	63	25	1534	3.89587	0.99105	0.445402	54.9863
KEGG_PATHWAY	cel04070:Phosphatidylinositol signaling system	4	0.470588	0.0768224	WBGENE00000958, WBGENE00000288, WBGENE00004033, WBGENE00002173	63	25	1534	3.89587	0.99105	0.445402	54.9863
GOTERM_BP_FAT	GO:0046903~secretion	7	0.823529	0.0773927	WBGENE00006750, WBGENE00000166, WBGENE00001189, WBGENE00022271, WBGENE00004921, WBGENE00004267, WBGENE00002173	313	75	7838	2.33721	1	0.679689	69.8556
GOTERM_BP_FAT	GO:0042438~melanin biosynthetic process	2	0.235294	0.0780325	WBGENE00000298, WBGENE00000240	313	2	7838	25.0415	1	0.674797	70.1653
GOTERM_BP_FAT	GO:0006582~melanin metabolic process	2	0.235294	0.0780325	WBGENE00000298, WBGENE00000240	313	2	7838	25.0415	1	0.674797	70.1653
INTERPRO	IPR008758:Peptidase S28	3	0.352941	0.0789345	WBGENE00003957, WBGENE00016134, WBGENE00018984	589	11	13633	6.31255	1	0.897892	70.8211
SP_PIR_KEYWORDS	DNA binding	6	0.705882	0.0796037	WBGENE00000441, WBGENE00000446, WBGENE00000458, WBGENE00000448, WBGENE00006543, WBGENE00000437	825	55	19674	2.60152	1	0.415044	64.0374
GOTERM_BP_FAT	GO:0046394~carboxylic acid biosynthetic process	6	0.705882	0.0799672	WBGENE00019489, WBGENE00007197, WBGENE00018984, WBGENE00000112, WBGENE00010759, WBGENE00001149	313	58	7838	2.5905	1	0.676265	71.0839
GOTERM_BP_FAT	GO:0016053~organic acid biosynthetic process	6	0.705882	0.0799672	WBGENE00019489, WBGENE00007197, WBGENE00018984, WBGENE00000112, WBGENE00010759, WBGENE00001149	313	58	7838	2.5905	1	0.676265	71.0839
GOTERM_BP_FAT	GO:0007617~mating behavior	3	0.352941	0.0801298	WBGENE00006750, WBGENE00004267, WBGENE00002173	313	12	7838	6.26038	1	0.669344	71.1599
SP_PIR_KEYWORDS	postsynaptic cell membrane	7	0.823529	0.0807791	WBGENE00017314, WBGENE00001615, WBGENE00020605, WBGENE00021437, WBGENE00004944, WBGENE00001594, WBGENE00001593	825	72	19674	2.31848	1	0.408861	64.5996
PIR_SUPERFAMILY	PIRSF009283:HPP_dOase	2	0.235294	0.0810959	WBGENE00016294, WBGENE00001993	189	2	4541	24.0265	0.999999	0.910216	64.3993
PIR_SUPERFAMILY	PIRSF001211:insulin-degrading enzyme (IDE)/zinc protease	2	0.235294	0.0810959	WBGENE00018984, WBGENE00013492	189	2	4541	24.0265	0.999999	0.910216	64.3993
PIR_SUPERFAMILY	PIRSF500233:synaptotagmin	2	0.235294	0.0810959	WBGENE00004921, WBGENE00004924	189	2	4541	24.0265	0.999999	0.910216	64.3993
PIR_SUPERFAMILY	PIRSF015579:human Na+/Ca2+-exchanging protein	2	0.235294	0.0810959	WBGENE00003566, WBGENE00003567	189	2	4541	24.0265	0.999999	0.910216	64.3993
KEGG_PATHWAY	cel04340:Hedgehog signaling pathway	3	0.352941	0.0817589	WBGENE00002189, WBGENE00000936, WBGENE00018569	63	12	1534	6.0873	0.993477	0.42831	57.333
UP_SEQ_FEATURE	region of interest:Rodlike tail (S2 and LMM domains)	2	0.235294	0.0819782	WBGENE00002348, WBGENE00003514	137	2	3249	23.7153	1	0.910605	69.213
INTERPRO	IPR001079:Galectin, carbohydrate recognition domain	4	0.470588	0.0825856	WBGENE00002266, WBGENE00002269, WBGENE00002265, WBGENE00002274	589	24	13633	3.85767	1	0.899366	72.5066
GOTERM_MF_FAT	GO:0003868~4-hydroxyphenylpyruvate dioxygenase activity	2	0.235294	0.0837282	WBGENE00016294, WBGENE00001993	287	2	6686	23.2962	1	0.638711	69.3732
GOTERM_MF_FAT	GO:0016841~ammonia-lyase activity	2	0.235294	0.0837282	WBGENE00009813, WBGENE00010456	287	2	6686	23.2962	1	0.638711	69.3732
GOTERM_MF_FAT	GO:0004965~GABA-B receptor activity	2	0.235294	0.0837282	WBGENE00021528, WBGENE00022675	287	2	6686	23.2962	1	0.638711	69.3732
SP_PIR_KEYWORDS	Protease	13	1.52941	0.0837709	WBGENE00001172, WBGENE00016283, WBGENE00001059, WBGENE00003553, WBGENE00019605, WBGENE00003532, WBGENE00000785, WBGENE00018984, WBGENE00003528, WBGENE00008741, WBGENE00001650, WBGENE00000218, WBGENE00003551	825	183	19674	1.69407	1	0.410128	65.9942
INTERPRO	IPR005956:4-hydroxyphenylpyruvate dioxygenase	2	0.235294	0.0844041	WBGENE00016294, WBGENE00001993	589	2	13633	23.146	1	0.895521	73.3117
INTERPRO	IPR002456:GPCR, family 3, gamma-aminobutyric acid receptor, type B1	2	0.235294	0.0844041	WBGENE00021528, WBGENE00022675	589	2	13633	23.146	1	0.895521	73.3117
INTERPRO	IPR002455:GPCR, family 3, gamma-aminobutyric acid receptor, type B	2	0.235294	0.0844041	WBGENE00021528, WBGENE00022675	589	2	13633	23.146	1	0.895521	73.3117
INTERPRO	IPR006028:Gamma-aminobutyric acid A receptor	5	0.588235	0.0859086	WBGENE00017314, WBGENE00020605, WBGENE00021437, WBGENE00001594, WBGENE00001593	589	39	13633	2.96744	1	0.89092	73.9612
GOTERM_MF_FAT	GO:0005507~copper ion binding	4	0.470588	0.0890752	WBGENE00017671, WBGENE00022144, WBGENE00022675, WBGENE00009008	287	25	6686	3.72739	1	0.649629	71.7053
INTERPRO	IPR016186:C-type lectin-like	15	1.76471	0.0895243	WBGENE00019738, WBGENE00012454, WBGENE00016451, WBGENE00012453, WBGENE00008477, WBGENE00023502, WBGENE00008203, WBGENE00018692, WBGENE00021895, WBGENE00044892, WBGENE00017322, WBGENE00021873, WBGENE00021872, WBGENE00009526, WBGENE00021874	589	218	13633	1.59262	1	0.892559	75.4621
GOTERM_MF_FAT	GO:0008066~glutamate receptor activity	3	0.352941	0.0907271	WBGENE00001615, WBGENE00021528, WBGENE00022675	287	12	6686	5.82404	1	0.644251	72.3918
GOTERM_MF_FAT	GO:0020037~heme binding	11	1.29412	0.0916026	WBGENE00016147, WBGENE00008256, WBGENE00009387, WBGENE00011671, WBGENE00019967, WBGENE00017968, WBGENE00020279, WBGENE00022284, WBGENE00016215, WBGENE00020045, WBGENE00011009	287	145	6686	1.7673	1	0.635897	72.7493
GOTERM_BP_FAT	GO:0009156~ribonucleoside monophosphate biosynthetic process	3	0.352941	0.0922856	WBGENE00015551, WBGENE00008654, WBGENE00018174	313	13	7838	5.77882	1	0.715424	76.3413
GOTERM_BP_FAT	GO:0051705~behavioral interaction between organisms	3	0.352941	0.0922856	WBGENE00006750, WBGENE00004267, WBGENE00002173	313	13	7838	5.77882	1	0.715424	76.3413
GOTERM_BP_FAT	GO:0007612~learning	3	0.352941	0.0922856	WBGENE00001664, WBGENE00000244, WBGENE00000403	313	13	7838	5.77882	1	0.715424	76.3413
GOTERM_BP_FAT	GO:0009161~ribonucleoside monophosphate metabolic process	3	0.352941	0.0922856	WBGENE00015551, WBGENE00008654, WBGENE00018174	313	13	7838	5.77882	1	0.715424	76.3413
SP_PIR_KEYWORDS	transducer	10	1.17647	0.0957737	WBGENE00001664, WBGENE00006576, WBGENE00001518, WBGENE00001665, WBGENE00001804, WBGENE00019367, WBGENE00001670, WBGENE00015735, WBGENE00022675, WBGENE00004777	825	130	19674	1.83441	1	0.444461	71.0968
SP_PIR_KEYWORDS	disulfide bond	16	1.88235	0.0967224	WBGENE00017671, WBGENE00001518, WBGENE00001059, WBGENE00022144, WBGENE00003553, WBGENE00003532, WBGENE00008607, WBGENE00000785, WBGENE00004944, WBGENE00003528, WBGENE00004777, WBGENE00000656, WBGENE00001650, WBGENE00020605, WBGENE00017322, WBGENE00003551	825	247	19674	1.54476	1	0.437511	71.4685
GOTERM_MF_FAT	GO:0003700~transcription factor activity	31	3.64706	0.097675	WBGENE00003100, WBGENE00003604, WBGENE00006818, WBGENE00003694, WBGENE00000437, WBGENE00007058, WBGENE00020015, WBGENE00007984, WBGENE00015902, WBGENE00020118, WBGENE00017512, WBGENE00003000, WBGENE00000441, WBGENE00004393, WBGENE00003633, WBGENE00044330, WBGENE00003613, WBGENE00044354, WBGENE00000446, WBGENE00000458, WBGENE00020850, WBGENE00006543, WBGENE00006870, WBGENE00003652, WBGENE00011396,…	287	550	6686	1.31306	1	0.649038	75.1138
GOTERM_MF_FAT	GO:0046906~tetrapyrrole binding	11	1.29412	0.0981191	WBGENE00016147, WBGENE00008256, WBGENE00009387, WBGENE00011671, WBGENE00019967, WBGENE00017968, WBGENE00020279, WBGENE00022284, WBGENE00016215, WBGENE00020045, WBGENE00011009	287	147	6686	1.74325	1	0.639481	75.279
GOTERM_BP_FAT	GO:0015837~amine transport	4	0.470588	0.0984658	WBGENE00006756, WBGENE00001189, WBGENE00000006, WBGENE00015131	313	28	7838	3.57736	1	0.732469	78.6292

## Sheet: Funct Anno Clust - Down
Annotation Cluster 1	Enrichment Score: 70.16120874532
Category	Term	Count	%	PValue	Genes	List Total	Pop Hits	Pop Total	Fold Enrichment	Bonferroni	Benjamini	FDR
GOTERM_BP_FAT	GO:0003006~reproductive developmental process	418	14.384	1.99967e-79	WBGENE00003926, WBGENE00003924, WBGENE00003821, WBGENE00003829, WBGENE00003036, WBGENE00003037, WBGENE00003826, WBGENE00012059, WBGENE00022742, WBGENE00009553, WBGENE00016015, WBGENE00021882, WBGENE00010845, WBGENE00015296, WBGENE00018355, WBGENE00019380, WBGENE00002074, WBGENE00012858, WBGENE00021714, WBGENE00010638, WBGENE00003025, WBGENE00010631, WBGENE00009163, WBGENE00011722, WBGENE00002169,…	1746	831	7838	2.25806	2.68555e-76	1.34278e-76	3.27808e-76
GOTERM_BP_FAT	GO:0007548~sex differentiation	381	13.1108	8.19093e-69	WBGENE00003821, WBGENE00003924, WBGENE00003036, WBGENE00003829, WBGENE00003037, WBGENE00003826, WBGENE00012059, WBGENE00022742, WBGENE00009553, WBGENE00021882, WBGENE00016015, WBGENE00010845, WBGENE00015296, WBGENE00019380, WBGENE00018355, WBGENE00012858, WBGENE00010638, WBGENE00021714, WBGENE00003025, WBGENE00010631, WBGENE00009163, WBGENE00011722, WBGENE00002169, WBGENE00002068, WBGENE00018890,…	1746	771	7838	2.21836	1.10004e-65	2.20008e-66	1.34275e-65
GOTERM_BP_FAT	GO:0048806~genitalia development	355	12.2161	2.83035e-68	WBGENE00022310, WBGENE00003924, WBGENE00003821, WBGENE00020466, WBGENE00013981, WBGENE00019836, WBGENE00022458, WBGENE00003829, WBGENE00003036, WBGENE00003037, WBGENE00017098, WBGENE00007436, WBGENE00003826, WBGENE00011885, WBGENE00012059, WBGENE00022742, WBGENE00019842, WBGENE00003406, WBGENE00009553, WBGENE00016015, WBGENE00021882, WBGENE00012342, WBGENE00010845, WBGENE00003401, WBGENE00015296,…	1746	696	7838	2.28971	3.80117e-65	6.33528e-66	4.63983e-65
GOTERM_BP_FAT	GO:0040035~hermaphrodite genitalia development	351	12.0785	4.8869e-67	WBGENE00022310, WBGENE00003924, WBGENE00003821, WBGENE00020466, WBGENE00013981, WBGENE00019836, WBGENE00022458, WBGENE00003829, WBGENE00003036, WBGENE00003037, WBGENE00017098, WBGENE00007436, WBGENE00003826, WBGENE00011885, WBGENE00012059, WBGENE00022742, WBGENE00019842, WBGENE00003406, WBGENE00009553, WBGENE00016015, WBGENE00021882, WBGENE00012342, WBGENE00010845, WBGENE00003401, WBGENE00015296,…	1746	690	7838	2.28359	6.5631e-64	9.37586e-65	8.01115e-64
Annotation Cluster 2	Enrichment Score: 55.32252651337105
Category	Term	Count	%	PValue	Genes	List Total	Pop Hits	Pop Total	Fold Enrichment	Bonferroni	Benjamini	FDR
GOTERM_BP_FAT	GO:0007049~cell cycle	229	7.88025	8.38988e-78	WBGENE00003601, WBGENE00001689, WBGENE00001688, WBGENE00003821, WBGENE00020466, WBGENE00013981, WBGENE00007436, WBGENE00003920, WBGENE00003241, WBGENE00002363, WBGENE00000804, WBGENE00016151, WBGENE00012209, WBGENE00003405, WBGENE00003401, WBGENE00000405, WBGENE00002074, WBGENE00002073, WBGENE00000939, WBGENE00000408, WBGENE00002075, WBGENE00011892, WBGENE00009163, WBGENE00002368, WBGENE00016202,…	1746	329	7838	3.12464	1.12676e-74	3.75587e-75	1.37536e-74
GOTERM_BP_FAT	GO:0022402~cell cycle process	208	7.1576	6.60151e-70	WBGENE00003601, WBGENE00001689, WBGENE00001688, WBGENE00003821, WBGENE00020466, WBGENE00013981, WBGENE00007436, WBGENE00003920, WBGENE00003241, WBGENE00002363, WBGENE00000804, WBGENE00016151, WBGENE00012209, WBGENE00003405, WBGENE00003401, WBGENE00000405, WBGENE00002074, WBGENE00002073, WBGENE00000939, WBGENE00002075, WBGENE00009163, WBGENE00002368, WBGENE00016202, WBGENE00007434, WBGENE00009946,…	1746	300	7838	3.11246	8.86583e-67	2.21646e-67	1.08219e-66
GOTERM_BP_FAT	GO:0000279~M phase	177	6.09085	6.47343e-65	WBGENE00003601, WBGENE00001689, WBGENE00001874, WBGENE00004367, WBGENE00001688, WBGENE00001872, WBGENE00010293, WBGENE00020466, WBGENE00013981, WBGENE00017738, WBGENE00007436, WBGENE00003920, WBGENE00003241, WBGENE00002363, WBGENE00004737, WBGENE00003796, WBGENE00000226, WBGENE00000804, WBGENE00016151, WBGENE00012209, WBGENE00001332, WBGENE00003405, WBGENE00004738, WBGENE00015813, WBGENE00001864,…	1746	242	7838	3.28336	8.69382e-62	1.08673e-62	1.0612e-61
GOTERM_BP_FAT	GO:0022403~cell cycle phase	178	6.12526	1.51674e-64	WBGENE00003601, WBGENE00001689, WBGENE00001874, WBGENE00001688, WBGENE00004367, WBGENE00001872, WBGENE00010293, WBGENE00020466, WBGENE00013981, WBGENE00017738, WBGENE00007436, WBGENE00003920, WBGENE00003241, WBGENE00002363, WBGENE00004737, WBGENE00003796, WBGENE00000226, WBGENE00000804, WBGENE00016151, WBGENE00012209, WBGENE00001332, WBGENE00003405, WBGENE00004738, WBGENE00015813, WBGENE00001864,…	1746	245	7838	3.26148	2.03698e-61	2.26331e-62	2.4864e-61
GOTERM_BP_FAT	GO:0051321~meiotic cell cycle	125	4.30145	2.51699e-48	WBGENE00003601, WBGENE00001689, WBGENE00001874, WBGENE00001688, WBGENE00001872, WBGENE00010293, WBGENE00020466, WBGENE00007436, WBGENE00003920, WBGENE00002363, WBGENE00004737, WBGENE00000226, WBGENE00016151, WBGENE00012209, WBGENE00003405, WBGENE00001332, WBGENE00004738, WBGENE00015813, WBGENE00000405, WBGENE00001864, WBGENE00002074, WBGENE00001865, WBGENE00000939, WBGENE00015915, WBGENE00001860,…	1746	165	7838	3.40085	3.38032e-45	2.41452e-46	4.12614e-45
GOTERM_BP_FAT	GO:0051327~M phase of meiotic cell cycle	121	4.1638	4.05863e-47	WBGENE00003601, WBGENE00001689, WBGENE00001874, WBGENE00001688, WBGENE00001872, WBGENE00010293, WBGENE00020466, WBGENE00007436, WBGENE00003920, WBGENE00004737, WBGENE00000226, WBGENE00016151, WBGENE00012209, WBGENE00003405, WBGENE00001332, WBGENE00004738, WBGENE00015813, WBGENE00000405, WBGENE00001864, WBGENE00002074, WBGENE00001865, WBGENE00000939, WBGENE00015915, WBGENE00001860, WBGENE00001862,…	1746	159	7838	3.41625	5.45074e-44	3.63383e-45	6.65336e-44
GOTERM_BP_FAT	GO:0007059~chromosome segregation	115	3.95733	6.77373e-47	WBGENE00003601, WBGENE00001689, WBGENE00001688, WBGENE00001874, WBGENE00001872, WBGENE00010293, WBGENE00020466, WBGENE00007436, WBGENE00006997, WBGENE00004737, WBGENE00000226, WBGENE00016151, WBGENE00012209, WBGENE00003405, WBGENE00001332, WBGENE00004738, WBGENE00015813, WBGENE00001864, WBGENE00001865, WBGENE00000939, WBGENE00015915, WBGENE00001860, WBGENE00001862, WBGENE00003499, WBGENE00001867,…	1746	147	7838	3.5119	9.09712e-44	5.6857e-45	1.11043e-43
GOTERM_BP_FAT	GO:0007126~meiosis	120	4.12939	1.44679e-46	WBGENE00003601, WBGENE00001689, WBGENE00001874, WBGENE00001688, WBGENE00001872, WBGENE00010293, WBGENE00020466, WBGENE00007436, WBGENE00003920, WBGENE00004737, WBGENE00000226, WBGENE00016151, WBGENE00012209, WBGENE00003405, WBGENE00001332, WBGENE00004738, WBGENE00015813, WBGENE00000405, WBGENE00001864, WBGENE00002074, WBGENE00001865, WBGENE00000939, WBGENE00015915, WBGENE00001860, WBGENE00001862,…	1746	158	7838	3.40946	1.94303e-43	1.14296e-44	2.37173e-43
GOTERM_BP_FAT	GO:0045132~meiotic chromosome segregation	95	3.2691	2.29786e-38	WBGENE00003601, WBGENE00001689, WBGENE00001874, WBGENE00001688, WBGENE00001402, WBGENE00001872, WBGENE00017993, WBGENE00002221, WBGENE00010293, WBGENE00020466, WBGENE00000467, WBGENE00004324, WBGENE00001830, WBGENE00016381, WBGENE00007436, WBGENE00004775, WBGENE00002219, WBGENE00004737, WBGENE00004782, WBGENE00016238, WBGENE00000226, WBGENE00004333, WBGENE00008061, WBGENE00016151, WBGENE00019767,…	1746	122	7838	3.49562	3.08603e-35	1.54301e-36	3.76691e-35
Annotation Cluster 3	Enrichment Score: 47.506448313267434
Category	Term	Count	%	PValue	Genes	List Total	Pop Hits	Pop Total	Fold Enrichment	Bonferroni	Benjamini	FDR
GOTERM_CC_FAT	GO:0005694~chromosome	73	2.51204	7.94888e-49	WBGENE00017990, WBGENE00020463, WBGENE00017993, WBGENE00001974, WBGENE00001973, WBGENE00004874, WBGENE00011111, WBGENE00004873, WBGENE00017738, WBGENE00001831, WBGENE00003037, WBGENE00016381, WBGENE00001977, WBGENE00017643, WBGENE00010785, WBGENE00016236, WBGENE00004737, WBGENE00004781, WBGENE00000226, WBGENE00000537, WBGENE00011636, WBGENE00003136, WBGENE00016151, WBGENE00000804, WBGENE00021460,…	703	112	7912	7.3356	1.93953e-46	1.93953e-46	1.02869e-45
GOTERM_CC_FAT	GO:0043228~non-membrane-bounded organelle	160	5.50585	6.16843e-48	WBGENE00001689, WBGENE00004027, WBGENE00007623, WBGENE00003821, WBGENE00020463, WBGENE00001688, WBGENE00019678, WBGENE00009385, WBGENE00017738, WBGENE00003037, WBGENE00007436, WBGENE00010785, WBGENE00006997, WBGENE00004737, WBGENE00012652, WBGENE00000226, WBGENE00000537, WBGENE00012676, WBGENE00000804, WBGENE00004422, WBGENE00016151, WBGENE00003406, WBGENE00007029, WBGENE00014871, WBGENE00012276,…	703	535	7912	3.36587	1.5051e-45	7.52548e-46	7.98275e-45
GOTERM_CC_FAT	GO:0043232~intracellular non-membrane-bounded organelle	160	5.50585	6.16843e-48	WBGENE00001689, WBGENE00004027, WBGENE00007623, WBGENE00003821, WBGENE00020463, WBGENE00001688, WBGENE00019678, WBGENE00009385, WBGENE00017738, WBGENE00003037, WBGENE00007436, WBGENE00010785, WBGENE00006997, WBGENE00004737, WBGENE00012652, WBGENE00000226, WBGENE00000537, WBGENE00012676, WBGENE00000804, WBGENE00004422, WBGENE00016151, WBGENE00003406, WBGENE00007029, WBGENE00014871, WBGENE00012276,…	703	535	7912	3.36587	1.5051e-45	7.52548e-46	7.98275e-45
Annotation Cluster 4	Enrichment Score: 46.936575079793776
Category	Term	Count	%	PValue	Genes	List Total	Pop Hits	Pop Total	Fold Enrichment	Bonferroni	Benjamini	FDR
GOTERM_BP_FAT	GO:0009791~post-embryonic development	633	21.7825	1.73533e-49	WBGENE00009159, WBGENE00003926, WBGENE00003927, WBGENE00003821, WBGENE00003924, WBGENE00003925, WBGENE00002066, WBGENE00003928, WBGENE00003829, WBGENE00003036, WBGENE00003922, WBGENE00003923, WBGENE00003920, WBGENE00003826, WBGENE00012059, WBGENE00002363, WBGENE00022742, WBGENE00003041, WBGENE00009553, WBGENE00021882, WBGENE00010845, WBGENE00019380, WBGENE00018355, WBGENE00002074, WBGENE00002073,…	1746	1779	7838	1.59731	2.33055e-46	2.11868e-47	2.84474e-46
GOTERM_BP_FAT	GO:0002119~nematode larval development	626	21.5416	1.03067e-48	WBGENE00009159, WBGENE00003926, WBGENE00003927, WBGENE00003821, WBGENE00003924, WBGENE00003925, WBGENE00002066, WBGENE00003928, WBGENE00003829, WBGENE00003036, WBGENE00003922, WBGENE00003923, WBGENE00003920, WBGENE00003826, WBGENE00012059, WBGENE00002363, WBGENE00022742, WBGENE00003041, WBGENE00009553, WBGENE00021882, WBGENE00010845, WBGENE00019380, WBGENE00018355, WBGENE00002074, WBGENE00002073,…	1746	1760	7838	1.5967	1.38418e-45	1.15349e-46	1.68958e-45
GOTERM_BP_FAT	GO:0002164~larval development	626	21.5416	1.3033e-48	WBGENE00009159, WBGENE00003926, WBGENE00003927, WBGENE00003821, WBGENE00003924, WBGENE00003925, WBGENE00002066, WBGENE00003928, WBGENE00003829, WBGENE00003036, WBGENE00003922, WBGENE00003923, WBGENE00003920, WBGENE00003826, WBGENE00012059, WBGENE00002363, WBGENE00022742, WBGENE00003041, WBGENE00009553, WBGENE00021882, WBGENE00010845, WBGENE00019380, WBGENE00018355, WBGENE00002074, WBGENE00002073,…	1746	1761	7838	1.59579	1.75033e-45	1.34641e-46	2.13652e-45
GOTERM_BP_FAT	GO:0040007~growth	507	17.4467	7.69405e-44	WBGENE00009159, WBGENE00003926, WBGENE00003927, WBGENE00003821, WBGENE00003924, WBGENE00003925, WBGENE00002066, WBGENE00003922, WBGENE00003826, WBGENE00012059, WBGENE00022742, WBGENE00009553, WBGENE00021882, WBGENE00010845, WBGENE00018355, WBGENE00002074, WBGENE00021714, WBGENE00021715, WBGENE00002076, WBGENE00002078, WBGENE00002077, WBGENE00003025, WBGENE00010631, WBGENE00003230, WBGENE00011722,…	1746	1364	7838	1.66861	1.03331e-40	5.74062e-42	1.26129e-40
Annotation Cluster 5	Enrichment Score: 26.07776369853291
Category	Term	Count	%	PValue	Genes	List Total	Pop Hits	Pop Total	Fold Enrichment	Bonferroni	Benjamini	FDR
GOTERM_BP_FAT	GO:0002009~morphogenesis of an epithelium	163	5.60908	5.93724e-28	WBGENE00011908, WBGENE00022458, WBGENE00003829, WBGENE00015806, WBGENE00003920, WBGENE00003241, WBGENE00011885, WBGENE00012651, WBGENE00011806, WBGENE00003393, WBGENE00003587, WBGENE00017280, WBGENE00012342, WBGENE00008363, WBGENE00007029, WBGENE00010845, WBGENE00000939, WBGENE00021714, WBGENE00011143, WBGENE00021715, WBGENE00003025, WBGENE00000872, WBGENE00003026, WBGENE00010631, WBGENE00013998,…	1746	331	7838	2.21065	7.97371e-25	3.32238e-26	9.73298e-25
GOTERM_BP_FAT	GO:0060429~epithelium development	163	5.60908	5.01553e-27	WBGENE00011908, WBGENE00022458, WBGENE00003829, WBGENE00015806, WBGENE00003920, WBGENE00003241, WBGENE00011885, WBGENE00012651, WBGENE00011806, WBGENE00003393, WBGENE00003587, WBGENE00017280, WBGENE00012342, WBGENE00008363, WBGENE00007029, WBGENE00010845, WBGENE00000939, WBGENE00021714, WBGENE00011143, WBGENE00021715, WBGENE00003025, WBGENE00000872, WBGENE00003026, WBGENE00010631, WBGENE00013998,…	1746	336	7838	2.17776	6.73586e-24	2.69434e-25	8.22202e-24
GOTERM_BP_FAT	GO:0048729~tissue morphogenesis	163	5.60908	1.96249e-25	WBGENE00011908, WBGENE00022458, WBGENE00003829, WBGENE00015806, WBGENE00003920, WBGENE00003241, WBGENE00011885, WBGENE00012651, WBGENE00011806, WBGENE00003393, WBGENE00003587, WBGENE00017280, WBGENE00012342, WBGENE00008363, WBGENE00007029, WBGENE00010845, WBGENE00000939, WBGENE00021714, WBGENE00011143, WBGENE00021715, WBGENE00003025, WBGENE00000872, WBGENE00003026, WBGENE00010631, WBGENE00013998,…	1746	345	7838	2.12095	2.63562e-22	8.78541e-24	3.21713e-22
Annotation Cluster 6	Enrichment Score: 24.71971830208765
Category	Term	Count	%	PValue	Genes	List Total	Pop Hits	Pop Total	Fold Enrichment	Bonferroni	Benjamini	FDR
GOTERM_CC_FAT	GO:0031981~nuclear lumen	59	2.03028	1.03158e-38	WBGENE00007623, WBGENE00003821, WBGENE00022046, WBGENE00006396, WBGENE00000271, WBGENE00006397, WBGENE00019678, WBGENE00006391, WBGENE00003036, WBGENE00003037, WBGENE00015150, WBGENE00012964, WBGENE00012652, WBGENE00012676, WBGENE00003136, WBGENE00020423, WBGENE00006389, WBGENE00006385, WBGENE00006382, WBGENE00013998, WBGENE00021276, WBGENE00001423, WBGENE00006577, WBGENE00002324, WBGENE00015104,…	703	92	7912	7.21764	2.51706e-36	8.39021e-37	1.335e-35
GOTERM_CC_FAT	GO:0043233~organelle lumen	61	2.09911	4.28909e-27	WBGENE00007623, WBGENE00003821, WBGENE00022046, WBGENE00006396, WBGENE00000271, WBGENE00006397, WBGENE00019678, WBGENE00006391, WBGENE00003036, WBGENE00003037, WBGENE00015150, WBGENE00012964, WBGENE00012652, WBGENE00003136, WBGENE00012676, WBGENE00020423, WBGENE00006389, WBGENE00006385, WBGENE00006382, WBGENE00013998, WBGENE00021276, WBGENE00001423, WBGENE00006577, WBGENE00002324, WBGENE00013258,…	703	142	7912	4.83473	1.04654e-24	2.61634e-25	5.55064e-24
GOTERM_CC_FAT	GO:0070013~intracellular organelle lumen	61	2.09911	4.28909e-27	WBGENE00007623, WBGENE00003821, WBGENE00022046, WBGENE00006396, WBGENE00000271, WBGENE00006397, WBGENE00019678, WBGENE00006391, WBGENE00003036, WBGENE00003037, WBGENE00015150, WBGENE00012964, WBGENE00012652, WBGENE00003136, WBGENE00012676, WBGENE00020423, WBGENE00006389, WBGENE00006385, WBGENE00006382, WBGENE00013998, WBGENE00021276, WBGENE00001423, WBGENE00006577, WBGENE00002324, WBGENE00013258,…	703	142	7912	4.83473	1.04654e-24	2.61634e-25	5.55064e-24
GOTERM_CC_FAT	GO:0031974~membrane-enclosed lumen	61	2.09911	6.21285e-26	WBGENE00007623, WBGENE00003821, WBGENE00022046, WBGENE00006396, WBGENE00000271, WBGENE00006397, WBGENE00019678, WBGENE00006391, WBGENE00003036, WBGENE00003037, WBGENE00015150, WBGENE00012964, WBGENE00012652, WBGENE00003136, WBGENE00012676, WBGENE00020423, WBGENE00006389, WBGENE00006385, WBGENE00006382, WBGENE00013998, WBGENE00021276, WBGENE00001423, WBGENE00006577, WBGENE00002324, WBGENE00013258,…	703	148	7912	4.63873	1.51594e-23	3.03187e-24	8.04024e-23
GOTERM_CC_FAT	GO:0005654~nucleoplasm	38	1.30764	3.85952e-23	WBGENE00001162, WBGENE00007013, WBGENE00007015, WBGENE00006396, WBGENE00001161, WBGENE00000271, WBGENE00007017, WBGENE00006397, WBGENE00016128, WBGENE00006391, WBGENE00003036, WBGENE00003037, WBGENE00006648, WBGENE00002998, WBGENE00003164, WBGENE00014177, WBGENE00015150, WBGENE00003136, WBGENE00012694, WBGENE00020423, WBGENE00006389, WBGENE00007022, WBGENE00010054, WBGENE00006385, WBGENE00006382,…	703	64	7912	6.68243	9.41723e-21	1.34532e-21	4.99472e-20
GOTERM_CC_FAT	GO:0044451~nucleoplasm part	34	1.16999	1.81885e-20	WBGENE00001162, WBGENE00007013, WBGENE00007015, WBGENE00006396, WBGENE00001161, WBGENE00000271, WBGENE00006397, WBGENE00007017, WBGENE00016128, WBGENE00006391, WBGENE00003036, WBGENE00003037, WBGENE00006648, WBGENE00002998, WBGENE00003164, WBGENE00014177, WBGENE00015150, WBGENE00012694, WBGENE00006389, WBGENE00007022, WBGENE00010054, WBGENE00006385, WBGENE00006382, WBGENE00006542, WBGENE00004136,…	703	58	7912	6.59754	4.43799e-18	4.9311e-19	2.35383e-17
GOTERM_CC_FAT	GO:0005730~nucleolus	22	0.757054	1.10692e-15	WBGENE00007623, WBGENE00003821, WBGENE00022046, WBGENE00010896, WBGENE00007603, WBGENE00010478, WBGENE00019678, WBGENE00015941, WBGENE00022765, WBGENE00021276, WBGENE00001423, WBGENE00012964, WBGENE00006497, WBGENE00012652, WBGENE00021830, WBGENE00015104, WBGENE00012676, WBGENE00012978, WBGENE00001001, WBGENE00006964, WBGENE00022739, WBGENE00022852	703	31	7912	7.98715	2.70894e-13	1.93179e-14	1.43219e-12
Annotation Cluster 7	Enrichment Score: 23.002851699427865
Category	Term	Count	%	PValue	Genes	List Total	Pop Hits	Pop Total	Fold Enrichment	Bonferroni	Benjamini	FDR
SP_PIR_KEYWORDS	cell cycle	66	2.27116	7.80772e-39	WBGENE00001689, WBGENE00000465, WBGENE00001688, WBGENE00001284, WBGENE00004874, WBGENE00013981, WBGENE00017738, WBGENE00009385, WBGENE00003037, WBGENE00016381, WBGENE00003136, WBGENE00000804, WBGENE00021460, WBGENE00003401, WBGENE00000405, WBGENE00000143, WBGENE00002231, WBGENE00000871, WBGENE00011892, WBGENE00000498, WBGENE00000499, WBGENE00001869, WBGENE00002368, WBGENE00003183, WBGENE00004166,…	2854	83	19674	5.48156	2.05343e-36	1.02672e-36	1.02238e-35
SP_PIR_KEYWORDS	cell division	51	1.75499	1.66836e-29	WBGENE00001689, WBGENE00000465, WBGENE00001688, WBGENE00013981, WBGENE00004874, WBGENE00001284, WBGENE00017738, WBGENE00016381, WBGENE00000804, WBGENE00003136, WBGENE00021460, WBGENE00000405, WBGENE00000407, WBGENE00000143, WBGENE00002231, WBGENE00000871, WBGENE00001869, WBGENE00002368, WBGENE00003183, WBGENE00003184, WBGENE00004320, WBGENE00000549, WBGENE00000836, WBGENE00017132, WBGENE00000837,…	2854	65	19674	5.40873	4.38779e-27	1.09695e-27	2.18464e-26
GOTERM_BP_FAT	GO:0000280~nuclear division	56	1.92705	1.03626e-26	WBGENE00001689, WBGENE00001688, WBGENE00001833, WBGENE00013981, WBGENE00004874, WBGENE00001284, WBGENE00001832, WBGENE00001831, WBGENE00017738, WBGENE00001830, WBGENE00017643, WBGENE00000804, WBGENE00003136, WBGENE00021460, WBGENE00004738, WBGENE00000405, WBGENE00001865, WBGENE00001597, WBGENE00001829, WBGENE00000143, WBGENE00001862, WBGENE00003133, WBGENE00002032, WBGENE00002033, WBGENE00001869,…	1746	65	7838	3.86755	1.3917e-23	5.35269e-25	1.69875e-23
GOTERM_BP_FAT	GO:0007067~mitosis	55	1.89264	4.03106e-26	WBGENE00001689, WBGENE00001688, WBGENE00001833, WBGENE00013981, WBGENE00004874, WBGENE00001284, WBGENE00001832, WBGENE00001831, WBGENE00017738, WBGENE00001830, WBGENE00017643, WBGENE00000804, WBGENE00003136, WBGENE00021460, WBGENE00004738, WBGENE00000405, WBGENE00001865, WBGENE00001829, WBGENE00000143, WBGENE00001862, WBGENE00003133, WBGENE00002032, WBGENE00002033, WBGENE00001869, WBGENE00002368,…	1746	64	7838	3.85784	5.41371e-23	2.00508e-24	6.60817e-23
GOTERM_BP_FAT	GO:0048285~organelle fission	56	1.92705	4.86575e-26	WBGENE00001689, WBGENE00001688, WBGENE00001833, WBGENE00013981, WBGENE00004874, WBGENE00001284, WBGENE00001832, WBGENE00001831, WBGENE00017738, WBGENE00001830, WBGENE00017643, WBGENE00000804, WBGENE00003136, WBGENE00021460, WBGENE00004738, WBGENE00000405, WBGENE00001865, WBGENE00001597, WBGENE00001829, WBGENE00000143, WBGENE00001862, WBGENE00003133, WBGENE00002032, WBGENE00002033, WBGENE00001869,…	1746	66	7838	3.80895	6.5347e-23	2.33382e-24	7.97648e-23
GOTERM_BP_FAT	GO:0000087~M phase of mitotic cell cycle	55	1.89264	1.86386e-25	WBGENE00001689, WBGENE00001688, WBGENE00001833, WBGENE00013981, WBGENE00004874, WBGENE00001284, WBGENE00001832, WBGENE00001831, WBGENE00017738, WBGENE00001830, WBGENE00017643, WBGENE00000804, WBGENE00003136, WBGENE00021460, WBGENE00004738, WBGENE00000405, WBGENE00001865, WBGENE00001829, WBGENE00000143, WBGENE00001862, WBGENE00003133, WBGENE00002032, WBGENE00002033, WBGENE00001869, WBGENE00002368,…	1746	65	7838	3.79848	2.50316e-22	8.6316e-24	3.05545e-22
SP_PIR_KEYWORDS	mitosis	33	1.13558	2.80183e-20	WBGENE00001689, WBGENE00001688, WBGENE00009179, WBGENE00004208, WBGENE00003367, WBGENE00000868, WBGENE00013981, WBGENE00004874, WBGENE00001284, WBGENE00002994, WBGENE00000865, WBGENE00017738, WBGENE00004304, WBGENE00004303, WBGENE00004302, WBGENE00000388, WBGENE00000386, WBGENE00000804, WBGENE00003136, WBGENE00004355, WBGENE00021460, WBGENE00001051, WBGENE00000099, WBGENE00000405, WBGENE00017981,…	2854	40	19674	5.68712	7.36881e-18	8.18756e-19	3.66886e-17
GOTERM_BP_FAT	GO:0000070~mitotic sister chromatid segregation	19	0.65382	2.00371e-10	WBGENE00001829, WBGENE00000411, WBGENE00003367, WBGENE00001833, WBGENE00004874, WBGENE00001832, WBGENE00001831, WBGENE00001830, WBGENE00006540, WBGENE00001869, WBGENE00016202, WBGENE00001085, WBGENE00004166, WBGENE00001087, WBGENE00006571, WBGENE00003136, WBGENE00000549, WBGENE00017132, WBGENE00004738	1746	20	7838	4.26466	2.69099e-07	4.27141e-09	3.28471e-07
GOTERM_BP_FAT	GO:0000819~sister chromatid segregation	21	0.722643	3.40246e-10	WBGENE00001829, WBGENE00000411, WBGENE00003367, WBGENE00001833, WBGENE00004874, WBGENE00001832, WBGENE00001831, WBGENE00001830, WBGENE00006540, WBGENE00001869, WBGENE00016202, WBGENE00001085, WBGENE00004166, WBGENE00001087, WBGENE00004320, WBGENE00006571, WBGENE00000549, WBGENE00003136, WBGENE00017132, WBGENE00000837, WBGENE00004738	1746	24	7838	3.92798	4.5695e-07	6.82015e-09	5.57769e-07
Annotation Cluster 8	Enrichment Score: 22.62026368895478
Category	Term	Count	%	PValue	Genes	List Total	Pop Hits	Pop Total	Fold Enrichment	Bonferroni	Benjamini	FDR
INTERPRO	IPR000504:RNA recognition motif, RNP-1	65	2.23675	8.55271e-26	WBGENE00000889, WBGENE00011155, WBGENE00001481, WBGENE00011156, WBGENE00020936, WBGENE00007436, WBGENE00011589, WBGENE00016245, WBGENE00015329, WBGENE00013307, WBGENE00020091, WBGENE00008362, WBGENE00004782, WBGENE00000890, WBGENE00013703, WBGENE00019241, WBGENE00020399, WBGENE00004984, WBGENE00000935, WBGENE00007706, WBGENE00004315, WBGENE00020354, WBGENE00000772, WBGENE00019881, WBGENE00011722,…	2111	107	13633	3.92313	1.74048e-22	1.74048e-22	1.47346e-22
INTERPRO	IPR012677:Nucleotide-binding, alpha-beta plait	63	2.16793	6.40453e-25	WBGENE00000889, WBGENE00011155, WBGENE00001481, WBGENE00011156, WBGENE00020936, WBGENE00007436, WBGENE00011589, WBGENE00016245, WBGENE00015329, WBGENE00013307, WBGENE00020091, WBGENE00004782, WBGENE00004882, WBGENE00000890, WBGENE00013703, WBGENE00019241, WBGENE00020399, WBGENE00004984, WBGENE00000935, WBGENE00007706, WBGENE00004315, WBGENE00020354, WBGENE00011722, WBGENE00021901, WBGENE00006514,…	2111	104	13633	3.9121	1.30332e-21	6.51661e-22	1.10337e-21
SMART	SM00360:RRM	65	2.23675	2.51546e-19	WBGENE00000889, WBGENE00011155, WBGENE00001481, WBGENE00011156, WBGENE00020936, WBGENE00007436, WBGENE00011589, WBGENE00016245, WBGENE00015329, WBGENE00013307, WBGENE00020091, WBGENE00008362, WBGENE00004782, WBGENE00000890, WBGENE00013703, WBGENE00019241, WBGENE00020399, WBGENE00004984, WBGENE00000935, WBGENE00007706, WBGENE00004315, WBGENE00020354, WBGENE00000772, WBGENE00019881, WBGENE00011722,…	1134	107	5537	2.96614	8.02433e-17	8.02433e-17	3.39288e-16
Annotation Cluster 9	Enrichment Score: 21.48889476361535
Category	Term	Count	%	PValue	Genes	List Total	Pop Hits	Pop Total	Fold Enrichment	Bonferroni	Benjamini	FDR
GOTERM_BP_FAT	GO:0040010~positive regulation of growth rate	538	18.5134	4.17338e-23	WBGENE00003821, WBGENE00003924, WBGENE00003925, WBGENE00002066, WBGENE00010709, WBGENE00003829, WBGENE00003037, WBGENE00003241, WBGENE00003920, WBGENE00016148, WBGENE00012059, WBGENE00022742, WBGENE00003041, WBGENE00016154, WBGENE00016015, WBGENE00010845, WBGENE00014871, WBGENE00015296, WBGENE00019380, WBGENE00012858, WBGENE00021714, WBGENE00010638, WBGENE00021715, WBGENE00002076, WBGENE00002078,…	1746	1723	7838	1.40171	5.60485e-20	1.75151e-21	6.84147e-20
GOTERM_BP_FAT	GO:0040009~regulation of growth rate	538	18.5134	4.864e-23	WBGENE00003821, WBGENE00003924, WBGENE00003925, WBGENE00002066, WBGENE00010709, WBGENE00003829, WBGENE00003037, WBGENE00003241, WBGENE00003920, WBGENE00016148, WBGENE00012059, WBGENE00022742, WBGENE00003041, WBGENE00016154, WBGENE00016015, WBGENE00010845, WBGENE00014871, WBGENE00015296, WBGENE00019380, WBGENE00012858, WBGENE00021714, WBGENE00010638, WBGENE00021715, WBGENE00002076, WBGENE00002078,…	1746	1724	7838	1.4009	6.53236e-20	1.9795e-21	7.97362e-20
GOTERM_BP_FAT	GO:0040008~regulation of growth	594	20.4405	6.59172e-22	WBGENE00003821, WBGENE00003924, WBGENE00003925, WBGENE00002066, WBGENE00010709, WBGENE00003829, WBGENE00003037, WBGENE00003922, WBGENE00003241, WBGENE00003920, WBGENE00016148, WBGENE00012059, WBGENE00022742, WBGENE00003041, WBGENE00016154, WBGENE00016015, WBGENE00010845, WBGENE00015296, WBGENE00014871, WBGENE00019380, WBGENE00012858, WBGENE00021714, WBGENE00010638, WBGENE00021715, WBGENE00002076,…	1746	1967	7838	1.35564	8.85268e-19	2.52934e-20	1.08059e-18
GOTERM_BP_FAT	GO:0045927~positive regulation of growth	574	19.7522	8.27829e-21	WBGENE00003821, WBGENE00003924, WBGENE00003925, WBGENE00002066, WBGENE00010709, WBGENE00003829, WBGENE00003037, WBGENE00003241, WBGENE00003920, WBGENE00016148, WBGENE00012059, WBGENE00022742, WBGENE00003041, WBGENE00016154, WBGENE00016015, WBGENE00010845, WBGENE00015296, WBGENE00014871, WBGENE00019380, WBGENE00012858, WBGENE00021714, WBGENE00010638, WBGENE00021715, WBGENE00002076, WBGENE00002078,…	1746	1904	7838	1.35334	1.11177e-17	3.08826e-19	1.35707e-17
Annotation Cluster 10	Enrichment Score: 20.531557138851852
Category	Term	Count	%	PValue	Genes	List Total	Pop Hits	Pop Total	Fold Enrichment	Bonferroni	Benjamini	FDR
GOTERM_BP_FAT	GO:0006396~RNA processing	114	3.92292	3.24827e-37	WBGENE00010089, WBGENE00007623, WBGENE00003389, WBGENE00011908, WBGENE00000080, WBGENE00007436, WBGENE00008151, WBGENE00012059, WBGENE00000079, WBGENE00012652, WBGENE00012205, WBGENE00003393, WBGENE00003392, WBGENE00016014, WBGENE00009557, WBGENE00000937, WBGENE00007101, WBGENE00000939, WBGENE00006613, WBGENE00009163, WBGENE00018154, WBGENE00006307, WBGENE00021276, WBGENE00015486, WBGENE00001423,…	1746	166	7838	3.08289	4.36243e-34	2.07735e-35	5.32493e-34
SP_PIR_KEYWORDS	mrna processing	37	1.27323	1.17629e-22	WBGENE00003389, WBGENE00000411, WBGENE00010629, WBGENE00003078, WBGENE00000080, WBGENE00007436, WBGENE00004698, WBGENE00003393, WBGENE00009141, WBGENE00003392, WBGENE00018967, WBGENE00017313, WBGENE00020423, WBGENE00004920, WBGENE00010304, WBGENE00000937, WBGENE00012896, WBGENE00006447, WBGENE00010896, WBGENE00001840, WBGENE00018156, WBGENE00007434, WBGENE00004919, WBGENE00004918, WBGENE00004917,…	2854	45	19674	5.66797	3.09363e-20	5.15606e-21	1.54029e-19
SP_PIR_KEYWORDS	mrna splicing	30	1.03235	2.71472e-19	WBGENE00003389, WBGENE00010629, WBGENE00003078, WBGENE00007436, WBGENE00004698, WBGENE00003393, WBGENE00009141, WBGENE00003392, WBGENE00018967, WBGENE00020423, WBGENE00004920, WBGENE00012896, WBGENE00010896, WBGENE00001840, WBGENE00018156, WBGENE00007434, WBGENE00004919, WBGENE00004918, WBGENE00004917, WBGENE00011687, WBGENE00002957, WBGENE00007412, WBGENE00004916, WBGENE00004914, WBGENE00004703,…	2854	35	19674	5.9087	7.13972e-17	6.49065e-18	3.5548e-16
GOTERM_BP_FAT	GO:0016071~mRNA metabolic process	50	1.72058	3.52103e-17	WBGENE00003389, WBGENE00003078, WBGENE00000080, WBGENE00007436, WBGENE00004880, WBGENE00004882, WBGENE00004883, WBGENE00003393, WBGENE00018967, WBGENE00003392, WBGENE00020423, WBGENE00004920, WBGENE00000937, WBGENE00012896, WBGENE00004887, WBGENE00004886, WBGENE00004884, WBGENE00006307, WBGENE00007434, WBGENE00004919, WBGENE00004918, WBGENE00004917, WBGENE00002957, WBGENE00004916, WBGENE00004914,…	1746	71	7838	3.16135	4.72874e-14	1.12589e-15	5.77206e-14
GOTERM_BP_FAT	GO:0006397~mRNA processing	44	1.51411	4.33543e-17	WBGENE00003389, WBGENE00000411, WBGENE00007603, WBGENE00010629, WBGENE00003078, WBGENE00000080, WBGENE00021004, WBGENE00007436, WBGENE00004698, WBGENE00004806, WBGENE00003393, WBGENE00003392, WBGENE00018967, WBGENE00017313, WBGENE00020423, WBGENE00004920, WBGENE00010304, WBGENE00000937, WBGENE00012896, WBGENE00006447, WBGENE00010896, WBGENE00004887, WBGENE00021921, WBGENE00004886, WBGENE00001840,…	1746	58	7838	3.40554	5.82248e-14	1.35406e-15	7.10712e-14
GOTERM_BP_FAT	GO:0008380~RNA splicing	34	1.16999	4.0838e-14	WBGENE00003389, WBGENE00010629, WBGENE00009320, WBGENE00003078, WBGENE00007436, WBGENE00004698, WBGENE00004806, WBGENE00003393, WBGENE00003392, WBGENE00018967, WBGENE00020423, WBGENE00004920, WBGENE00000937, WBGENE00012896, WBGENE00010896, WBGENE00004887, WBGENE00004886, WBGENE00001840, WBGENE00007972, WBGENE00007434, WBGENE00004919, WBGENE00004918, WBGENE00004917, WBGENE00011687, WBGENE00002957,…	1746	43	7838	3.54954	5.48699e-11	1.1674e-12	6.69798e-11
Annotation Cluster 11	Enrichment Score: 19.227246249643198
Category	Term	Count	%	PValue	Genes	List Total	Pop Hits	Pop Total	Fold Enrichment	Bonferroni	Benjamini	FDR
GOTERM_BP_FAT	GO:0006259~DNA metabolic process	105	3.61321	3.16124e-34	WBGENE00000889, WBGENE00003592, WBGENE00001874, WBGENE00001872, WBGENE00022296, WBGENE00017738, WBGENE00015806, WBGENE00010785, WBGENE00000226, WBGENE00018721, WBGENE00003405, WBGENE00010845, WBGENE00006618, WBGENE00001865, WBGENE00000871, WBGENE00009372, WBGENE00008140, WBGENE00003418, WBGENE00020263, WBGENE00012995, WBGENE00017132, WBGENE00022830, WBGENE00002042, WBGENE00009368, WBGENE00004049,…	1746	153	7838	3.08077	4.24555e-31	1.92979e-32	5.18226e-31
GOTERM_BP_FAT	GO:0006974~response to DNA damage stimulus	54	1.85822	1.24534e-17	WBGENE00001872, WBGENE00001974, WBGENE00000467, WBGENE00001973, WBGENE00022296, WBGENE00017738, WBGENE00000226, WBGENE00018721, WBGENE00000537, WBGENE00000265, WBGENE00000264, WBGENE00003405, WBGENE00020423, WBGENE00001865, WBGENE00000498, WBGENE00001372, WBGENE00008665, WBGENE00008140, WBGENE00004064, WBGENE00003418, WBGENE00006963, WBGENE00000151, WBGENE00020316, WBGENE00022830, WBGENE00002042,…	1746	79	7838	3.06851	1.6725e-14	4.18124e-16	2.04151e-14
GOTERM_BP_FAT	GO:0006281~DNA repair	47	1.61734	6.80621e-15	WBGENE00001872, WBGENE00004049, WBGENE00001974, WBGENE00001973, WBGENE00001997, WBGENE00022296, WBGENE00001998, WBGENE00018909, WBGENE00013924, WBGENE00004050, WBGENE00000226, WBGENE00017269, WBGENE00018721, WBGENE00018849, WBGENE00003422, WBGENE00014230, WBGENE00003421, WBGENE00003373, WBGENE00000265, WBGENE00007464, WBGENE00003405, WBGENE00000264, WBGENE00009731, WBGENE00017696, WBGENE00020423,…	1746	70	7838	3.01412	9.09528e-12	2.02172e-13	1.11022e-11
GOTERM_BP_FAT	GO:0033554~cellular response to stress	59	2.03028	4.60217e-13	WBGENE00001872, WBGENE00001836, WBGENE00001974, WBGENE00001835, WBGENE00001973, WBGENE00000467, WBGENE00022296, WBGENE00017738, WBGENE00000226, WBGENE00018721, WBGENE00000537, WBGENE00000265, WBGENE00006770, WBGENE00003405, WBGENE00000264, WBGENE00020423, WBGENE00001865, WBGENE00000498, WBGENE00001372, WBGENE00008665, WBGENE00008140, WBGENE00004064, WBGENE00013220, WBGENE00003418, WBGENE00006963,…	1746	107	7838	2.47531	6.18032e-10	1.10363e-11	7.54385e-10
Annotation Cluster 12	Enrichment Score: 18.016749696485103
Category	Term	Count	%	PValue	Genes	List Total	Pop Hits	Pop Total	Fold Enrichment	Bonferroni	Benjamini	FDR
SP_PIR_KEYWORDS	wd repeat	66	2.27116	1.40078e-23	WBGENE00009441, WBGENE00009341, WBGENE00017683, WBGENE00013209, WBGENE00001284, WBGENE00003036, WBGENE00015974, WBGENE00015670, WBGENE00006352, WBGENE00022742, WBGENE00004075, WBGENE00010685, WBGENE00020254, WBGENE00006773, WBGENE00019627, WBGENE00020423, WBGENE00011051, WBGENE00012858, WBGENE00006386, WBGENE00011242, WBGENE00007575, WBGENE00022420, WBGENE00017435, WBGENE00020171, WBGENE00001225,…	2854	123	19674	3.69894	3.68404e-21	7.36808e-22	1.83425e-20
INTERPRO	IPR001680:WD40 repeat	68	2.33999	2.53422e-20	WBGENE00009441, WBGENE00009341, WBGENE00017683, WBGENE00013209, WBGENE00011538, WBGENE00003036, WBGENE00015974, WBGENE00015670, WBGENE00006352, WBGENE00022742, WBGENE00004075, WBGENE00010685, WBGENE00020254, WBGENE00006773, WBGENE00019627, WBGENE00017989, WBGENE00020423, WBGENE00013669, WBGENE00011051, WBGENE00012858, WBGENE00006386, WBGENE00011242, WBGENE00007575, WBGENE00022420, WBGENE00017435,…	2111	137	13633	3.20547	5.15714e-17	8.59523e-18	4.36596e-17
INTERPRO	IPR015943:WD40/YVTN repeat-like	70	2.40881	2.91266e-20	WBGENE00009441, WBGENE00009341, WBGENE00017683, WBGENE00013209, WBGENE00001284, WBGENE00011538, WBGENE00003036, WBGENE00015974, WBGENE00015670, WBGENE00006352, WBGENE00022742, WBGENE00004075, WBGENE00010685, WBGENE00010582, WBGENE00020254, WBGENE00006773, WBGENE00019627, WBGENE00017989, WBGENE00020423, WBGENE00013669, WBGENE00011051, WBGENE00012858, WBGENE00006755, WBGENE00006386, WBGENE00011242,…	2111	144	13633	3.13934	5.92725e-17	8.46751e-18	5.01793e-17
INTERPRO	IPR017986:WD40 repeat, region	60	2.06469	1.34684e-19	WBGENE00009441, WBGENE00009341, WBGENE00017683, WBGENE00013209, WBGENE00003036, WBGENE00015974, WBGENE00015670, WBGENE00022742, WBGENE00010685, WBGENE00004075, WBGENE00020254, WBGENE00006773, WBGENE00019627, WBGENE00020423, WBGENE00011051, WBGENE00012858, WBGENE00006386, WBGENE00011242, WBGENE00007575, WBGENE00022420, WBGENE00017435, WBGENE00020171, WBGENE00004312, WBGENE00001510, WBGENE00010631,…	2111	114	13633	3.39899	2.74081e-16	3.42601e-17	2.32033e-16
INTERPRO	IPR019781:WD40 repeat, subgroup	57	1.96146	1.75897e-18	WBGENE00009441, WBGENE00017683, WBGENE00009341, WBGENE00013209, WBGENE00003036, WBGENE00015974, WBGENE00015670, WBGENE00006352, WBGENE00022742, WBGENE00010685, WBGENE00004075, WBGENE00020254, WBGENE00006773, WBGENE00020423, WBGENE00019627, WBGENE00011051, WBGENE00006386, WBGENE00011242, WBGENE00007575, WBGENE00017435, WBGENE00020171, WBGENE00004312, WBGENE00001510, WBGENE00010631, WBGENE00044001,…	2111	109	13633	3.37716	3.5795e-15	3.97722e-16	3.03036e-15
INTERPRO	IPR019782:WD40 repeat 2	53	1.82381	2.57601e-17	WBGENE00009441, WBGENE00017683, WBGENE00009341, WBGENE00013209, WBGENE00003036, WBGENE00015974, WBGENE00015670, WBGENE00022742, WBGENE00010685, WBGENE00020254, WBGENE00006773, WBGENE00020423, WBGENE00019627, WBGENE00011051, WBGENE00006386, WBGENE00007575, WBGENE00011242, WBGENE00017435, WBGENE00020171, WBGENE00004312, WBGENE00001510, WBGENE00010631, WBGENE00044001, WBGENE00000773, WBGENE00001511,…	2111	101	13633	3.38889	5.24219e-14	5.24219e-15	4.43796e-14
INTERPRO	IPR019775:WD40 repeat, conserved site	48	1.65175	2.36656e-16	WBGENE00009441, WBGENE00021596, WBGENE00017683, WBGENE00013209, WBGENE00001284, WBGENE00003036, WBGENE00015974, WBGENE00006352, WBGENE00022742, WBGENE00010685, WBGENE00020254, WBGENE00006773, WBGENE00019627, WBGENE00020423, WBGENE00006386, WBGENE00022420, WBGENE00007575, WBGENE00020171, WBGENE00001225, WBGENE00004312, WBGENE00010631, WBGENE00001510, WBGENE00003792, WBGENE00044001, WBGENE00001511,…	2111	89	13633	3.48301	4.51861e-13	3.76366e-14	3.77476e-13
SMART	SM00320:WD40	68	2.33999	4.91884e-14	WBGENE00009441, WBGENE00009341, WBGENE00017683, WBGENE00013209, WBGENE00011538, WBGENE00003036, WBGENE00015974, WBGENE00015670, WBGENE00006352, WBGENE00022742, WBGENE00004075, WBGENE00010685, WBGENE00020254, WBGENE00006773, WBGENE00019627, WBGENE00017989, WBGENE00020423, WBGENE00013669, WBGENE00011051, WBGENE00012858, WBGENE00006386, WBGENE00011242, WBGENE00007575, WBGENE00022420, WBGENE00017435,…	1134	137	5537	2.42354	1.56893e-11	3.92231e-12	6.63358e-11
Annotation Cluster 13	Enrichment Score: 17.13754364942821
Category	Term	Count	%	PValue	Genes	List Total	Pop Hits	Pop Total	Fold Enrichment	Bonferroni	Benjamini	FDR
SP_PIR_KEYWORDS	dna replication	29	0.997935	9.41277e-22	WBGENE00009368, WBGENE00001974, WBGENE00001973, WBGENE00020761, WBGENE00017237, WBGENE00011275, WBGENE00003882, WBGENE00003159, WBGENE00003157, WBGENE00003158, WBGENE00018849, WBGENE00008722, WBGENE00001002, WBGENE00002985, WBGENE00004392, WBGENE00012936, WBGENE00008645, WBGENE00001865, WBGENE00003955, WBGENE00003154, WBGENE00003156, WBGENE00003155, WBGENE00004391, WBGENE00017546, WBGENE00004181,…	2854	30	19674	6.6637	2.47556e-19	3.09445e-20	1.23256e-18
GOTERM_BP_FAT	GO:0006260~DNA replication	46	1.58293	1.18621e-18	WBGENE00003592, WBGENE00009368, WBGENE00001974, WBGENE00001973, WBGENE00017237, WBGENE00020761, WBGENE00011275, WBGENE00017738, WBGENE00003882, WBGENE00003159, WBGENE00003157, WBGENE00003158, WBGENE00008722, WBGENE00018849, WBGENE00001002, WBGENE00002985, WBGENE00006618, WBGENE00004338, WBGENE00004392, WBGENE00008645, WBGENE00004339, WBGENE00012936, WBGENE00001865, WBGENE00006944, WBGENE00004337,…	1746	59	7838	3.49999	1.59308e-15	4.08483e-17	1.94457e-15
KEGG_PATHWAY	cel03030:DNA replication	30	1.03235	3.46329e-13	WBGENE00004383, WBGENE00009011, WBGENE00013150, WBGENE00009368, WBGENE00020761, WBGENE00017237, WBGENE00003159, WBGENE00011016, WBGENE00003157, WBGENE00003158, WBGENE00008722, WBGENE00001002, WBGENE00019767, WBGENE00002985, WBGENE00004338, WBGENE00012936, WBGENE00004339, WBGENE00008645, WBGENE00004337, WBGENE00000794, WBGENE00003955, WBGENE00003154, WBGENE00003156, WBGENE00003155, WBGENE00017546,…	423	33	1534	3.2968	3.04725e-11	1.52363e-11	3.75078e-10
Annotation Cluster 14	Enrichment Score: 16.025831721644817
Category	Term	Count	%	PValue	Genes	List Total	Pop Hits	Pop Total	Fold Enrichment	Bonferroni	Benjamini	FDR
GOTERM_BP_FAT	GO:0000278~mitotic cell cycle	96	3.30351	1.22466e-31	WBGENE00001689, WBGENE00001688, WBGENE00004367, WBGENE00001833, WBGENE00001284, WBGENE00004874, WBGENE00013981, WBGENE00001832, WBGENE00017738, WBGENE00001831, WBGENE00001830, WBGENE00017643, WBGENE00003241, WBGENE00003920, WBGENE00006352, WBGENE00003797, WBGENE00002363, WBGENE00003796, WBGENE00003799, WBGENE00003136, WBGENE00000804, WBGENE00021460, WBGENE00017832, WBGENE00004738, WBGENE00003395,…	1746	139	7838	3.1004	1.64472e-28	7.15097e-30	2.00761e-28
GOTERM_BP_FAT	GO:0000226~microtubule cytoskeleton organization	67	2.30557	2.36696e-19	WBGENE00001689, WBGENE00001688, WBGENE00004367, WBGENE00001589, WBGENE00001833, WBGENE00001832, WBGENE00001831, WBGENE00001830, WBGENE00003920, WBGENE00003241, WBGENE00006352, WBGENE00003797, WBGENE00002363, WBGENE00002219, WBGENE00008107, WBGENE00003796, WBGENE00003799, WBGENE00017832, WBGENE00003395, WBGENE00001829, WBGENE00002073, WBGENE00002075, WBGENE00002231, WBGENE00002845, WBGENE00003790,…	1746	105	7838	2.86448	3.17883e-16	8.36535e-18	3.88019e-16
GOTERM_BP_FAT	GO:0007017~microtubule-based process	74	2.54646	1.69546e-13	WBGENE00001689, WBGENE00001688, WBGENE00004367, WBGENE00002221, WBGENE00001589, WBGENE00001833, WBGENE00001832, WBGENE00001831, WBGENE00001830, WBGENE00003920, WBGENE00003241, WBGENE00006352, WBGENE00003797, WBGENE00002363, WBGENE00002219, WBGENE00008107, WBGENE00003796, WBGENE00003799, WBGENE00017832, WBGENE00003395, WBGENE00001829, WBGENE00002073, WBGENE00002075, WBGENE00002231, WBGENE00002845,…	1746	147	7838	2.25983	2.2768e-10	4.2959e-12	2.77911e-10
GOTERM_BP_FAT	GO:0007051~spindle organization	46	1.58293	2.02466e-13	WBGENE00000156, WBGENE00001689, WBGENE00004367, WBGENE00001688, WBGENE00002994, WBGENE00001832, WBGENE00001831, WBGENE00001830, WBGENE00004953, WBGENE00004304, WBGENE00004303, WBGENE00020064, WBGENE00004302, WBGENE00003241, WBGENE00006352, WBGENE00000962, WBGENE00002363, WBGENE00008107, WBGENE00000249, WBGENE00000386, WBGENE00003796, WBGENE00017832, WBGENE00000099, WBGENE00010562, WBGENE00006974,…	1746	72	7838	2.86805	2.71964e-10	5.03642e-12	3.31968e-10
GOTERM_BP_FAT	GO:0007010~cytoskeleton organization	79	2.71851	6.88265e-13	WBGENE00001689, WBGENE00001688, WBGENE00004367, WBGENE00001589, WBGENE00001833, WBGENE00001979, WBGENE00001832, WBGENE00015975, WBGENE00001831, WBGENE00001978, WBGENE00001830, WBGENE00003920, WBGENE00003241, WBGENE00006352, WBGENE00003797, WBGENE00002363, WBGENE00002219, WBGENE00008107, WBGENE00003796, WBGENE00003799, WBGENE00022286, WBGENE00017832, WBGENE00019600, WBGENE00003395, WBGENE00006957,…	1746	165	7838	2.14934	9.24289e-10	1.5936e-11	1.12822e-09
GOTERM_BP_FAT	GO:0007052~mitotic spindle organization	37	1.27323	1.02189e-09	WBGENE00000156, WBGENE00001689, WBGENE00001688, WBGENE00004367, WBGENE00002994, WBGENE00001832, WBGENE00001831, WBGENE00001830, WBGENE00004953, WBGENE00004304, WBGENE00004303, WBGENE00020064, WBGENE00004302, WBGENE00003241, WBGENE00006352, WBGENE00000962, WBGENE00002363, WBGENE00000249, WBGENE00003796, WBGENE00017832, WBGENE00000099, WBGENE00010562, WBGENE00002073, WBGENE00006994, WBGENE00001829,…	1746	62	7838	2.67899	1.3724e-06	1.96058e-08	1.6752e-06
Annotation Cluster 15	Enrichment Score: 15.073087055104786
Category	Term	Count	%	PValue	Genes	List Total	Pop Hits	Pop Total	Fold Enrichment	Bonferroni	Benjamini	FDR
GOTERM_BP_FAT	GO:0001703~gastrulation with mouth forming first	45	1.54852	1.27178e-17	WBGENE00002694, WBGENE00000413, WBGENE00004387, WBGENE00013676, WBGENE00006379, WBGENE00016837, WBGENE00022458, WBGENE00001979, WBGENE00004698, WBGENE00018852, WBGENE00008386, WBGENE00003157, WBGENE00021270, WBGENE00018849, WBGENE00013021, WBGENE00021845, WBGENE00009671, WBGENE00018007, WBGENE00044614, WBGENE00017086, WBGENE00009188, WBGENE00006386, WBGENE00002077, WBGENE00000794, WBGENE00009477,…	1746	59	7838	3.4239	1.708e-14	4.16585e-16	2.08484e-14
GOTERM_BP_FAT	GO:0048598~embryonic morphogenesis	75	2.58087	9.52165e-16	WBGENE00004027, WBGENE00013676, WBGENE00001834, WBGENE00022458, WBGENE00001979, WBGENE00003036, WBGENE00001978, WBGENE00021270, WBGENE00004880, WBGENE00004883, WBGENE00003393, WBGENE00013021, WBGENE00003392, WBGENE00021845, WBGENE00003395, WBGENE00018007, WBGENE00006386, WBGENE00002077, WBGENE00004217, WBGENE00009477, WBGENE00006713, WBGENE00004312, WBGENE00006382, WBGENE00004884, WBGENE00000773,…	1746	139	7838	2.42219	1.34193e-12	3.05311e-14	1.64313e-12
GOTERM_BP_FAT	GO:0007369~gastrulation	54	1.85822	4.98443e-14	WBGENE00004027, WBGENE00013676, WBGENE00022458, WBGENE00001979, WBGENE00021270, WBGENE00013021, WBGENE00021845, WBGENE00003395, WBGENE00018007, WBGENE00006386, WBGENE00002077, WBGENE00009477, WBGENE00004217, WBGENE00006382, WBGENE00004312, WBGENE00000773, WBGENE00018625, WBGENE00001513, WBGENE00004888, WBGENE00006577, WBGENE00003228, WBGENE00002324, WBGENE00002957, WBGENE00003229, WBGENE00004703,…	1746	90	7838	2.69347	6.69472e-11	1.36624e-12	8.17235e-11
Annotation Cluster 16	Enrichment Score: 14.47009454351036
Category	Term	Count	%	PValue	Genes	List Total	Pop Hits	Pop Total	Fold Enrichment	Bonferroni	Benjamini	FDR
INTERPRO	IPR014001:DEAD-like helicase, N-terminal	48	1.65175	2.15029e-22	WBGENE00020742, WBGENE00003507, WBGENE00003389, WBGENE00000274, WBGENE00022148, WBGENE00013983, WBGENE00015806, WBGENE00012059, WBGENE00016194, WBGENE00013189, WBGENE00019245, WBGENE00019334, WBGENE00011580, WBGENE00003393, WBGENE00003392, WBGENE00018967, WBGENE00010845, WBGENE00007761, WBGENE00018007, WBGENE00001865, WBGENE00000939, WBGENE00001598, WBGENE00001599, WBGENE00012896, WBGENE00013214,…	2111	70	13633	4.4284	4.37583e-19	1.45861e-19	3.70452e-19
SP_PIR_KEYWORDS	helicase	45	1.54852	2.25076e-22	WBGENE00020742, WBGENE00003507, WBGENE00004028, WBGENE00003389, WBGENE00022148, WBGENE00013983, WBGENE00015806, WBGENE00012059, WBGENE00016194, WBGENE00013189, WBGENE00004880, WBGENE00019245, WBGENE00019334, WBGENE00011580, WBGENE00003393, WBGENE00018967, WBGENE00003392, WBGENE00012342, WBGENE00010845, WBGENE00018007, WBGENE00001865, WBGENE00000939, WBGENE00001598, WBGENE00001599, WBGENE00012896,…	2854	65	19674	4.77241	5.9195e-20	8.45643e-21	2.94726e-19
GOTERM_MF_FAT	GO:0004386~helicase activity	59	2.03028	5.5001e-22	WBGENE00020742, WBGENE00003507, WBGENE00004028, WBGENE00003389, WBGENE00000274, WBGENE00022148, WBGENE00013983, WBGENE00015806, WBGENE00012059, WBGENE00016194, WBGENE00013189, WBGENE00004880, WBGENE00019245, WBGENE00011580, WBGENE00019334, WBGENE00003393, WBGENE00018967, WBGENE00003392, WBGENE00012342, WBGENE00010845, WBGENE00007761, WBGENE00018007, WBGENE00001865, WBGENE00000939, WBGENE00001598,…	1242	90	6686	3.52902	3.10205e-19	1.55103e-19	8.05442e-19
INTERPRO	IPR014021:Helicase, superfamily 1 and 2, ATP-binding	47	1.61734	9.48799e-22	WBGENE00020742, WBGENE00003507, WBGENE00003389, WBGENE00000274, WBGENE00022148, WBGENE00013983, WBGENE00015806, WBGENE00012059, WBGENE00016194, WBGENE00013189, WBGENE00019245, WBGENE00019334, WBGENE00011580, WBGENE00003393, WBGENE00003392, WBGENE00018967, WBGENE00010845, WBGENE00007761, WBGENE00018007, WBGENE00001865, WBGENE00000939, WBGENE00001598, WBGENE00001599, WBGENE00012896, WBGENE00013214,…	2111	69	13633	4.39898	1.93081e-18	4.82702e-19	1.63459e-18
INTERPRO	IPR001650:DNA/RNA helicase, C-terminal	47	1.61734	5.64929e-21	WBGENE00020742, WBGENE00003507, WBGENE00003389, WBGENE00000274, WBGENE00022148, WBGENE00013983, WBGENE00015806, WBGENE00012059, WBGENE00016194, WBGENE00013189, WBGENE00019245, WBGENE00019334, WBGENE00011580, WBGENE00003393, WBGENE00003392, WBGENE00018967, WBGENE00010845, WBGENE00007761, WBGENE00018007, WBGENE00001865, WBGENE00000939, WBGENE00001598, WBGENE00001599, WBGENE00012896, WBGENE00013214,…	2111	71	13633	4.27506	1.14963e-17	2.29926e-18	9.73262e-18
GOTERM_MF_FAT	GO:0070035~purine NTP-dependent helicase activity	46	1.58293	5.22528e-18	WBGENE00020742, WBGENE00003507, WBGENE00003389, WBGENE00022148, WBGENE00013983, WBGENE00015806, WBGENE00012059, WBGENE00016194, WBGENE00013189, WBGENE00019245, WBGENE00019334, WBGENE00011580, WBGENE00003393, WBGENE00003392, WBGENE00012342, WBGENE00010845, WBGENE00018007, WBGENE00001865, WBGENE00000939, WBGENE00001598, WBGENE00001599, WBGENE00012896, WBGENE00013214, WBGENE00021277, WBGENE00022378,…	1242	68	6686	3.64161	2.94706e-15	9.82353e-16	7.65198e-15
GOTERM_MF_FAT	GO:0008026~ATP-dependent helicase activity	46	1.58293	5.22528e-18	WBGENE00020742, WBGENE00003507, WBGENE00003389, WBGENE00022148, WBGENE00013983, WBGENE00015806, WBGENE00012059, WBGENE00016194, WBGENE00013189, WBGENE00019245, WBGENE00019334, WBGENE00011580, WBGENE00003393, WBGENE00003392, WBGENE00012342, WBGENE00010845, WBGENE00018007, WBGENE00001865, WBGENE00000939, WBGENE00001598, WBGENE00001599, WBGENE00012896, WBGENE00013214, WBGENE00021277, WBGENE00022378,…	1242	68	6686	3.64161	2.94706e-15	9.82353e-16	7.65198e-15
SMART	SM00487:DEXDc	48	1.65175	2.1203e-17	WBGENE00020742, WBGENE00003507, WBGENE00003389, WBGENE00000274, WBGENE00022148, WBGENE00013983, WBGENE00015806, WBGENE00012059, WBGENE00016194, WBGENE00013189, WBGENE00019245, WBGENE00019334, WBGENE00011580, WBGENE00003393, WBGENE00003392, WBGENE00018967, WBGENE00010845, WBGENE00007761, WBGENE00018007, WBGENE00001865, WBGENE00000939, WBGENE00001598, WBGENE00001599, WBGENE00012896, WBGENE00013214,…	1134	70	5537	3.34815	6.76374e-15	3.38187e-15	2.85988e-14
INTERPRO	IPR011545:DNA/RNA helicase, DEAD/DEAH box type, N-terminal	33	1.13558	8.1314e-17	WBGENE00018890, WBGENE00020742, WBGENE00003507, WBGENE00022148, WBGENE00009922, WBGENE00021391, WBGENE00013983, WBGENE00022029, WBGENE00015806, WBGENE00017162, WBGENE00012059, WBGENE00016194, WBGENE00019219, WBGENE00008400, WBGENE00013189, WBGENE00016566, WBGENE00019245, WBGENE00011580, WBGENE00019334, WBGENE00016073, WBGENE00010845, WBGENE00022792, WBGENE00010260, WBGENE00018007, WBGENE00000479,…	2111	45	13633	4.73592	2.2593e-13	2.05391e-14	1.88738e-13
SMART	SM00490:HELICc	47	1.61734	4.91799e-16	WBGENE00020742, WBGENE00003507, WBGENE00003389, WBGENE00000274, WBGENE00022148, WBGENE00013983, WBGENE00015806, WBGENE00012059, WBGENE00016194, WBGENE00013189, WBGENE00019245, WBGENE00019334, WBGENE00011580, WBGENE00003393, WBGENE00003392, WBGENE00018967, WBGENE00010845, WBGENE00007761, WBGENE00018007, WBGENE00001865, WBGENE00000939, WBGENE00001598, WBGENE00001599, WBGENE00012896, WBGENE00013214,…	1134	71	5537	3.23222	1.41664e-13	4.71845e-14	5.9952e-13
GOTERM_MF_FAT	GO:0016887~ATPase activity	82	2.82175	4.13795e-12	WBGENE00018898, WBGENE00020742, WBGENE00003507, WBGENE00003389, WBGENE00022148, WBGENE00004873, WBGENE00013983, WBGENE00015806, WBGENE00012059, WBGENE00016194, WBGENE00013189, WBGENE00019245, WBGENE00011580, WBGENE00019334, WBGENE00003393, WBGENE00003392, WBGENE00012342, WBGENE00018339, WBGENE00010845, WBGENE00012341, WBGENE00018007, WBGENE00001865, WBGENE00000939, WBGENE00001598, WBGENE00001599,…	1242	210	6686	2.10203	2.33378e-09	3.33398e-10	6.05962e-09
INTERPRO	IPR014014:RNA helicase, DEAD-box type, Q motif	21	0.722643	5.06531e-11	WBGENE00020742, WBGENE00018890, WBGENE00022148, WBGENE00009922, WBGENE00022029, WBGENE00015806, WBGENE00017162, WBGENE00012059, WBGENE00019219, WBGENE00019245, WBGENE00011580, WBGENE00016073, WBGENE00010845, WBGENE00010260, WBGENE00018007, WBGENE00000479, WBGENE00001598, WBGENE00001599, WBGENE00011032, WBGENE00001840, WBGENE00013214, WBGENE00021277, WBGENE00022378, WBGENE00020263, WBGENE00010061,…	2111	28	13633	4.84356	1.03079e-07	6.44243e-09	8.72652e-08
INTERPRO	IPR000629:RNA helicase, ATP-dependent, DEAD-box, conserved site	20	0.688231	8.19345e-11	WBGENE00020742, WBGENE00003507, WBGENE00022148, WBGENE00009922, WBGENE00013983, WBGENE00022029, WBGENE00015806, WBGENE00017162, WBGENE00012059, WBGENE00019219, WBGENE00019245, WBGENE00016073, WBGENE00010845, WBGENE00022792, WBGENE00010260, WBGENE00018007, WBGENE00000479, WBGENE00001598, WBGENE00001599, WBGENE00013214, WBGENE00021277, WBGENE00022378, WBGENE00020263, WBGENE00010061, WBGENE00002083,…	2111	26	13633	4.96775	1.66737e-07	9.26315e-09	1.41157e-07
UP_SEQ_FEATURE	domain:Helicase C-terminal	23	0.791466	3.28374e-09	WBGENE00020742, WBGENE00003389, WBGENE00009922, WBGENE00013983, WBGENE00015806, WBGENE00012059, WBGENE00016194, WBGENE00019219, WBGENE00019245, WBGENE00003393, WBGENE00004355, WBGENE00016073, WBGENE00003392, WBGENE00018967, WBGENE00012342, WBGENE00010845, WBGENE00022792, WBGENE00001865, WBGENE00000479, WBGENE00000939, WBGENE00001598, WBGENE00012896, WBGENE00001599, WBGENE00006944, WBGENE00001840,…	726	30	3249	3.43099	4.30498e-06	4.30498e-06	5.36716e-06
UP_SEQ_FEATURE	domain:Helicase ATP-binding	22	0.757054	2.92308e-08	WBGENE00020742, WBGENE00003389, WBGENE00009922, WBGENE00013983, WBGENE00015806, WBGENE00012059, WBGENE00016194, WBGENE00019219, WBGENE00019245, WBGENE00003393, WBGENE00004355, WBGENE00016073, WBGENE00003392, WBGENE00018967, WBGENE00012342, WBGENE00010845, WBGENE00022792, WBGENE00001865, WBGENE00000479, WBGENE00000939, WBGENE00001598, WBGENE00001599, WBGENE00006944, WBGENE00001840, WBGENE00002169,…	726	30	3249	3.28182	3.83208e-05	1.91606e-05	4.77766e-05
GOTERM_MF_FAT	GO:0042623~ATPase activity, coupled	57	1.96146	4.49941e-07	WBGENE00020742, WBGENE00003507, WBGENE00003389, WBGENE00022148, WBGENE00013983, WBGENE00015806, WBGENE00012059, WBGENE00016194, WBGENE00013189, WBGENE00019245, WBGENE00011580, WBGENE00019334, WBGENE00003393, WBGENE00003392, WBGENE00012342, WBGENE00010845, WBGENE00012341, WBGENE00018007, WBGENE00001865, WBGENE00000939, WBGENE00001598, WBGENE00012896, WBGENE00001599, WBGENE00013214, WBGENE00021277,…	1242	160	6686	1.91778	0.000253735	1.95203e-05	0.000658898
PIR_SUPERFAMILY	PIRSF001321:ATP-dependent RNA helicase	7	0.240881	0.000416137	WBGENE00017162, WBGENE00010260, WBGENE00001598, WBGENE00022148, WBGENE00006888, WBGENE00013214, WBGENE00001600	752	8	4541	5.28374	0.268446	0.144691	0.631596
Annotation Cluster 17	Enrichment Score: 13.87503496709789
Category	Term	Count	%	PValue	Genes	List Total	Pop Hits	Pop Total	Fold Enrichment	Bonferroni	Benjamini	FDR
GOTERM_BP_FAT	GO:0019953~sexual reproduction	117	4.02615	2.02641e-22	WBGENE00002064, WBGENE00003829, WBGENE00003993, WBGENE00003920, WBGENE00002363, WBGENE00006699, WBGENE00006997, WBGENE00002059, WBGENE00003393, WBGENE00003406, WBGENE00003392, WBGENE00000366, WBGENE00004374, WBGENE00000405, WBGENE00002074, WBGENE00000935, WBGENE00000872, WBGENE00000871, WBGENE00003026, WBGENE00009163, WBGENE00004214, WBGENE00002368, WBGENE00003784, WBGENE00006515, WBGENE00003787,…	1746	226	7838	2.32401	2.72146e-19	8.00431e-21	3.32191e-19
GOTERM_BP_FAT	GO:0007276~gamete generation	95	3.2691	2.22068e-20	WBGENE00000465, WBGENE00001481, WBGENE00001482, WBGENE00016955, WBGENE00010354, WBGENE00002064, WBGENE00002299, WBGENE00003993, WBGENE00006699, WBGENE00002059, WBGENE00000142, WBGENE00003393, WBGENE00003406, WBGENE00003392, WBGENE00006773, WBGENE00000366, WBGENE00004466, WBGENE00004374, WBGENE00001595, WBGENE00001413, WBGENE00000405, WBGENE00001597, WBGENE00002074, WBGENE00001598, WBGENE00001599,…	1746	174	7838	2.45096	2.98238e-17	8.06048e-19	3.64039e-17
GOTERM_BP_FAT	GO:0048609~reproductive process in a multicellular organism	168	5.78114	3.80876e-13	WBGENE00001026, WBGENE00006817, WBGENE00002064, WBGENE00003993, WBGENE00015974, WBGENE00003241, WBGENE00006699, WBGENE00006997, WBGENE00012659, WBGENE00003393, WBGENE00002059, WBGENE00021514, WBGENE00003406, WBGENE00001332, WBGENE00003392, WBGENE00000366, WBGENE00008363, WBGENE00004374, WBGENE00000405, WBGENE00002074, WBGENE00000939, WBGENE00000935, WBGENE00003025, WBGENE00000871, WBGENE00003026,…	1746	455	7838	1.65752	5.11572e-10	9.30134e-12	6.24445e-10
GOTERM_BP_FAT	GO:0032504~multicellular organism reproduction	168	5.78114	4.73922e-13	WBGENE00001026, WBGENE00006817, WBGENE00002064, WBGENE00003993, WBGENE00015974, WBGENE00003241, WBGENE00006699, WBGENE00006997, WBGENE00012659, WBGENE00003393, WBGENE00002059, WBGENE00021514, WBGENE00003406, WBGENE00001332, WBGENE00003392, WBGENE00000366, WBGENE00008363, WBGENE00004374, WBGENE00000405, WBGENE00002074, WBGENE00000939, WBGENE00000935, WBGENE00003025, WBGENE00000871, WBGENE00003026,…	1746	456	7838	1.65389	6.36521e-10	1.11671e-11	7.76956e-10
GOTERM_BP_FAT	GO:0048477~oogenesis	52	1.7894	1.39422e-09	WBGENE00000465, WBGENE00016955, WBGENE00010354, WBGENE00003993, WBGENE00006699, WBGENE00000142, WBGENE00006773, WBGENE00004374, WBGENE00001413, WBGENE00001595, WBGENE00000405, WBGENE00002074, WBGENE00000935, WBGENE00019543, WBGENE00004214, WBGENE00003784, WBGENE00006868, WBGENE00003787, WBGENE00016045, WBGENE00004705, WBGENE00003992, WBGENE00004703, WBGENE00004702, WBGENE00000867, WBGENE00012187,…	1746	104	7838	2.24456	1.87244e-06	2.60062e-08	2.28557e-06
GOTERM_BP_FAT	GO:0007292~female gamete generation	54	1.85822	4.96311e-09	WBGENE00000465, WBGENE00016955, WBGENE00010354, WBGENE00002299, WBGENE00003993, WBGENE00006699, WBGENE00000142, WBGENE00006773, WBGENE00004374, WBGENE00001413, WBGENE00001595, WBGENE00000405, WBGENE00002074, WBGENE00000935, WBGENE00019543, WBGENE00004214, WBGENE00003784, WBGENE00006868, WBGENE00003787, WBGENE00016045, WBGENE00004705, WBGENE00003992, WBGENE00004703, WBGENE00004702, WBGENE00000867,…	1746	113	7838	2.14524	6.66543e-06	8.54545e-08	8.13608e-06
Annotation Cluster 18	Enrichment Score: 12.91171629511595
Category	Term	Count	%	PValue	Genes	List Total	Pop Hits	Pop Total	Fold Enrichment	Bonferroni	Benjamini	FDR
GOTERM_BP_FAT	GO:0048580~regulation of post-embryonic development	76	2.61528	1.20331e-13	WBGENE00003926, WBGENE00001402, WBGENE00001401, WBGENE00011908, WBGENE00022149, WBGENE00001834, WBGENE00003078, WBGENE00003036, WBGENE00002299, WBGENE00003037, WBGENE00006352, WBGENE00002363, WBGENE00003041, WBGENE00019842, WBGENE00003392, WBGENE00000366, WBGENE00003002, WBGENE00007029, WBGENE00004920, WBGENE00001595, WBGENE00000145, WBGENE00003025, WBGENE00003026, WBGENE00000871, WBGENE00004214,…	1746	152	7838	2.24456	1.61628e-10	3.16913e-12	1.97287e-10
GOTERM_BP_FAT	GO:0040028~regulation of vulval development	76	2.61528	1.20331e-13	WBGENE00003926, WBGENE00001402, WBGENE00001401, WBGENE00011908, WBGENE00022149, WBGENE00001834, WBGENE00003078, WBGENE00003036, WBGENE00002299, WBGENE00003037, WBGENE00006352, WBGENE00002363, WBGENE00003041, WBGENE00019842, WBGENE00003392, WBGENE00000366, WBGENE00003002, WBGENE00007029, WBGENE00004920, WBGENE00001595, WBGENE00000145, WBGENE00003025, WBGENE00003026, WBGENE00000871, WBGENE00004214,…	1746	152	7838	2.24456	1.61628e-10	3.16913e-12	1.97287e-10
GOTERM_BP_FAT	GO:0040027~negative regulation of vulval development	61	2.09911	1.24793e-13	WBGENE00003926, WBGENE00001402, WBGENE00001401, WBGENE00011908, WBGENE00022149, WBGENE00001834, WBGENE00003078, WBGENE00003036, WBGENE00002299, WBGENE00003037, WBGENE00003041, WBGENE00019842, WBGENE00003002, WBGENE00007029, WBGENE00004920, WBGENE00001595, WBGENE00000145, WBGENE00003025, WBGENE00003026, WBGENE00019883, WBGENE00013260, WBGENE00004888, WBGENE00004919, WBGENE00004918, WBGENE00004917,…	1746	110	7838	2.48942	1.67592e-10	3.22287e-12	2.0457e-10
GOTERM_BP_FAT	GO:0048581~negative regulation of post-embryonic development	61	2.09911	1.24793e-13	WBGENE00003926, WBGENE00001402, WBGENE00001401, WBGENE00011908, WBGENE00022149, WBGENE00001834, WBGENE00003078, WBGENE00003036, WBGENE00002299, WBGENE00003037, WBGENE00003041, WBGENE00019842, WBGENE00003002, WBGENE00007029, WBGENE00004920, WBGENE00001595, WBGENE00000145, WBGENE00003025, WBGENE00003026, WBGENE00019883, WBGENE00013260, WBGENE00004888, WBGENE00004919, WBGENE00004918, WBGENE00004917,…	1746	110	7838	2.48942	1.67592e-10	3.22287e-12	2.0457e-10
Annotation Cluster 19	Enrichment Score: 11.10311861303315
Category	Term	Count	%	PValue	Genes	List Total	Pop Hits	Pop Total	Fold Enrichment	Bonferroni	Benjamini	FDR
GOTERM_BP_FAT	GO:0007276~gamete generation	95	3.2691	2.22068e-20	WBGENE00000465, WBGENE00001481, WBGENE00001482, WBGENE00016955, WBGENE00010354, WBGENE00002064, WBGENE00002299, WBGENE00003993, WBGENE00006699, WBGENE00002059, WBGENE00000142, WBGENE00003393, WBGENE00003406, WBGENE00003392, WBGENE00006773, WBGENE00000366, WBGENE00004466, WBGENE00004374, WBGENE00001595, WBGENE00001413, WBGENE00000405, WBGENE00001597, WBGENE00002074, WBGENE00001598, WBGENE00001599,…	1746	174	7838	2.45096	2.98238e-17	8.06048e-19	3.64039e-17
GOTERM_BP_FAT	GO:0007281~germ cell development	34	1.16999	1.57834e-09	WBGENE00000867, WBGENE00000866, WBGENE00001214, WBGENE00000868, WBGENE00003052, WBGENE00000865, WBGENE00003220, WBGENE00001996, WBGENE00004806, WBGENE00017162, WBGENE00003393, WBGENE00004355, WBGENE00003406, WBGENE00006940, WBGENE00003392, WBGENE00004374, WBGENE00000405, WBGENE00001597, WBGENE00001598, WBGENE00001599, WBGENE00002245, WBGENE00004887, WBGENE00000871, WBGENE00016944, WBGENE00001983,…	1746	55	7838	2.77509	2.11971e-06	2.86448e-08	2.58739e-06
GOTERM_BP_FAT	GO:0048610~reproductive cellular process	36	1.23882	1.39945e-05	WBGENE00000867, WBGENE00000866, WBGENE00001214, WBGENE00000868, WBGENE00003052, WBGENE00000865, WBGENE00003829, WBGENE00003220, WBGENE00001996, WBGENE00004806, WBGENE00017162, WBGENE00002363, WBGENE00003393, WBGENE00004355, WBGENE00003406, WBGENE00006940, WBGENE00003392, WBGENE00004374, WBGENE00000405, WBGENE00001597, WBGENE00001598, WBGENE00001599, WBGENE00002245, WBGENE00004887, WBGENE00000871,…	1746	80	7838	2.0201	0.0186192	0.000180702	0.0229388
Annotation Cluster 20	Enrichment Score: 10.646896320903142
Category	Term	Count	%	PValue	Genes	List Total	Pop Hits	Pop Total	Fold Enrichment	Bonferroni	Benjamini	FDR
GOTERM_CC_FAT	GO:0005730~nucleolus	22	0.757054	1.10692e-15	WBGENE00007623, WBGENE00003821, WBGENE00022046, WBGENE00010896, WBGENE00007603, WBGENE00010478, WBGENE00019678, WBGENE00015941, WBGENE00022765, WBGENE00021276, WBGENE00001423, WBGENE00012964, WBGENE00006497, WBGENE00012652, WBGENE00021830, WBGENE00015104, WBGENE00012676, WBGENE00012978, WBGENE00001001, WBGENE00006964, WBGENE00022739, WBGENE00022852	703	31	7912	7.98715	2.70894e-13	1.93179e-14	1.43219e-12
GOTERM_BP_FAT	GO:0022613~ribonucleoprotein complex biogenesis	39	1.34205	2.01614e-14	WBGENE00012887, WBGENE00007623, WBGENE00021063, WBGENE00022046, WBGENE00017855, WBGENE00007603, WBGENE00010478, WBGENE00019678, WBGENE00008151, WBGENE00001234, WBGENE00014177, WBGENE00012059, WBGENE00012964, WBGENE00011281, WBGENE00012652, WBGENE00019168, WBGENE00012676, WBGENE00001001, WBGENE00007617, WBGENE00013143, WBGENE00010896, WBGENE00017435, WBGENE00004887, WBGENE00004886, WBGENE00021073,…	1746	53	7838	3.30331	2.71367e-11	5.89973e-13	3.31291e-11
GOTERM_BP_FAT	GO:0042254~ribosome biogenesis	37	1.27323	8.05153e-14	WBGENE00012887, WBGENE00007623, WBGENE00021063, WBGENE00022046, WBGENE00017855, WBGENE00007603, WBGENE00010478, WBGENE00019678, WBGENE00008151, WBGENE00001234, WBGENE00014177, WBGENE00012059, WBGENE00012964, WBGENE00011281, WBGENE00012652, WBGENE00019168, WBGENE00012676, WBGENE00001001, WBGENE00007617, WBGENE00013143, WBGENE00010896, WBGENE00017435, WBGENE00021073, WBGENE00009163, WBGENE00013544,…	1746	50	7838	3.32195	1.081e-10	2.16194e-12	1.3195e-10
GOTERM_BP_FAT	GO:0034470~ncRNA processing	45	1.54852	4.51221e-12	WBGENE00012887, WBGENE00007623, WBGENE00011908, WBGENE00022046, WBGENE00017855, WBGENE00007603, WBGENE00010478, WBGENE00008151, WBGENE00014177, WBGENE00012059, WBGENE00012964, WBGENE00021377, WBGENE00019264, WBGENE00013373, WBGENE00006566, WBGENE00011281, WBGENE00012652, WBGENE00019168, WBGENE00012205, WBGENE00001001, WBGENE00016014, WBGENE00009557, WBGENE00012192, WBGENE00007101, WBGENE00013143,…	1746	74	7838	2.72987	6.05984e-09	1.00997e-10	7.39685e-09
SP_PIR_KEYWORDS	ribosome biogenesis	17	0.584997	1.14771e-09	WBGENE00007617, WBGENE00022046, WBGENE00021063, WBGENE00010478, WBGENE00019678, WBGENE00009163, WBGENE00015941, WBGENE00014177, WBGENE00012059, WBGENE00012964, WBGENE00012652, WBGENE00006497, WBGENE00012676, WBGENE00004185, WBGENE00012978, WBGENE00022739, WBGENE00022852	2854	22	19674	5.32678	3.01847e-07	1.67693e-08	1.50287e-06
GOTERM_BP_FAT	GO:0016072~rRNA metabolic process	25	0.860289	2.37834e-09	WBGENE00012887, WBGENE00007623, WBGENE00022046, WBGENE00017855, WBGENE00007603, WBGENE00010478, WBGENE00008151, WBGENE00014177, WBGENE00012059, WBGENE00012964, WBGENE00011281, WBGENE00012652, WBGENE00019168, WBGENE00001001, WBGENE00013143, WBGENE00017435, WBGENE00021073, WBGENE00009163, WBGENE00013544, WBGENE00021276, WBGENE00001423, WBGENE00015104, WBGENE00004185, WBGENE00012978, WBGENE00022739	1746	34	7838	3.30082	3.1941e-06	4.25881e-08	3.89884e-06
GOTERM_BP_FAT	GO:0006364~rRNA processing	25	0.860289	2.37834e-09	WBGENE00012887, WBGENE00007623, WBGENE00022046, WBGENE00017855, WBGENE00007603, WBGENE00010478, WBGENE00008151, WBGENE00014177, WBGENE00012059, WBGENE00012964, WBGENE00011281, WBGENE00012652, WBGENE00019168, WBGENE00001001, WBGENE00013143, WBGENE00017435, WBGENE00021073, WBGENE00009163, WBGENE00013544, WBGENE00021276, WBGENE00001423, WBGENE00015104, WBGENE00004185, WBGENE00012978, WBGENE00022739	1746	34	7838	3.30082	3.1941e-06	4.25881e-08	3.89884e-06
GOTERM_BP_FAT	GO:0034660~ncRNA metabolic process	56	1.92705	3.3838e-09	WBGENE00007623, WBGENE00022046, WBGENE00004679, WBGENE00008151, WBGENE00003074, WBGENE00012059, WBGENE00012964, WBGENE00012652, WBGENE00006566, WBGENE00000800, WBGENE00012205, WBGENE00004680, WBGENE00001337, WBGENE00016014, WBGENE00001336, WBGENE00009557, WBGENE00000197, WBGENE00007101, WBGENE00006613, WBGENE00022420, WBGENE00017435, WBGENE00009163, WBGENE00021276, WBGENE00006567, WBGENE00015486,…	1746	118	7838	2.13043	4.54443e-06	5.90187e-08	5.5471e-06
SP_PIR_KEYWORDS	rrna processing	17	0.584997	8.45757e-09	WBGENE00007623, WBGENE00022046, WBGENE00010478, WBGENE00009163, WBGENE00008151, WBGENE00014177, WBGENE00001423, WBGENE00012059, WBGENE00012964, WBGENE00012652, WBGENE00011281, WBGENE00015104, WBGENE00001001, WBGENE00004185, WBGENE00012978, WBGENE00022739, WBGENE00020296	2854	24	19674	4.88288	2.22434e-06	9.67105e-08	1.10748e-05
Annotation Cluster 21	Enrichment Score: 9.84288351668859
Category	Term	Count	%	PValue	Genes	List Total	Pop Hits	Pop Total	Fold Enrichment	Bonferroni	Benjamini	FDR
INTERPRO	IPR001163:Like-Sm ribonucleoprotein, core	17	0.584997	1.15626e-11	WBGENE00003080, WBGENE00003081, WBGENE00003082, WBGENE00010619, WBGENE00003078, WBGENE00003079, WBGENE00003076, WBGENE00003077, WBGENE00004919, WBGENE00004918, WBGENE00004917, WBGENE00021682, WBGENE00004916, WBGENE00004915, WBGENE00004914, WBGENE00001808, WBGENE00004920	2111	18	13633	6.09929	2.353e-08	1.81e-09	1.99202e-08
INTERPRO	IPR006649:Like-Sm ribonucleoprotein, eukaryotic and archaea-type, core	16	0.550585	6.68884e-11	WBGENE00003080, WBGENE00003081, WBGENE00003082, WBGENE00003078, WBGENE00003079, WBGENE00003076, WBGENE00003077, WBGENE00004919, WBGENE00004918, WBGENE00004917, WBGENE00021682, WBGENE00004916, WBGENE00004915, WBGENE00004914, WBGENE00001808, WBGENE00004920	2111	17	13633	6.07819	1.36118e-07	8.00693e-09	1.15236e-07
SMART	SM00651:Sm	16	0.550585	3.82775e-09	WBGENE00003080, WBGENE00003081, WBGENE00003082, WBGENE00003078, WBGENE00003079, WBGENE00003076, WBGENE00003077, WBGENE00004919, WBGENE00004918, WBGENE00004917, WBGENE00021682, WBGENE00004916, WBGENE00004915, WBGENE00004914, WBGENE00001808, WBGENE00004920	1134	17	5537	4.5955	1.22105e-06	2.4421e-07	5.1629e-06
Annotation Cluster 22	Enrichment Score: 9.707906484321855
Category	Term	Count	%	PValue	Genes	List Total	Pop Hits	Pop Total	Fold Enrichment	Bonferroni	Benjamini	FDR
SP_PIR_KEYWORDS	chromatin regulator	23	0.791466	3.07943e-11	WBGENE00020742, WBGENE00004205, WBGENE00006817, WBGENE00001835, WBGENE00001834, WBGENE00009922, WBGENE00003222, WBGENE00003036, WBGENE00015806, WBGENE00016408, WBGENE00004782, WBGENE00005010, WBGENE00019219, WBGENE00004781, WBGENE00019245, WBGENE00018319, WBGENE00007277, WBGENE00007008, WBGENE00016073, WBGENE00021515, WBGENE00000099, WBGENE00020296, WBGENE00019627, WBGENE00007029, WBGENE00010845,…	2854	34	19674	4.66324	8.09892e-09	5.06182e-10	4.03237e-08
GOTERM_BP_FAT	GO:0006325~chromatin organization	49	1.68617	2.84498e-10	WBGENE00020742, WBGENE00017990, WBGENE00020463, WBGENE00044069, WBGENE00001836, WBGENE00006817, WBGENE00017993, WBGENE00001835, WBGENE00001834, WBGENE00011111, WBGENE00003036, WBGENE00001831, WBGENE00015806, WBGENE00016236, WBGENE00016408, WBGENE00004781, WBGENE00019245, WBGENE00011636, WBGENE00007277, WBGENE00003406, WBGENE00021515, WBGENE00019627, WBGENE00007029, WBGENE00010845, WBGENE00009103,…	1746	92	7838	2.39094	3.82081e-07	5.97002e-09	4.66382e-07
GOTERM_BP_FAT	GO:0016568~chromatin modification	29	0.997935	8.5848e-10	WBGENE00004205, WBGENE00020742, WBGENE00044069, WBGENE00001836, WBGENE00006817, WBGENE00001835, WBGENE00001834, WBGENE00009922, WBGENE00003222, WBGENE00011111, WBGENE00003036, WBGENE00015806, WBGENE00000249, WBGENE00019219, WBGENE00005010, WBGENE00016408, WBGENE00004781, WBGENE00019245, WBGENE00018319, WBGENE00007277, WBGENE00007008, WBGENE00016073, WBGENE00021515, WBGENE00000099, WBGENE00019627,…	1746	42	7838	3.09963	1.15294e-06	1.67093e-08	1.40732e-06
Annotation Cluster 23	Enrichment Score: 9.38521404309797
Category	Term	Count	%	PValue	Genes	List Total	Pop Hits	Pop Total	Fold Enrichment	Bonferroni	Benjamini	FDR
KEGG_PATHWAY	cel03030:DNA replication	30	1.03235	3.46329e-13	WBGENE00004383, WBGENE00009011, WBGENE00013150, WBGENE00009368, WBGENE00020761, WBGENE00017237, WBGENE00003159, WBGENE00011016, WBGENE00003157, WBGENE00003158, WBGENE00008722, WBGENE00001002, WBGENE00019767, WBGENE00002985, WBGENE00004338, WBGENE00012936, WBGENE00004339, WBGENE00008645, WBGENE00004337, WBGENE00000794, WBGENE00003955, WBGENE00003154, WBGENE00003156, WBGENE00003155, WBGENE00017546,…	423	33	1534	3.2968	3.04725e-11	1.52363e-11	3.75078e-10
KEGG_PATHWAY	cel03420:Nucleotide excision repair	28	0.963524	2.69853e-09	WBGENE00013150, WBGENE00009368, WBGENE00017237, WBGENE00022296, WBGENE00013924, WBGENE00011016, WBGENE00008722, WBGENE00014230, WBGENE00019821, WBGENE00019767, WBGENE00002985, WBGENE00004338, WBGENE00004339, WBGENE00008645, WBGENE00018769, WBGENE00021714, WBGENE00000408, WBGENE00004337, WBGENE00003955, WBGENE00013441, WBGENE00008140, WBGENE00008665, WBGENE00017546, WBGENE00004320, WBGENE00006963,…	423	36	1534	2.82059	2.3747e-07	5.93676e-08	2.92293e-06
KEGG_PATHWAY	cel03430:Mismatch repair	17	0.584997	7.47725e-08	WBGENE00004338, WBGENE00008645, WBGENE00004339, WBGENE00004337, WBGENE00003955, WBGENE00004064, WBGENE00011016, WBGENE00017546, WBGENE00008722, WBGENE00003418, WBGENE00003422, WBGENE00003373, WBGENE00019767, WBGENE00009731, WBGENE00004340, WBGENE00018409, WBGENE00002985	423	18	1534	3.42501	6.57996e-06	1.09666e-06	8.09904e-05
Annotation Cluster 24	Enrichment Score: 8.489547823840196
Category	Term	Count	%	PValue	Genes	List Total	Pop Hits	Pop Total	Fold Enrichment	Bonferroni	Benjamini	FDR
GOTERM_CC_FAT	GO:0000775~chromosome, centromeric region	14	0.481762	1.69131e-12	WBGENE00015515, WBGENE00009179, WBGENE00002231, WBGENE00002994, WBGENE00001831, WBGENE00016381, WBGENE00010036, WBGENE00017643, WBGENE00001869, WBGENE00004302, WBGENE00000804, WBGENE00000549, WBGENE00021460, WBGENE00003576	703	15	7912	10.5043	4.12681e-10	2.42754e-11	2.18878e-09
GOTERM_CC_FAT	GO:0000776~kinetochore	11	0.378527	1.59413e-09	WBGENE00015515, WBGENE00009179, WBGENE00002231, WBGENE00000549, WBGENE00021460, WBGENE00002994, WBGENE00001831, WBGENE00003576, WBGENE00010036, WBGENE00001869, WBGENE00004302	703	12	7912	10.3167	3.88967e-07	1.69116e-08	2.06301e-06
GOTERM_CC_FAT	GO:0000793~condensed chromosome	11	0.378527	1.59413e-09	WBGENE00009179, WBGENE00000226, WBGENE00002231, WBGENE00000549, WBGENE00021460, WBGENE00002994, WBGENE00001831, WBGENE00003576, WBGENE00010036, WBGENE00001869, WBGENE00004302	703	12	7912	10.3167	3.88967e-07	1.69116e-08	2.06301e-06
GOTERM_CC_FAT	GO:0000777~condensed chromosome kinetochore	10	0.344116	1.51725e-08	WBGENE00009179, WBGENE00002231, WBGENE00000549, WBGENE00021460, WBGENE00002994, WBGENE00001831, WBGENE00003576, WBGENE00010036, WBGENE00001869, WBGENE00004302	703	11	7912	10.2315	3.70209e-06	1.48084e-07	1.96352e-05
GOTERM_CC_FAT	GO:0000779~condensed chromosome, centromeric region	10	0.344116	1.51725e-08	WBGENE00009179, WBGENE00002231, WBGENE00000549, WBGENE00021460, WBGENE00002994, WBGENE00001831, WBGENE00003576, WBGENE00010036, WBGENE00001869, WBGENE00004302	703	11	7912	10.2315	3.70209e-06	1.48084e-07	1.96352e-05
SP_PIR_KEYWORDS	kinetochore	10	0.344116	1.16769e-06	WBGENE00009179, WBGENE00002231, WBGENE00000549, WBGENE00021460, WBGENE00002994, WBGENE00001831, WBGENE00003576, WBGENE00010036, WBGENE00001869, WBGENE00004302	2854	11	19674	6.2668	0.000307056	9.3061e-06	0.00152902
Annotation Cluster 25	Enrichment Score: 8.363506956151324
Category	Term	Count	%	PValue	Genes	List Total	Pop Hits	Pop Total	Fold Enrichment	Bonferroni	Benjamini	FDR
INTERPRO	IPR003959:ATPase, AAA-type, core	25	0.860289	3.33806e-11	WBGENE00004503, WBGENE00004504, WBGENE00004505, WBGENE00004506, WBGENE00004501, WBGENE00004502, WBGENE00020687, WBGENE00018991, WBGENE00012650, WBGENE00010562, WBGENE00003119, WBGENE00004338, WBGENE00017981, WBGENE00008641, WBGENE00004337, WBGENE00008682, WBGENE00003183, WBGENE00010676, WBGENE00016045, WBGENE00010557, WBGENE00010042, WBGENE00007352, WBGENE00008458, WBGENE00018409, WBGENE00004340	2111	38	13633	4.24873	6.79296e-08	4.52864e-09	5.75083e-08
INTERPRO	IPR003593:ATPase, AAA+ type, core	46	1.58293	3.09107e-10	WBGENE00020742, WBGENE00018898, WBGENE00015806, WBGENE00012650, WBGENE00013189, WBGENE00004880, WBGENE00019245, WBGENE00018967, WBGENE00018339, WBGENE00010845, WBGENE00012896, WBGENE00003183, WBGENE00006512, WBGENE00010676, WBGENE00016045, WBGENE00010042, WBGENE00020263, WBGENE00004060, WBGENE00018776, WBGENE00003410, WBGENE00004503, WBGENE00004504, WBGENE00004505, WBGENE00004506, WBGENE00004501,…	2111	113	13633	2.62895	6.29032e-07	2.99539e-08	5.32531e-07
INTERPRO	IPR003960:ATPase, AAA-type, conserved site	17	0.584997	2.18078e-08	WBGENE00004503, WBGENE00004504, WBGENE00017981, WBGENE00004505, WBGENE00004506, WBGENE00008641, WBGENE00004501, WBGENE00004502, WBGENE00018991, WBGENE00008682, WBGENE00003183, WBGENE00010557, WBGENE00016045, WBGENE00010042, WBGENE00007352, WBGENE00010562, WBGENE00003119	2111	24	13633	4.57447	4.43778e-05	1.77515e-06	3.75705e-05
SMART	SM00382:AAA	46	1.58293	1.56228e-06	WBGENE00020742, WBGENE00018898, WBGENE00015806, WBGENE00012650, WBGENE00013189, WBGENE00004880, WBGENE00019245, WBGENE00018967, WBGENE00018339, WBGENE00010845, WBGENE00012896, WBGENE00003183, WBGENE00006512, WBGENE00010676, WBGENE00016045, WBGENE00010042, WBGENE00020263, WBGENE00004060, WBGENE00018776, WBGENE00003410, WBGENE00004503, WBGENE00004504, WBGENE00004505, WBGENE00004506, WBGENE00004501,…	1134	113	5537	1.98765	0.000498243	7.11928e-05	0.0021072
Annotation Cluster 26	Enrichment Score: 8.095795555003626
Category	Term	Count	%	PValue	Genes	List Total	Pop Hits	Pop Total	Fold Enrichment	Bonferroni	Benjamini	FDR
GOTERM_MF_FAT	GO:0016779~nucleotidyltransferase activity	45	1.54852	1.91075e-14	WBGENE00010089, WBGENE00009078, WBGENE00009368, WBGENE00012187, WBGENE00001214, WBGENE00021061, WBGENE00017237, WBGENE00020761, WBGENE00009176, WBGENE00014004, WBGENE00019246, WBGENE00017269, WBGENE00018721, WBGENE00008722, WBGENE00001002, WBGENE00021845, WBGENE00017696, WBGENE00010230, WBGENE00004090, WBGENE00006618, WBGENE00022309, WBGENE00019380, WBGENE00008645, WBGENE00012936, WBGENE00021112,…	1242	76	6686	3.18745	1.07701e-11	2.69251e-12	2.79665e-11
GOTERM_MF_FAT	GO:0034062~RNA polymerase activity	24	0.825877	1.9076e-12	WBGENE00022309, WBGENE00021112, WBGENE00008781, WBGENE00022400, WBGENE00009078, WBGENE00012187, WBGENE00001214, WBGENE00017830, WBGENE00021061, WBGENE00020761, WBGENE00017749, WBGENE00007971, WBGENE00019246, WBGENE00018391, WBGENE00004181, WBGENE00012999, WBGENE00016140, WBGENE00004411, WBGENE00021347, WBGENE00004180, WBGENE00017300, WBGENE00021845, WBGENE00019275, WBGENE00010230	1242	29	6686	4.45511	1.07588e-09	2.15176e-10	2.7935e-09
GOTERM_MF_FAT	GO:0003899~DNA-directed RNA polymerase activity	23	0.791466	8.28441e-12	WBGENE00022309, WBGENE00021112, WBGENE00008781, WBGENE00022400, WBGENE00009078, WBGENE00012187, WBGENE00017830, WBGENE00021061, WBGENE00020761, WBGENE00017749, WBGENE00007971, WBGENE00019246, WBGENE00018391, WBGENE00004181, WBGENE00012999, WBGENE00016140, WBGENE00004411, WBGENE00021347, WBGENE00004180, WBGENE00017300, WBGENE00021845, WBGENE00019275, WBGENE00010230	1242	28	6686	4.42196	4.67239e-09	5.84048e-10	1.21318e-08
SP_PIR_KEYWORDS	dna-directed rna polymerase	16	0.550585	5.53918e-10	WBGENE00022309, WBGENE00021112, WBGENE00008781, WBGENE00022400, WBGENE00012187, WBGENE00020761, WBGENE00017830, WBGENE00019246, WBGENE00004181, WBGENE00012999, WBGENE00016140, WBGENE00004411, WBGENE00021347, WBGENE00004180, WBGENE00017300, WBGENE00010230	2854	19	19674	5.80504	1.45681e-07	8.56944e-09	7.25329e-07
KEGG_PATHWAY	cel03020:RNA polymerase	19	0.65382	4.90026e-07	WBGENE00022309, WBGENE00021112, WBGENE00007616, WBGENE00008781, WBGENE00022400, WBGENE00009078, WBGENE00012187, WBGENE00017830, WBGENE00007971, WBGENE00019246, WBGENE00018391, WBGENE00012999, WBGENE00016140, WBGENE00004411, WBGENE00021347, WBGENE00017300, WBGENE00021845, WBGENE00019275, WBGENE00010230	423	23	1534	2.99579	4.31214e-05	6.16031e-06	0.000530775
SP_PIR_KEYWORDS	nucleotidyltransferase	15	0.516173	8.19871e-07	WBGENE00012936, WBGENE00008645, WBGENE00008781, WBGENE00009368, WBGENE00017237, WBGENE00009176, WBGENE00014004, WBGENE00007965, WBGENE00004181, WBGENE00012999, WBGENE00016140, WBGENE00004411, WBGENE00008722, WBGENE00004180, WBGENE00017300	2854	24	19674	4.30843	0.000215603	6.7383e-06	0.00107358
KEGG_PATHWAY	cel00240:Pyrimidine metabolism	37	1.27323	1.19471e-06	WBGENE00013150, WBGENE00014034, WBGENE00009078, WBGENE00009368, WBGENE00012187, WBGENE00020761, WBGENE00017237, WBGENE00011016, WBGENE00019246, WBGENE00010609, WBGENE00008722, WBGENE00001002, WBGENE00021845, WBGENE00010230, WBGENE00022309, WBGENE00004392, WBGENE00008645, WBGENE00012936, WBGENE00021112, WBGENE00008781, WBGENE00007616, WBGENE00022400, WBGENE00017830, WBGENE00007089, WBGENE00007971,…	423	65	1534	2.0643	0.000105129	1.05134e-05	0.00129405
KEGG_PATHWAY	cel00230:Purine metabolism	33	1.13558	0.213309	WBGENE00013150, WBGENE00009078, WBGENE00009368, WBGENE00012187, WBGENE00020761, WBGENE00017237, WBGENE00011016, WBGENE00019246, WBGENE00008722, WBGENE00001002, WBGENE00021845, WBGENE00010230, WBGENE00022309, WBGENE00004392, WBGENE00012936, WBGENE00008645, WBGENE00021112, WBGENE00007616, WBGENE00008781, WBGENE00022400, WBGENE00017830, WBGENE00011128, WBGENE00007971, WBGENE00004391, WBGENE00018391,…	423	102	1534	1.17327	1	0.634094	92.5631
Annotation Cluster 27	Enrichment Score: 8.015586577760557
Category	Term	Count	%	PValue	Genes	List Total	Pop Hits	Pop Total	Fold Enrichment	Bonferroni	Benjamini	FDR
INTERPRO	IPR015880:Zinc finger, C2H2-like	74	2.54646	3.0545e-11	WBGENE00008417, WBGENE00022598, WBGENE00021704, WBGENE00009448, WBGENE00017344, WBGENE00015147, WBGENE00015809, WBGENE00017733, WBGENE00016154, WBGENE00003045, WBGENE00020093, WBGENE00012243, WBGENE00009553, WBGENE00021689, WBGENE00003002, WBGENE00021846, WBGENE00008363, WBGENE00009508, WBGENE00020942, WBGENE00020399, WBGENE00001035, WBGENE00007105, WBGENE00022681, WBGENE00012385, WBGENE00007042,…	2111	219	13633	2.18218	6.21591e-08	4.43994e-09	5.26231e-08
INTERPRO	IPR007087:Zinc finger, C2H2-type	65	2.23675	7.78207e-09	WBGENE00008417, WBGENE00001481, WBGENE00022598, WBGENE00021704, WBGENE00009448, WBGENE00015809, WBGENE00017733, WBGENE00016154, WBGENE00020093, WBGENE00012243, WBGENE00009553, WBGENE00021689, WBGENE00003002, WBGENE00021846, WBGENE00008363, WBGENE00009508, WBGENE00020942, WBGENE00020399, WBGENE00001035, WBGENE00007105, WBGENE00012385, WBGENE00007042, WBGENE00011597, WBGENE00018099, WBGENE00001867,…	2111	204	13633	2.05772	1.58364e-05	7.19841e-07	1.3407e-05
SMART	SM00355:ZnF_C2H2	74	2.54646	3.77751e-06	WBGENE00008417, WBGENE00022598, WBGENE00021704, WBGENE00009448, WBGENE00017344, WBGENE00015147, WBGENE00015809, WBGENE00017733, WBGENE00016154, WBGENE00003045, WBGENE00020093, WBGENE00012243, WBGENE00009553, WBGENE00021689, WBGENE00003002, WBGENE00021846, WBGENE00008363, WBGENE00009508, WBGENE00020942, WBGENE00020399, WBGENE00001035, WBGENE00007105, WBGENE00022681, WBGENE00012385, WBGENE00007042,…	1134	219	5537	1.64987	0.0012043	0.000133883	0.00509502
Annotation Cluster 28	Enrichment Score: 7.98563791931082
Category	Term	Count	%	PValue	Genes	List Total	Pop Hits	Pop Total	Fold Enrichment	Bonferroni	Benjamini	FDR
GOTERM_CC_FAT	GO:0044427~chromosomal part	43	1.4797	9.71872e-25	WBGENE00017990, WBGENE00009179, WBGENE00020463, WBGENE00001856, WBGENE00017993, WBGENE00001999, WBGENE00020761, WBGENE00002994, WBGENE00017738, WBGENE00001831, WBGENE00001996, WBGENE00001977, WBGENE00016381, WBGENE00001855, WBGENE00003882, WBGENE00004302, WBGENE00017643, WBGENE00016236, WBGENE00000537, WBGENE00011636, WBGENE00003136, WBGENE00000804, WBGENE00021460, WBGENE00003406, WBGENE00001910,…	703	77	7912	6.28505	2.37137e-22	3.95228e-23	1.25773e-21
GOTERM_CC_FAT	GO:0000785~chromatin	23	0.791466	4.05435e-10	WBGENE00012276, WBGENE00017990, WBGENE00020463, WBGENE00001942, WBGENE00001856, WBGENE00017993, WBGENE00002231, WBGENE00012551, WBGENE00017738, WBGENE00001831, WBGENE00001977, WBGENE00001996, WBGENE00001855, WBGENE00010036, WBGENE00016236, WBGENE00016796, WBGENE00011636, WBGENE00003136, WBGENE00003406, WBGENE00001910, WBGENE00002637, WBGENE00022831, WBGENE00007029	703	55	7912	4.70648	9.89261e-08	4.71076e-09	5.24685e-07
INTERPRO	IPR000953:Chromo domain	12	0.412939	5.12823e-05	WBGENE00016236, WBGENE00017990, WBGENE00020463, WBGENE00016796, WBGENE00017993, WBGENE00011636, WBGENE00012551, WBGENE00003406, WBGENE00001996, WBGENE00022831, WBGENE00002637, WBGENE00007029	2111	20	13633	3.87485	0.099101	0.00289475	0.0883125
GOTERM_MF_FAT	GO:0003682~chromatin binding	14	0.481762	5.22592e-05	WBGENE00020463, WBGENE00017990, WBGENE00017993, WBGENE00012551, WBGENE00001996, WBGENE00016236, WBGENE00016796, WBGENE00011636, WBGENE00002169, WBGENE00003406, WBGENE00022831, WBGENE00002637, WBGENE00007029, WBGENE00019627	1242	23	6686	3.27676	0.0290448	0.00133887	0.0765019
SMART	SM00298:CHROMO	12	0.412939	0.000675267	WBGENE00016236, WBGENE00017990, WBGENE00020463, WBGENE00016796, WBGENE00017993, WBGENE00011636, WBGENE00012551, WBGENE00003406, WBGENE00001996, WBGENE00022831, WBGENE00002637, WBGENE00007029	1134	20	5537	2.92963	0.193848	0.0142628	0.906976
GOTERM_BP_FAT	GO:0006333~chromatin assembly or disassembly	23	0.791466	0.00171016	WBGENE00017075, WBGENE00012276, WBGENE00017990, WBGENE00020463, WBGENE00001942, WBGENE00001856, WBGENE00017993, WBGENE00006817, WBGENE00012551, WBGENE00001831, WBGENE00001996, WBGENE00005007, WBGENE00001855, WBGENE00010036, WBGENE00016236, WBGENE00016796, WBGENE00011636, WBGENE00007277, WBGENE00003406, WBGENE00001910, WBGENE00002637, WBGENE00022831, WBGENE00007029	1746	54	7838	1.91203	0.899612	0.0165194	2.76689
Annotation Cluster 29	Enrichment Score: 7.576889475489394
Category	Term	Count	%	PValue	Genes	List Total	Pop Hits	Pop Total	Fold Enrichment	Bonferroni	Benjamini	FDR
GOTERM_BP_FAT	GO:0010608~posttranscriptional regulation of gene expression	37	1.27323	1.35351e-12	WBGENE00017799, WBGENE00002063, WBGENE00006626, WBGENE00001481, WBGENE00001402, WBGENE00002061, WBGENE00001401, WBGENE00001482, WBGENE00001585, WBGENE00011908, WBGENE00006962, WBGENE00001214, WBGENE00002064, WBGENE00004326, WBGENE00008480, WBGENE00004324, WBGENE00003504, WBGENE00004782, WBGENE00004880, WBGENE00004883, WBGENE00002059, WBGENE00004355, WBGENE00001332, WBGENE00001595, WBGENE00000939,…	1746	53	7838	3.13391	1.81771e-09	3.08087e-11	2.21876e-09
GOTERM_BP_FAT	GO:0010605~negative regulation of macromolecule metabolic process	43	1.4797	1.12079e-10	WBGENE00017799, WBGENE00004027, WBGENE00006626, WBGENE00001402, WBGENE00001585, WBGENE00001401, WBGENE00001482, WBGENE00011908, WBGENE00006962, WBGENE00001214, WBGENE00013676, WBGENE00001161, WBGENE00001834, WBGENE00004326, WBGENE00003222, WBGENE00003036, WBGENE00017738, WBGENE00004324, WBGENE00003504, WBGENE00006706, WBGENE00004782, WBGENE00004880, WBGENE00004883, WBGENE00004355, WBGENE00003406,…	1746	74	7838	2.60854	1.50522e-07	2.42777e-09	1.83732e-07
GOTERM_BP_FAT	GO:0010629~negative regulation of gene expression	36	1.23882	2.58423e-08	WBGENE00004027, WBGENE00006626, WBGENE00001585, WBGENE00011908, WBGENE00006962, WBGENE00001214, WBGENE00013676, WBGENE00001161, WBGENE00001834, WBGENE00004326, WBGENE00003222, WBGENE00003036, WBGENE00004324, WBGENE00003504, WBGENE00006706, WBGENE00004782, WBGENE00004880, WBGENE00004883, WBGENE00004355, WBGENE00003406, WBGENE00001332, WBGENE00000939, WBGENE00012436, WBGENE00007575, WBGENE00012435,…	1746	65	7838	2.48628	3.47056e-05	4.08308e-07	4.23635e-05
GOTERM_BP_FAT	GO:0031047~gene silencing by RNA	20	0.688231	4.73128e-08	WBGENE00006626, WBGENE00000939, WBGENE00001585, WBGENE00006962, WBGENE00011908, WBGENE00001214, WBGENE00007575, WBGENE00004326, WBGENE00004324, WBGENE00009163, WBGENE00004884, WBGENE00003499, WBGENE00017085, WBGENE00003504, WBGENE00004795, WBGENE00004782, WBGENE00004880, WBGENE00004883, WBGENE00004355, WBGENE00001332	1746	26	7838	3.45317	6.35391e-05	7.30358e-07	7.75605e-05
GOTERM_BP_FAT	GO:0016441~posttranscriptional gene silencing	20	0.688231	4.73128e-08	WBGENE00006626, WBGENE00000939, WBGENE00001585, WBGENE00006962, WBGENE00011908, WBGENE00001214, WBGENE00007575, WBGENE00004326, WBGENE00004324, WBGENE00009163, WBGENE00004884, WBGENE00003499, WBGENE00017085, WBGENE00003504, WBGENE00004795, WBGENE00004782, WBGENE00004880, WBGENE00004883, WBGENE00004355, WBGENE00001332	1746	26	7838	3.45317	6.35391e-05	7.30358e-07	7.75605e-05
GOTERM_BP_FAT	GO:0035194~posttranscriptional gene silencing by RNA	20	0.688231	4.73128e-08	WBGENE00006626, WBGENE00000939, WBGENE00001585, WBGENE00006962, WBGENE00011908, WBGENE00001214, WBGENE00007575, WBGENE00004326, WBGENE00004324, WBGENE00009163, WBGENE00004884, WBGENE00003499, WBGENE00017085, WBGENE00003504, WBGENE00004795, WBGENE00004782, WBGENE00004880, WBGENE00004883, WBGENE00004355, WBGENE00001332	1746	26	7838	3.45317	6.35391e-05	7.30358e-07	7.75605e-05
GOTERM_BP_FAT	GO:0016458~gene silencing	21	0.722643	1.10474e-06	WBGENE00006626, WBGENE00000939, WBGENE00001585, WBGENE00006962, WBGENE00011908, WBGENE00001214, WBGENE00007575, WBGENE00004326, WBGENE00003222, WBGENE00004324, WBGENE00009163, WBGENE00004884, WBGENE00003499, WBGENE00017085, WBGENE00003504, WBGENE00004795, WBGENE00004782, WBGENE00004880, WBGENE00004883, WBGENE00004355, WBGENE00001332	1746	32	7838	2.94598	0.00148257	1.56174e-05	0.001811
GOTERM_BP_FAT	GO:0016246~RNA interference	17	0.584997	1.66152e-06	WBGENE00006626, WBGENE00001585, WBGENE00000939, WBGENE00006962, WBGENE00001214, WBGENE00007575, WBGENE00004326, WBGENE00004324, WBGENE00004884, WBGENE00003499, WBGENE00003504, WBGENE00004795, WBGENE00004782, WBGENE00004880, WBGENE00004883, WBGENE00004355, WBGENE00001332	1746	23	7838	3.31804	0.00222893	2.30041e-05	0.00272371
GOTERM_BP_FAT	GO:0040029~regulation of gene expression, epigenetic	25	0.860289	8.43291e-06	WBGENE00012887, WBGENE00006626, WBGENE00001585, WBGENE00011908, WBGENE00006962, WBGENE00003367, WBGENE00001214, WBGENE00004326, WBGENE00004324, WBGENE00003504, WBGENE00004782, WBGENE00004880, WBGENE00011636, WBGENE00004883, WBGENE00004355, WBGENE00001332, WBGENE00000939, WBGENE00007575, WBGENE00004750, WBGENE00004884, WBGENE00009163, WBGENE00003499, WBGENE00017085, WBGENE00001085, WBGENE00004795	1746	46	7838	2.43974	0.0112616	0.000112127	0.0138233
Annotation Cluster 30	Enrichment Score: 7.0079775441201395
Category	Term	Count	%	PValue	Genes	List Total	Pop Hits	Pop Total	Fold Enrichment	Bonferroni	Benjamini	FDR
SP_PIR_KEYWORDS	nuclease	16	0.550585	5.80261e-09	WBGENE00004383, WBGENE00008645, WBGENE00000939, WBGENE00007429, WBGENE00009163, WBGENE00018909, WBGENE00003504, WBGENE00001983, WBGENE00000797, WBGENE00013405, WBGENE00018678, WBGENE00001001, WBGENE00006964, WBGENE00003405, WBGENE00014220, WBGENE00001332	2854	21	19674	5.25218	1.52609e-06	7.26708e-08	7.59824e-06
SP_PIR_KEYWORDS	exonuclease	13	0.44735	2.51179e-08	WBGENE00008645, WBGENE00007429, WBGENE00001372, WBGENE00018154, WBGENE00003504, WBGENE00018678, WBGENE00018305, WBGENE00001001, WBGENE00006964, WBGENE00003405, WBGENE00014220, WBGENE00001332, WBGENE00022232	2854	15	19674	5.97435	6.60599e-06	2.6424e-07	3.28907e-05
GOTERM_MF_FAT	GO:0004527~exonuclease activity	20	0.688231	6.49323e-06	WBGENE00008645, WBGENE00012465, WBGENE00000794, WBGENE00007429, WBGENE00000798, WBGENE00001372, WBGENE00003504, WBGENE00000796, WBGENE00018154, WBGENE00000797, WBGENE00000202, WBGENE00018305, WBGENE00018678, WBGENE00001001, WBGENE00006964, WBGENE00001332, WBGENE00014220, WBGENE00003405, WBGENE00009289, WBGENE00022232	1242	37	6686	2.90987	0.00365549	0.000244116	0.00950835
Annotation Cluster 31	Enrichment Score: 7.006972559118458
Category	Term	Count	%	PValue	Genes	List Total	Pop Hits	Pop Total	Fold Enrichment	Bonferroni	Benjamini	FDR
GOTERM_CC_FAT	GO:0000502~proteasome complex	27	0.929112	6.63308e-22	WBGENE00003926, WBGENE00004503, WBGENE00004504, WBGENE00003927, WBGENE00003924, WBGENE00004505, WBGENE00003925, WBGENE00003948, WBGENE00003949, WBGENE00003928, WBGENE00004501, WBGENE00004502, WBGENE00003922, WBGENE00003923, WBGENE00004468, WBGENE00004466, WBGENE00016981, WBGENE00004463, WBGENE00004464, WBGENE00004461, WBGENE00004460, WBGENE00003953, WBGENE00003950, WBGENE00003952, WBGENE00013435,…	703	33	7912	9.20833	1.61847e-19	2.02309e-20	8.58407e-19
SP_PIR_KEYWORDS	proteasome	25	0.860289	2.20921e-14	WBGENE00003926, WBGENE00004503, WBGENE00004504, WBGENE00003927, WBGENE00003924, WBGENE00004505, WBGENE00003925, WBGENE00003948, WBGENE00003949, WBGENE00004501, WBGENE00003928, WBGENE00004502, WBGENE00003922, WBGENE00003923, WBGENE00004468, WBGENE00004466, WBGENE00016981, WBGENE00004463, WBGENE00004464, WBGENE00004461, WBGENE00004460, WBGENE00003950, WBGENE00003952, WBGENE00004459, WBGENE00004458	2854	32	19674	5.38553	5.81057e-12	4.15001e-13	2.89324e-11
GOTERM_CC_FAT	GO:0005839~proteasome core complex	12	0.412939	7.07399e-10	WBGENE00003926, WBGENE00003927, WBGENE00003924, WBGENE00003925, WBGENE00003948, WBGENE00003949, WBGENE00003928, WBGENE00003953, WBGENE00003922, WBGENE00003950, WBGENE00003923, WBGENE00003952	703	14	7912	9.64682	1.72605e-07	7.84569e-09	9.15466e-07
KEGG_PATHWAY	cel03050:Proteasome	30	1.03235	9.36465e-10	WBGENE00004503, WBGENE00003926, WBGENE00004504, WBGENE00003927, WBGENE00003924, WBGENE00004505, WBGENE00004506, WBGENE00003925, WBGENE00003948, WBGENE00003949, WBGENE00007588, WBGENE00003928, WBGENE00004501, WBGENE00004502, WBGENE00003922, WBGENE00003923, WBGENE00018991, WBGENE00004468, WBGENE00004466, WBGENE00004463, WBGENE00004465, WBGENE00004464, WBGENE00004461, WBGENE00004460, WBGENE00003953,…	423	39	1534	2.7896	8.24089e-08	2.74696e-08	1.01434e-06
INTERPRO	IPR001353:Proteasome, subunit alpha/beta	12	0.412939	2.75393e-07	WBGENE00003926, WBGENE00003927, WBGENE00003924, WBGENE00003925, WBGENE00003948, WBGENE00003949, WBGENE00003928, WBGENE00003953, WBGENE00003922, WBGENE00003950, WBGENE00003923, WBGENE00003952	2111	14	13633	5.53549	0.000560268	2.15546e-05	0.000474447
SP_PIR_KEYWORDS	threonine protease	11	0.378527	7.60748e-07	WBGENE00003926, WBGENE00003927, WBGENE00003924, WBGENE00003925, WBGENE00003948, WBGENE00003949, WBGENE00003928, WBGENE00003922, WBGENE00003950, WBGENE00003923, WBGENE00003952	2854	13	19674	5.83295	0.000200057	6.45407e-06	0.000996158
GOTERM_MF_FAT	GO:0004298~threonine-type endopeptidase activity	12	0.412939	1.81683e-06	WBGENE00003926, WBGENE00003927, WBGENE00003924, WBGENE00003925, WBGENE00003948, WBGENE00003949, WBGENE00003928, WBGENE00003953, WBGENE00003922, WBGENE00003950, WBGENE00003923, WBGENE00003952	1242	14	6686	4.61422	0.00102417	7.31898e-05	0.00266056
GOTERM_MF_FAT	GO:0070003~threonine-type peptidase activity	12	0.412939	1.81683e-06	WBGENE00003926, WBGENE00003927, WBGENE00003924, WBGENE00003925, WBGENE00003948, WBGENE00003949, WBGENE00003928, WBGENE00003953, WBGENE00003922, WBGENE00003950, WBGENE00003923, WBGENE00003952	1242	14	6686	4.61422	0.00102417	7.31898e-05	0.00266056
INTERPRO	IPR000426:Proteasome, alpha-subunit, conserved site	7	0.240881	8.29813e-05	WBGENE00003926, WBGENE00003927, WBGENE00003924, WBGENE00003925, WBGENE00003928, WBGENE00003922, WBGENE00003923	2111	7	13633	6.45808	0.155385	0.00443419	0.142864
INTERPRO	IPR016050:Proteasome, beta-type subunit, conserved site	4	0.137646	0.0289741	WBGENE00003948, WBGENE00003949, WBGENE00003950, WBGENE00003952	2111	5	13633	5.16646	1	0.522257	39.7424
INTERPRO	IPR001353:Proteasome, alpha and beta subunits	4	0.137646	0.051348	WBGENE00003948, WBGENE00003949, WBGENE00003950, WBGENE00003952	2111	6	13633	4.30538	1	0.712733	59.6729
GOTERM_MF_FAT	GO:0004175~endopeptidase activity	34	1.16999	0.995141	WBGENE00003926, WBGENE00003927, WBGENE00003924, WBGENE00003925, WBGENE00006962, WBGENE00003948, WBGENE00003949, WBGENE00003928, WBGENE00017686, WBGENE00008480, WBGENE00003922, WBGENE00000417, WBGENE00003923, WBGENE00017733, WBGENE00022166, WBGENE00018848, WBGENE00007979, WBGENE00008995, WBGENE00014208, WBGENE00001828, WBGENE00018605, WBGENE00003953, WBGENE00010631, WBGENE00020757, WBGENE00006324,…	1242	257	6686	0.712181	1	1	100
Annotation Cluster 32	Enrichment Score: 6.868727603702934
Category	Term	Count	%	PValue	Genes	List Total	Pop Hits	Pop Total	Fold Enrichment	Bonferroni	Benjamini	FDR
GOTERM_CC_FAT	GO:0005667~transcription factor complex	18	0.619408	3.93247e-12	WBGENE00006389, WBGENE00001162, WBGENE00006385, WBGENE00010054, WBGENE00000271, WBGENE00001161, WBGENE00006396, WBGENE00006397, WBGENE00006391, WBGENE00006382, WBGENE00006542, WBGENE00004136, WBGENE00006648, WBGENE00013998, WBGENE00015150, WBGENE00006577, WBGENE00012694, WBGENE00001061	703	27	7912	7.50308	9.59535e-10	5.33075e-11	5.0892e-09
GOTERM_MF_FAT	GO:0003702~RNA polymerase II transcription factor activity	28	0.963524	3.34337e-11	WBGENE00007013, WBGENE00006394, WBGENE00007015, WBGENE00006397, WBGENE00007017, WBGENE00006392, WBGENE00003164, WBGENE00015150, WBGENE00012000, WBGENE00012694, WBGENE00014230, WBGENE00015296, WBGENE00006389, WBGENE00006387, WBGENE00003912, WBGENE00007022, WBGENE00010054, WBGENE00016115, WBGENE00006382, WBGENE00006542, WBGENE00004136, WBGENE00013998, WBGENE00007020, WBGENE00006577, WBGENE00002324,…	1242	41	6686	3.67637	1.88566e-08	2.09518e-09	4.89608e-08
GOTERM_BP_FAT	GO:0043933~macromolecular complex subunit organization	59	2.03028	3.23389e-10	WBGENE00006394, WBGENE00006396, WBGENE00000271, WBGENE00001832, WBGENE00006391, WBGENE00006392, WBGENE00001831, WBGENE00001234, WBGENE00002219, WBGENE00015150, WBGENE00009103, WBGENE00015296, WBGENE00006957, WBGENE00006389, WBGENE00012276, WBGENE00002074, WBGENE00006387, WBGENE00001829, WBGENE00006385, WBGENE00002076, WBGENE00002231, WBGENE00002075, WBGENE00002078, WBGENE00002077, WBGENE00004887,…	1746	121	7838	2.18891	4.34311e-07	6.58047e-09	5.30135e-07
GOTERM_BP_FAT	GO:0032774~RNA biosynthetic process	26	0.894701	7.3079e-10	WBGENE00006394, WBGENE00000271, WBGENE00006396, WBGENE00006397, WBGENE00020761, WBGENE00006391, WBGENE00006392, WBGENE00006648, WBGENE00015150, WBGENE00012000, WBGENE00012694, WBGENE00015296, WBGENE00009103, WBGENE00006389, WBGENE00006387, WBGENE00006385, WBGENE00010054, WBGENE00016115, WBGENE00006382, WBGENE00006542, WBGENE00004136, WBGENE00013998, WBGENE00006577, WBGENE00004181, WBGENE00004180,…	1746	35	7838	3.33477	9.8145e-07	1.44331e-08	1.19799e-06
GOTERM_CC_FAT	GO:0016591~DNA-directed RNA polymerase II, holoenzyme	12	0.412939	2.4404e-09	WBGENE00015150, WBGENE00006389, WBGENE00006577, WBGENE00006385, WBGENE00010054, WBGENE00006396, WBGENE00012694, WBGENE00006382, WBGENE00006391, WBGENE00006542, WBGENE00004136, WBGENE00013998	703	15	7912	9.0037	5.95456e-07	2.48107e-08	3.15819e-06
GOTERM_BP_FAT	GO:0065003~macromolecular complex assembly	52	1.7894	2.28877e-08	WBGENE00006394, WBGENE00000271, WBGENE00006396, WBGENE00001832, WBGENE00006391, WBGENE00001831, WBGENE00006392, WBGENE00001234, WBGENE00015150, WBGENE00009103, WBGENE00015296, WBGENE00006957, WBGENE00006389, WBGENE00012276, WBGENE00006387, WBGENE00001829, WBGENE00006385, WBGENE00002076, WBGENE00002231, WBGENE00002075, WBGENE00002078, WBGENE00002077, WBGENE00004887, WBGENE00004886, WBGENE00006382,…	1746	111	7838	2.10301	3.07377e-05	3.74856e-07	3.75201e-05
GOTERM_BP_FAT	GO:0006351~transcription, DNA-dependent	23	0.791466	2.4289e-08	WBGENE00006389, WBGENE00006387, WBGENE00010054, WBGENE00006385, WBGENE00006394, WBGENE00006396, WBGENE00000271, WBGENE00006397, WBGENE00016115, WBGENE00006391, WBGENE00006382, WBGENE00006542, WBGENE00006392, WBGENE00004136, WBGENE00013998, WBGENE00006648, WBGENE00015150, WBGENE00006577, WBGENE00012000, WBGENE00012694, WBGENE00006964, WBGENE00009103, WBGENE00015296	1746	32	7838	3.22655	3.26196e-05	3.93013e-07	3.98172e-05
GOTERM_BP_FAT	GO:0006352~transcription initiation	19	0.65382	5.56374e-08	WBGENE00006389, WBGENE00006387, WBGENE00010054, WBGENE00006385, WBGENE00006394, WBGENE00000271, WBGENE00006396, WBGENE00006391, WBGENE00006382, WBGENE00006542, WBGENE00004136, WBGENE00006392, WBGENE00006648, WBGENE00013998, WBGENE00015150, WBGENE00006577, WBGENE00012694, WBGENE00009103, WBGENE00015296	1746	24	7838	3.55389	7.47182e-05	8.49102e-07	9.12069e-05
GOTERM_BP_FAT	GO:0070271~protein complex biogenesis	38	1.30764	1.34296e-07	WBGENE00006394, WBGENE00006396, WBGENE00000271, WBGENE00001832, WBGENE00021475, WBGENE00006391, WBGENE00006392, WBGENE00001831, WBGENE00006648, WBGENE00000248, WBGENE00015150, WBGENE00006751, WBGENE00012694, WBGENE00000099, WBGENE00006974, WBGENE00009103, WBGENE00015296, WBGENE00006957, WBGENE00016981, WBGENE00020392, WBGENE00006389, WBGENE00002079, WBGENE00006387, WBGENE00001829, WBGENE00010054,…	1746	74	7838	2.30522	0.000180343	2.00399e-06	0.000220152
GOTERM_BP_FAT	GO:0006461~protein complex assembly	38	1.30764	1.34296e-07	WBGENE00006394, WBGENE00006396, WBGENE00000271, WBGENE00001832, WBGENE00021475, WBGENE00006391, WBGENE00006392, WBGENE00001831, WBGENE00006648, WBGENE00000248, WBGENE00015150, WBGENE00006751, WBGENE00012694, WBGENE00000099, WBGENE00006974, WBGENE00009103, WBGENE00015296, WBGENE00006957, WBGENE00016981, WBGENE00020392, WBGENE00006389, WBGENE00002079, WBGENE00006387, WBGENE00001829, WBGENE00010054,…	1746	74	7838	2.30522	0.000180343	2.00399e-06	0.000220152
KEGG_PATHWAY	cel03022:Basal transcription factors	20	0.688231	5.12869e-07	WBGENE00006389, WBGENE00006387, WBGENE00010054, WBGENE00006385, WBGENE00006394, WBGENE00006386, WBGENE00006383, WBGENE00006397, WBGENE00006391, WBGENE00006382, WBGENE00006542, WBGENE00006392, WBGENE00004136, WBGENE00006648, WBGENE00013998, WBGENE00006577, WBGENE00012694, WBGENE00014230, WBGENE00019821, WBGENE00015296	423	25	1534	2.90118	4.51314e-05	5.64154e-06	0.000555517
GOTERM_CC_FAT	GO:0005669~transcription factor TFIID complex	7	0.240881	1.14523e-05	WBGENE00006389, WBGENE00006577, WBGENE00006385, WBGENE00006396, WBGENE00006382, WBGENE00006391, WBGENE00006542	703	8	7912	9.8478	0.00279047	8.21841e-05	0.0148197
GOTERM_BP_FAT	GO:0034621~cellular macromolecular complex subunit organization	40	1.37646	1.55659e-05	WBGENE00017075, WBGENE00001856, WBGENE00001832, WBGENE00021475, WBGENE00001831, WBGENE00005007, WBGENE00001855, WBGENE00001234, WBGENE00002219, WBGENE00000248, WBGENE00006751, WBGENE00001910, WBGENE00000099, WBGENE00006974, WBGENE00020392, WBGENE00006957, WBGENE00016981, WBGENE00012276, WBGENE00002079, WBGENE00002074, WBGENE00001829, WBGENE00001942, WBGENE00002076, WBGENE00002231, WBGENE00002075,…	1746	93	7838	1.9308	0.0206882	0.000199078	0.0255144
GOTERM_BP_FAT	GO:0006367~transcription initiation from RNA polymerase II promoter	10	0.344116	0.000875243	WBGENE00015150, WBGENE00006389, WBGENE00006577, WBGENE00010054, WBGENE00006394, WBGENE00012694, WBGENE00006542, WBGENE00004136, WBGENE00013998, WBGENE00015296	1746	14	7838	3.20651	0.691479	0.00907459	1.42517
GOTERM_BP_FAT	GO:0034622~cellular macromolecular complex assembly	31	1.06676	0.001729	WBGENE00017075, WBGENE00001856, WBGENE00001832, WBGENE00021475, WBGENE00001831, WBGENE00005007, WBGENE00001855, WBGENE00001234, WBGENE00000248, WBGENE00006751, WBGENE00001910, WBGENE00000099, WBGENE00006974, WBGENE00016981, WBGENE00020392, WBGENE00012276, WBGENE00002079, WBGENE00001942, WBGENE00001829, WBGENE00002076, WBGENE00002231, WBGENE00002075, WBGENE00002078, WBGENE00002077, WBGENE00004887,…	1746	81	7838	1.71806	0.902124	0.0165808	2.79696
GOTERM_BP_FAT	GO:0006366~transcription from RNA polymerase II promoter	11	0.378527	0.00215295	WBGENE00015150, WBGENE00006389, WBGENE00006577, WBGENE00010054, WBGENE00006394, WBGENE00012694, WBGENE00006397, WBGENE00006542, WBGENE00004136, WBGENE00013998, WBGENE00015296	1746	18	7838	2.74335	0.944675	0.0200379	3.47147
Annotation Cluster 33	Enrichment Score: 6.866669892076053
Category	Term	Count	%	PValue	Genes	List Total	Pop Hits	Pop Total	Fold Enrichment	Bonferroni	Benjamini	FDR
GOTERM_BP_FAT	GO:0044265~cellular macromolecule catabolic process	78	2.6841	3.06044e-10	WBGENE00009441, WBGENE00000889, WBGENE00003926, WBGENE00003927, WBGENE00003924, WBGENE00003925, WBGENE00003928, WBGENE00010502, WBGENE00006724, WBGENE00006723, WBGENE00003922, WBGENE00003923, WBGENE00006699, WBGENE00004880, WBGENE00006856, WBGENE00004882, WBGENE00004883, WBGENE00000142, WBGENE00003898, WBGENE00003587, WBGENE00017280, WBGENE00004466, WBGENE00001413, WBGENE00001412, WBGENE00000143,…	1746	179	7838	1.95615	4.11017e-07	6.32334e-09	5.01701e-07
SP_PIR_KEYWORDS	ubl conjugation pathway	37	1.27323	1.35812e-09	WBGENE00009441, WBGENE00022069, WBGENE00010502, WBGENE00006724, WBGENE00015590, WBGENE00006699, WBGENE00006706, WBGENE00006704, WBGENE00006856, WBGENE00006700, WBGENE00007008, WBGENE00001499, WBGENE00000142, WBGENE00003898, WBGENE00003587, WBGENE00006977, WBGENE00009267, WBGENE00001413, WBGENE00001412, WBGENE00016803, WBGENE00000143, WBGENE00011507, WBGENE00006734, WBGENE00006733, WBGENE00013689,…	2854	88	19674	2.8984	3.57185e-07	1.87992e-08	1.77839e-06
GOTERM_BP_FAT	GO:0009057~macromolecule catabolic process	86	2.95939	3.28767e-09	WBGENE00009441, WBGENE00003926, WBGENE00000889, WBGENE00003927, WBGENE00003924, WBGENE00003925, WBGENE00003928, WBGENE00010502, WBGENE00006724, WBGENE00006723, WBGENE00003922, WBGENE00003923, WBGENE00006699, WBGENE00004880, WBGENE00006856, WBGENE00004882, WBGENE00004883, WBGENE00000142, WBGENE00003898, WBGENE00003587, WBGENE00017280, WBGENE00004466, WBGENE00001413, WBGENE00001412, WBGENE00000143,…	1746	213	7838	1.81251	4.41533e-06	5.80965e-08	5.38951e-06
GOTERM_BP_FAT	GO:0030163~protein catabolic process	72	2.47763	9.42653e-09	WBGENE00009441, WBGENE00003926, WBGENE00003927, WBGENE00003924, WBGENE00003925, WBGENE00003928, WBGENE00010502, WBGENE00006724, WBGENE00006723, WBGENE00003922, WBGENE00003923, WBGENE00006699, WBGENE00006856, WBGENE00000142, WBGENE00003898, WBGENE00003587, WBGENE00017280, WBGENE00004466, WBGENE00001413, WBGENE00001412, WBGENE00000143, WBGENE00000145, WBGENE00000874, WBGENE00004888, WBGENE00004320,…	1746	171	7838	1.89015	1.26597e-05	1.60251e-07	1.5453e-05
GOTERM_BP_FAT	GO:0051603~proteolysis involved in cellular protein catabolic process	66	2.27116	2.51731e-08	WBGENE00009441, WBGENE00003926, WBGENE00003927, WBGENE00003924, WBGENE00003925, WBGENE00003928, WBGENE00010502, WBGENE00006724, WBGENE00006723, WBGENE00003922, WBGENE00003923, WBGENE00006699, WBGENE00006856, WBGENE00000142, WBGENE00003898, WBGENE00003587, WBGENE00017280, WBGENE00004466, WBGENE00001413, WBGENE00001412, WBGENE00000143, WBGENE00000145, WBGENE00000874, WBGENE00004888, WBGENE00004320,…	1746	155	7838	1.9115	3.3807e-05	4.02471e-07	4.12666e-05
GOTERM_BP_FAT	GO:0044257~cellular protein catabolic process	66	2.27116	3.39441e-08	WBGENE00009441, WBGENE00003926, WBGENE00003927, WBGENE00003924, WBGENE00003925, WBGENE00003928, WBGENE00010502, WBGENE00006724, WBGENE00006723, WBGENE00003922, WBGENE00003923, WBGENE00006699, WBGENE00006856, WBGENE00000142, WBGENE00003898, WBGENE00003587, WBGENE00017280, WBGENE00004466, WBGENE00001413, WBGENE00001412, WBGENE00000143, WBGENE00000145, WBGENE00000874, WBGENE00004888, WBGENE00004320,…	1746	156	7838	1.89924	4.55858e-05	5.3008e-07	5.56449e-05
GOTERM_BP_FAT	GO:0043632~modification-dependent macromolecule catabolic process	61	2.09911	3.60172e-07	WBGENE00009441, WBGENE00003926, WBGENE00003927, WBGENE00003924, WBGENE00003925, WBGENE00003928, WBGENE00010502, WBGENE00006724, WBGENE00006723, WBGENE00003922, WBGENE00003923, WBGENE00006699, WBGENE00006856, WBGENE00000142, WBGENE00003898, WBGENE00003587, WBGENE00017280, WBGENE00004466, WBGENE00001413, WBGENE00001412, WBGENE00000143, WBGENE00000145, WBGENE00000874, WBGENE00004888, WBGENE00004320,…	1746	148	7838	1.85024	0.000483594	5.25771e-06	0.000590432
GOTERM_BP_FAT	GO:0019941~modification-dependent protein catabolic process	61	2.09911	3.60172e-07	WBGENE00009441, WBGENE00003926, WBGENE00003927, WBGENE00003924, WBGENE00003925, WBGENE00003928, WBGENE00010502, WBGENE00006724, WBGENE00006723, WBGENE00003922, WBGENE00003923, WBGENE00006699, WBGENE00006856, WBGENE00000142, WBGENE00003898, WBGENE00003587, WBGENE00017280, WBGENE00004466, WBGENE00001413, WBGENE00001412, WBGENE00000143, WBGENE00000145, WBGENE00000874, WBGENE00004888, WBGENE00004320,…	1746	148	7838	1.85024	0.000483594	5.25771e-06	0.000590432
GOTERM_BP_FAT	GO:0006511~ubiquitin-dependent protein catabolic process	40	1.37646	1.54208e-06	WBGENE00003926, WBGENE00003927, WBGENE00004813, WBGENE00003924, WBGENE00003925, WBGENE00004814, WBGENE00003928, WBGENE00004501, WBGENE00001112, WBGENE00010502, WBGENE00004808, WBGENE00006724, WBGENE00006723, WBGENE00013924, WBGENE00003922, WBGENE00004816, WBGENE00003923, WBGENE00006856, WBGENE00017280, WBGENE00006977, WBGENE00004466, WBGENE00009267, WBGENE00004823, WBGENE00004820, WBGENE00000143,…	1746	86	7838	2.08796	0.00206888	2.15729e-05	0.00252792
GOTERM_BP_FAT	GO:0006508~proteolysis	99	3.40674	0.97839	WBGENE00003926, WBGENE00003927, WBGENE00003924, WBGENE00003925, WBGENE00017686, WBGENE00003928, WBGENE00010502, WBGENE00006724, WBGENE00006723, WBGENE00003922, WBGENE00017733, WBGENE00003923, WBGENE00006699, WBGENE00003898, WBGENE00017280, WBGENE00003587, WBGENE00010631, WBGENE00000874, WBGENE00006619, WBGENE00021088, WBGENE00000547, WBGENE00004813, WBGENE00004814, WBGENE00003948, WBGENE00003949,…	1746	520	7838	0.854659	1	1	100
Annotation Cluster 34	Enrichment Score: 6.754896130524709
Category	Term	Count	%	PValue	Genes	List Total	Pop Hits	Pop Total	Fold Enrichment	Bonferroni	Benjamini	FDR
SP_PIR_KEYWORDS	atp-binding	177	6.09085	7.74214e-18	WBGENE00003507, WBGENE00003389, WBGENE00001872, WBGENE00022148, WBGENE00013983, WBGENE00017098, WBGENE00015806, WBGENE00010785, WBGENE00012059, WBGENE00012650, WBGENE00006699, WBGENE00013189, WBGENE00000226, WBGENE00003393, WBGENE00003392, WBGENE00012342, WBGENE00001337, WBGENE00018339, WBGENE00010845, WBGENE00003401, WBGENE00001336, WBGENE00012341, WBGENE00000405, WBGENE00001865, WBGENE00000939,…	2854	649	19674	1.88004	2.03618e-15	1.69682e-16	1.0138e-14
SP_PIR_KEYWORDS	nucleotide-binding	199	6.8479	8.9749e-14	WBGENE00003507, WBGENE00003821, WBGENE00013983, WBGENE00017098, WBGENE00012059, WBGENE00012342, WBGENE00018339, WBGENE00010845, WBGENE00009557, WBGENE00003401, WBGENE00012341, WBGENE00000405, WBGENE00000407, WBGENE00000939, WBGENE00000408, WBGENE00013994, WBGENE00013214, WBGENE00006512, WBGENE00003030, WBGENE00002169, WBGENE00011352, WBGENE00003415, WBGENE00003410, WBGENE00002238, WBGENE00001661,…	2854	824	19674	1.66481	2.35927e-11	1.57285e-12	1.17462e-10
GOTERM_MF_FAT	GO:0000166~nucleotide binding	347	11.9408	2.16362e-12	WBGENE00008418, WBGENE00003507, WBGENE00003821, WBGENE00001686, WBGENE00001683, WBGENE00013983, WBGENE00017098, WBGENE00007436, WBGENE00007581, WBGENE00012059, WBGENE00013307, WBGENE00000800, WBGENE00016151, WBGENE00013703, WBGENE00012342, WBGENE00018339, WBGENE00016353, WBGENE00010845, WBGENE00003401, WBGENE00009557, WBGENE00012341, WBGENE00000405, WBGENE00000407, WBGENE00000939, WBGENE00000408,…	1242	1369	6686	1.36449	1.22027e-09	2.03379e-10	3.16841e-09
UP_SEQ_FEATURE	nucleotide phosphate-binding region:ATP	75	2.58087	1.24645e-06	WBGENE00020742, WBGENE00003389, WBGENE00001872, WBGENE00004874, WBGENE00002299, WBGENE00013983, WBGENE00015806, WBGENE00010785, WBGENE00012059, WBGENE00016194, WBGENE00004880, WBGENE00019245, WBGENE00003393, WBGENE00018967, WBGENE00003392, WBGENE00012342, WBGENE00010845, WBGENE00003401, WBGENE00000405, WBGENE00001865, WBGENE00000939, WBGENE00001598, WBGENE00012896, WBGENE00001599, WBGENE00015538,…	726	202	3249	1.66159	0.00163277	0.000544552	0.00203726
GOTERM_MF_FAT	GO:0005524~ATP binding	225	7.7426	8.75461e-06	WBGENE00008418, WBGENE00003507, WBGENE00013983, WBGENE00017098, WBGENE00012059, WBGENE00000800, WBGENE00016151, WBGENE00012342, WBGENE00018339, WBGENE00010845, WBGENE00003401, WBGENE00012341, WBGENE00000405, WBGENE00000407, WBGENE00000939, WBGENE00000408, WBGENE00013994, WBGENE00013214, WBGENE00006512, WBGENE00003030, WBGENE00002169, WBGENE00003418, WBGENE00010839, WBGENE00011352, WBGENE00003415,…	1242	942	6686	1.28581	0.00492545	0.000308554	0.0128196
GOTERM_MF_FAT	GO:0032559~adenyl ribonucleotide binding	225	7.7426	1.03156e-05	WBGENE00008418, WBGENE00003507, WBGENE00013983, WBGENE00017098, WBGENE00012059, WBGENE00000800, WBGENE00016151, WBGENE00012342, WBGENE00018339, WBGENE00010845, WBGENE00003401, WBGENE00012341, WBGENE00000405, WBGENE00000407, WBGENE00000939, WBGENE00000408, WBGENE00013994, WBGENE00013214, WBGENE00006512, WBGENE00003030, WBGENE00002169, WBGENE00003418, WBGENE00010839, WBGENE00011352, WBGENE00003415,…	1242	944	6686	1.28308	0.00580116	0.00034218	0.0151053
GOTERM_MF_FAT	GO:0032553~ribonucleotide binding	256	8.80936	5.65524e-05	WBGENE00008418, WBGENE00003507, WBGENE00003821, WBGENE00013983, WBGENE00017098, WBGENE00012059, WBGENE00000800, WBGENE00016151, WBGENE00012342, WBGENE00018339, WBGENE00010845, WBGENE00003401, WBGENE00009557, WBGENE00012341, WBGENE00000405, WBGENE00000407, WBGENE00000939, WBGENE00000408, WBGENE00009065, WBGENE00013994, WBGENE00013214, WBGENE00006512, WBGENE00003030, WBGENE00002169, WBGENE00003418,…	1242	1120	6686	1.23046	0.0313931	0.00138584	0.0827842
GOTERM_MF_FAT	GO:0032555~purine ribonucleotide binding	256	8.80936	5.65524e-05	WBGENE00008418, WBGENE00003507, WBGENE00003821, WBGENE00013983, WBGENE00017098, WBGENE00012059, WBGENE00000800, WBGENE00016151, WBGENE00012342, WBGENE00018339, WBGENE00010845, WBGENE00003401, WBGENE00009557, WBGENE00012341, WBGENE00000405, WBGENE00000407, WBGENE00000939, WBGENE00000408, WBGENE00009065, WBGENE00013994, WBGENE00013214, WBGENE00006512, WBGENE00003030, WBGENE00002169, WBGENE00003418,…	1242	1120	6686	1.23046	0.0313931	0.00138584	0.0827842
GOTERM_MF_FAT	GO:0001882~nucleoside binding	235	8.08672	5.97597e-05	WBGENE00008418, WBGENE00003507, WBGENE00013983, WBGENE00017098, WBGENE00012059, WBGENE00000800, WBGENE00016151, WBGENE00012342, WBGENE00018339, WBGENE00010845, WBGENE00003401, WBGENE00012341, WBGENE00000405, WBGENE00000407, WBGENE00000939, WBGENE00000408, WBGENE00013994, WBGENE00013214, WBGENE00006512, WBGENE00003030, WBGENE00009944, WBGENE00016140, WBGENE00002169, WBGENE00003418, WBGENE00010839,…	1242	1017	6686	1.24392	0.0331438	0.00140341	0.0874774
GOTERM_MF_FAT	GO:0030554~adenyl nucleotide binding	230	7.91466	0.000186705	WBGENE00008418, WBGENE00003507, WBGENE00013983, WBGENE00017098, WBGENE00012059, WBGENE00000800, WBGENE00016151, WBGENE00012342, WBGENE00018339, WBGENE00010845, WBGENE00003401, WBGENE00012341, WBGENE00000405, WBGENE00000407, WBGENE00000939, WBGENE00000408, WBGENE00013994, WBGENE00013214, WBGENE00006512, WBGENE00003030, WBGENE00009944, WBGENE00002169, WBGENE00003418, WBGENE00010839, WBGENE00011352,…	1242	1009	6686	1.2271	0.0999556	0.00375405	0.273065
GOTERM_MF_FAT	GO:0001883~purine nucleoside binding	230	7.91466	0.000194488	WBGENE00008418, WBGENE00003507, WBGENE00013983, WBGENE00017098, WBGENE00012059, WBGENE00000800, WBGENE00016151, WBGENE00012342, WBGENE00018339, WBGENE00010845, WBGENE00003401, WBGENE00012341, WBGENE00000405, WBGENE00000407, WBGENE00000939, WBGENE00000408, WBGENE00013994, WBGENE00013214, WBGENE00006512, WBGENE00003030, WBGENE00009944, WBGENE00002169, WBGENE00003418, WBGENE00010839, WBGENE00011352,…	1242	1010	6686	1.22589	0.103899	0.00377567	0.284433
GOTERM_MF_FAT	GO:0017076~purine nucleotide binding	261	8.98142	0.000743717	WBGENE00008418, WBGENE00003507, WBGENE00003821, WBGENE00013983, WBGENE00017098, WBGENE00012059, WBGENE00000800, WBGENE00016151, WBGENE00012342, WBGENE00018339, WBGENE00010845, WBGENE00003401, WBGENE00009557, WBGENE00012341, WBGENE00000405, WBGENE00000407, WBGENE00000939, WBGENE00000408, WBGENE00009065, WBGENE00013994, WBGENE00013214, WBGENE00006512, WBGENE00003030, WBGENE00009944, WBGENE00002169,…	1242	1187	6686	1.18368	0.342698	0.012635	1.0836
Annotation Cluster 35	Enrichment Score: 5.824036486402417
Category	Term	Count	%	PValue	Genes	List Total	Pop Hits	Pop Total	Fold Enrichment	Bonferroni	Benjamini	FDR
SP_PIR_KEYWORDS	protein biosynthesis	31	1.06676	2.42842e-09	WBGENE00002063, WBGENE00002238, WBGENE00002061, WBGENE00006936, WBGENE00004679, WBGENE00002064, WBGENE00008480, WBGENE00002001, WBGENE00003074, WBGENE00001234, WBGENE00015920, WBGENE00002059, WBGENE00004680, WBGENE00019162, WBGENE00001337, WBGENE00004090, WBGENE00001336, WBGENE00002152, WBGENE00001229, WBGENE00001226, WBGENE00001225, WBGENE00003815, WBGENE00001209, WBGENE00001228, WBGENE00019543,…	2854	67	19674	3.18952	6.38675e-07	3.19337e-08	3.1799e-06
GOTERM_MF_FAT	GO:0003743~translation initiation factor activity	23	0.791466	8.47954e-09	WBGENE00002063, WBGENE00002061, WBGENE00020868, WBGENE00014112, WBGENE00001229, WBGENE00000271, WBGENE00014120, WBGENE00001226, WBGENE00008480, WBGENE00001225, WBGENE00001228, WBGENE00001209, WBGENE00006648, WBGENE00019543, WBGENE00001234, WBGENE00016113, WBGENE00015920, WBGENE00001231, WBGENE00002059, WBGENE00002083, WBGENE00019162, WBGENE00004090, WBGENE00021857	1242	35	6686	3.53757	4.78245e-06	4.34769e-07	1.24176e-05
GOTERM_MF_FAT	GO:0008135~translation factor activity, nucleic acid binding	29	0.997935	1.06926e-08	WBGENE00002063, WBGENE00002061, WBGENE00020868, WBGENE00014112, WBGENE00000271, WBGENE00002064, WBGENE00008480, WBGENE00006648, WBGENE00001234, WBGENE00015920, WBGENE00012000, WBGENE00002059, WBGENE00019162, WBGENE00004090, WBGENE00001229, WBGENE00014120, WBGENE00001226, WBGENE00016115, WBGENE00001225, WBGENE00001209, WBGENE00001228, WBGENE00019543, WBGENE00016113, WBGENE00001231, WBGENE00020993,…	1242	52	6686	3.0022	6.03059e-06	5.02551e-07	1.56584e-05
SP_PIR_KEYWORDS	Initiation factor	17	0.584997	9.69777e-08	WBGENE00002063, WBGENE00002061, WBGENE00001229, WBGENE00001226, WBGENE00008480, WBGENE00001225, WBGENE00001209, WBGENE00001228, WBGENE00019543, WBGENE00001234, WBGENE00015920, WBGENE00001231, WBGENE00002059, WBGENE00002083, WBGENE00019162, WBGENE00004090, WBGENE00021857	2854	27	19674	4.34034	2.55048e-05	9.10897e-07	0.000126987
GOTERM_BP_FAT	GO:0006413~translational initiation	12	0.412939	0.00143872	WBGENE00002063, WBGENE00002061, WBGENE00014112, WBGENE00020868, WBGENE00014120, WBGENE00000271, WBGENE00002059, WBGENE00001226, WBGENE00001225, WBGENE00019162, WBGENE00006648, WBGENE00016113	1746	20	7838	2.69347	0.855372	0.0142208	2.33258
GOTERM_BP_FAT	GO:0006412~translation	59	2.03028	0.37013	WBGENE00002063, WBGENE00007623, WBGENE00002061, WBGENE00014112, WBGENE00000271, WBGENE00004679, WBGENE00002064, WBGENE00003074, WBGENE00001234, WBGENE00009305, WBGENE00000800, WBGENE00004422, WBGENE00002059, WBGENE00004680, WBGENE00001337, WBGENE00014871, WBGENE00001336, WBGENE00009993, WBGENE00000197, WBGENE00001229, WBGENE00001226, WBGENE00001225, WBGENE00001228, WBGENE00019543, WBGENE00016113,…	1746	249	7838	1.06369	1	0.923914	99.9488
Annotation Cluster 36	Enrichment Score: 5.817878537760062
Category	Term	Count	%	PValue	Genes	List Total	Pop Hits	Pop Total	Fold Enrichment	Bonferroni	Benjamini	FDR
GOTERM_BP_FAT	GO:0048608~reproductive structure development	44	1.51411	9.74435e-07	WBGENE00001686, WBGENE00002850, WBGENE00022121, WBGENE00001683, WBGENE00001834, WBGENE00006379, WBGENE00002994, WBGENE00004808, WBGENE00002299, WBGENE00004952, WBGENE00002992, WBGENE00001996, WBGENE00002998, WBGENE00004698, WBGENE00003164, WBGENE00004806, WBGENE00003218, WBGENE00001653, WBGENE00012676, WBGENE00019608, WBGENE00004887, WBGENE00003918, WBGENE00000871, WBGENE00001985, WBGENE00004315,…	1746	97	7838	2.0363	0.00130781	1.39219e-05	0.00159739
GOTERM_BP_FAT	GO:0045137~development of primary sexual characteristics	45	1.54852	1.81715e-06	WBGENE00001686, WBGENE00002850, WBGENE00022121, WBGENE00001683, WBGENE00001834, WBGENE00006379, WBGENE00002994, WBGENE00004808, WBGENE00002299, WBGENE00004952, WBGENE00002992, WBGENE00001996, WBGENE00002998, WBGENE00004698, WBGENE00003164, WBGENE00003218, WBGENE00001653, WBGENE00001358, WBGENE00004882, WBGENE00012676, WBGENE00019608, WBGENE00004887, WBGENE00003918, WBGENE00000871, WBGENE00001985,…	1746	102	7838	1.98049	0.00243746	2.49021e-05	0.00297884
GOTERM_BP_FAT	GO:0008406~gonad development	43	1.4797	1.9871e-06	WBGENE00001686, WBGENE00002850, WBGENE00022121, WBGENE00001683, WBGENE00001834, WBGENE00006379, WBGENE00002994, WBGENE00004808, WBGENE00002299, WBGENE00004952, WBGENE00002992, WBGENE00001996, WBGENE00002998, WBGENE00004698, WBGENE00003164, WBGENE00003218, WBGENE00001653, WBGENE00012676, WBGENE00019608, WBGENE00004887, WBGENE00003918, WBGENE00000871, WBGENE00001985, WBGENE00004315, WBGENE00009163,…	1746	96	7838	2.01075	0.00266512	2.6956e-05	0.00325743
Annotation Cluster 37	Enrichment Score: 5.812153477101664
Category	Term	Count	%	PValue	Genes	List Total	Pop Hits	Pop Total	Fold Enrichment	Bonferroni	Benjamini	FDR
GOTERM_BP_FAT	GO:0010608~posttranscriptional regulation of gene expression	37	1.27323	1.35351e-12	WBGENE00017799, WBGENE00002063, WBGENE00006626, WBGENE00001481, WBGENE00001402, WBGENE00002061, WBGENE00001401, WBGENE00001482, WBGENE00001585, WBGENE00011908, WBGENE00006962, WBGENE00001214, WBGENE00002064, WBGENE00004326, WBGENE00008480, WBGENE00004324, WBGENE00003504, WBGENE00004782, WBGENE00004880, WBGENE00004883, WBGENE00002059, WBGENE00004355, WBGENE00001332, WBGENE00001595, WBGENE00000939,…	1746	53	7838	3.13391	1.81771e-09	3.08087e-11	2.21876e-09
GOTERM_BP_FAT	GO:0006417~regulation of translation	17	0.584997	8.71421e-06	WBGENE00001595, WBGENE00002063, WBGENE00017799, WBGENE00001402, WBGENE00001481, WBGENE00002061, WBGENE00001401, WBGENE00001482, WBGENE00014120, WBGENE00000935, WBGENE00002064, WBGENE00008480, WBGENE00001225, WBGENE00004244, WBGENE00003229, WBGENE00002059, WBGENE00013122	1746	25	7838	3.0526	0.011635	0.000113617	0.0142843
GOTERM_BP_FAT	GO:0032268~regulation of cellular protein metabolic process	18	0.619408	0.000215964	WBGENE00001595, WBGENE00002063, WBGENE00017799, WBGENE00001402, WBGENE00001481, WBGENE00002061, WBGENE00001401, WBGENE00001482, WBGENE00014120, WBGENE00000935, WBGENE00002064, WBGENE00008480, WBGENE00001225, WBGENE00006577, WBGENE00004244, WBGENE00003229, WBGENE00002059, WBGENE00013122	1746	33	7838	2.44861	0.25179	0.00243461	0.353445
SP_PIR_KEYWORDS	translation regulation	7	0.240881	0.0022147	WBGENE00001595, WBGENE00002063, WBGENE00002061, WBGENE00000935, WBGENE00002059, WBGENE00008480, WBGENE00013122	2854	11	19674	4.38676	0.441841	0.0115945	2.86152
Annotation Cluster 38	Enrichment Score: 5.161977904503688
Category	Term	Count	%	PValue	Genes	List Total	Pop Hits	Pop Total	Fold Enrichment	Bonferroni	Benjamini	FDR
GOTERM_MF_FAT	GO:0003702~RNA polymerase II transcription factor activity	28	0.963524	3.34337e-11	WBGENE00007013, WBGENE00006394, WBGENE00007015, WBGENE00006397, WBGENE00007017, WBGENE00006392, WBGENE00003164, WBGENE00015150, WBGENE00012000, WBGENE00012694, WBGENE00014230, WBGENE00015296, WBGENE00006389, WBGENE00006387, WBGENE00003912, WBGENE00007022, WBGENE00010054, WBGENE00016115, WBGENE00006382, WBGENE00006542, WBGENE00004136, WBGENE00013998, WBGENE00007020, WBGENE00006577, WBGENE00002324,…	1242	41	6686	3.67637	1.88566e-08	2.09518e-09	4.89608e-08
GOTERM_CC_FAT	GO:0016592~Srb-mediator complex	10	0.344116	7.56152e-06	WBGENE00007022, WBGENE00007013, WBGENE00007015, WBGENE00002324, WBGENE00007017, WBGENE00007019, WBGENE00007018, WBGENE00004343, WBGENE00007020, WBGENE00003164	703	18	7912	6.25257	0.00184332	5.59081e-05	0.00978514
GOTERM_MF_FAT	GO:0016251~general RNA polymerase II transcription factor activity	14	0.481762	5.22592e-05	WBGENE00006389, WBGENE00007022, WBGENE00007013, WBGENE00007015, WBGENE00007017, WBGENE00006382, WBGENE00007020, WBGENE00003164, WBGENE00002324, WBGENE00012694, WBGENE00014230, WBGENE00007019, WBGENE00007018, WBGENE00004343	1242	23	6686	3.27676	0.0290448	0.00133887	0.0765019
SP_PIR_KEYWORDS	activator	17	0.584997	0.000477182	WBGENE00003912, WBGENE00007022, WBGENE00007013, WBGENE00006943, WBGENE00007015, WBGENE00000467, WBGENE00007017, WBGENE00004750, WBGENE00007020, WBGENE00003164, WBGENE00011743, WBGENE00002324, WBGENE00005014, WBGENE00002169, WBGENE00007019, WBGENE00007018, WBGENE00004343	2854	46	19674	2.54759	0.11797	0.00272517	0.623046
GOTERM_MF_FAT	GO:0016455~RNA polymerase II transcription mediator activity	10	0.344116	0.00245737	WBGENE00007022, WBGENE00007013, WBGENE00007015, WBGENE00002324, WBGENE00007017, WBGENE00007019, WBGENE00007018, WBGENE00004343, WBGENE00007020, WBGENE00003164	1242	18	6686	2.9907	0.750341	0.0368097	3.53889
Annotation Cluster 39	Enrichment Score: 5.017811676091517
Category	Term	Count	%	PValue	Genes	List Total	Pop Hits	Pop Total	Fold Enrichment	Bonferroni	Benjamini	FDR
GOTERM_CC_FAT	GO:0005635~nuclear envelope	22	0.757054	9.50623e-20	WBGENE00002072, WBGENE00002079, WBGENE00002074, WBGENE00002073, WBGENE00002076, WBGENE00003801, WBGENE00002075, WBGENE00002078, WBGENE00002077, WBGENE00003805, WBGENE00017746, WBGENE00003803, WBGENE00003790, WBGENE00003791, WBGENE00003794, WBGENE00003797, WBGENE00006997, WBGENE00003796, WBGENE00003799, WBGENE00001309, WBGENE00007118, WBGENE00002275	703	24	7912	10.3167	2.31952e-17	2.31952e-18	1.23023e-16
GOTERM_CC_FAT	GO:0005643~nuclear pore	19	0.65382	1.64915e-18	WBGENE00002072, WBGENE00002079, WBGENE00002074, WBGENE00002073, WBGENE00002076, WBGENE00003801, WBGENE00002075, WBGENE00002078, WBGENE00002077, WBGENE00003805, WBGENE00017746, WBGENE00003803, WBGENE00003790, WBGENE00003791, WBGENE00003794, WBGENE00003797, WBGENE00003796, WBGENE00003799, WBGENE00007118	703	19	7912	11.2546	4.02393e-16	3.65812e-17	2.13422e-15
GOTERM_CC_FAT	GO:0046930~pore complex	19	0.65382	9.62985e-17	WBGENE00002072, WBGENE00002079, WBGENE00002074, WBGENE00002073, WBGENE00002076, WBGENE00003801, WBGENE00002075, WBGENE00002078, WBGENE00002077, WBGENE00003805, WBGENE00017746, WBGENE00003803, WBGENE00003790, WBGENE00003791, WBGENE00003794, WBGENE00003797, WBGENE00003796, WBGENE00003799, WBGENE00007118	703	21	7912	10.1828	2.70894e-14	2.22045e-15	1.44329e-13
GOTERM_CC_FAT	GO:0012505~endomembrane system	40	1.37646	5.068e-15	WBGENE00001874, WBGENE00020868, WBGENE00003801, WBGENE00006931, WBGENE00003805, WBGENE00003803, WBGENE00003797, WBGENE00006751, WBGENE00006997, WBGENE00003796, WBGENE00003799, WBGENE00008918, WBGENE00020193, WBGENE00007464, WBGENE00018006, WBGENE00002072, WBGENE00003253, WBGENE00020375, WBGENE00002079, WBGENE00002074, WBGENE00002073, WBGENE00007045, WBGENE00002076, WBGENE00002075, WBGENE00002078,…	703	109	7912	4.13014	1.24611e-12	8.30447e-14	6.60583e-12
GOTERM_BP_FAT	GO:0051170~nuclear import	9	0.309704	4.30675e-05	WBGENE00002072, WBGENE00002079, WBGENE00002074, WBGENE00002073, WBGENE00002076, WBGENE00002075, WBGENE00002078, WBGENE00002077, WBGENE00017746	1746	9	7838	4.48912	0.0561999	0.000525688	0.0705777
GOTERM_BP_FAT	GO:0006606~protein import into nucleus	9	0.309704	4.30675e-05	WBGENE00002072, WBGENE00002079, WBGENE00002074, WBGENE00002073, WBGENE00002076, WBGENE00002075, WBGENE00002078, WBGENE00002077, WBGENE00017746	1746	9	7838	4.48912	0.0561999	0.000525688	0.0705777
GOTERM_CC_FAT	GO:0031967~organelle envelope	27	0.929112	5.15913e-05	WBGENE00003801, WBGENE00018901, WBGENE00003805, WBGENE00003803, WBGENE00003797, WBGENE00006997, WBGENE00003796, WBGENE00003799, WBGENE00000206, WBGENE00002072, WBGENE00002079, WBGENE00002074, WBGENE00002073, WBGENE00017069, WBGENE00002076, WBGENE00002075, WBGENE00002078, WBGENE00002077, WBGENE00017746, WBGENE00003790, WBGENE00003791, WBGENE00003794, WBGENE00010557, WBGENE00001309, WBGENE00012315,…	703	129	7912	2.35562	0.0125097	0.000349622	0.0667452
GOTERM_BP_FAT	GO:0034504~protein localization in nucleus	9	0.309704	0.000173001	WBGENE00002072, WBGENE00002079, WBGENE00002074, WBGENE00002073, WBGENE00002076, WBGENE00002075, WBGENE00002078, WBGENE00002077, WBGENE00017746	1746	10	7838	4.04021	0.207339	0.00196722	0.283225
GOTERM_CC_FAT	GO:0031975~envelope	27	0.929112	0.000337416	WBGENE00003801, WBGENE00018901, WBGENE00003805, WBGENE00003803, WBGENE00003797, WBGENE00006997, WBGENE00003796, WBGENE00003799, WBGENE00000206, WBGENE00002072, WBGENE00002079, WBGENE00002074, WBGENE00002073, WBGENE00017069, WBGENE00002076, WBGENE00002075, WBGENE00002078, WBGENE00002077, WBGENE00017746, WBGENE00003790, WBGENE00003791, WBGENE00003794, WBGENE00010557, WBGENE00001309, WBGENE00012315,…	703	144	7912	2.11024	0.0790443	0.00210914	0.435781
GOTERM_MF_FAT	GO:0008565~protein transporter activity	14	0.481762	0.000679106	WBGENE00000165, WBGENE00002072, WBGENE00002079, WBGENE00002074, WBGENE00002073, WBGENE00017069, WBGENE00007045, WBGENE00002076, WBGENE00002075, WBGENE00002078, WBGENE00002077, WBGENE00017746, WBGENE00013311, WBGENE00000163	1242	28	6686	2.69163	0.318287	0.0122835	0.989899
INTERPRO	IPR001494:Importin-beta, N-terminal	5	0.172058	0.00250832	WBGENE00002079, WBGENE00002076, WBGENE00002075, WBGENE00002078, WBGENE00002077	2111	5	13633	6.45808	0.993969	0.0829786	4.2345
GOTERM_BP_FAT	GO:0000059~protein import into nucleus, docking	5	0.172058	0.0100728	WBGENE00002079, WBGENE00002076, WBGENE00002075, WBGENE00002078, WBGENE00002077	1746	5	7838	4.48912	0.999999	0.0809822	15.2922
INTERPRO	IPR002652:Importin-alpha-like, importin-beta-binding region	4	0.137646	0.0130946	WBGENE00002072, WBGENE00002074, WBGENE00002073, WBGENE00017746	2111	4	13633	6.45808	1	0.311025	20.3147
GOTERM_BP_FAT	GO:0051169~nuclear transport	17	0.584997	0.0515169	WBGENE00002072, WBGENE00002079, WBGENE00002074, WBGENE00002073, WBGENE00002076, WBGENE00002075, WBGENE00002078, WBGENE00002077, WBGENE00004308, WBGENE00017746, WBGENE00004307, WBGENE00004273, WBGENE00003794, WBGENE00004302, WBGENE00004283, WBGENE00004269, WBGENE00004279	1746	48	7838	1.5899	1	0.305298	57.9812
GOTERM_BP_FAT	GO:0006913~nucleocytoplasmic transport	17	0.584997	0.0515169	WBGENE00002072, WBGENE00002079, WBGENE00002074, WBGENE00002073, WBGENE00002076, WBGENE00002075, WBGENE00002078, WBGENE00002077, WBGENE00004308, WBGENE00017746, WBGENE00004307, WBGENE00004273, WBGENE00003794, WBGENE00004302, WBGENE00004283, WBGENE00004269, WBGENE00004279	1746	48	7838	1.5899	1	0.305298	57.9812
GOTERM_BP_FAT	GO:0033365~protein localization in organelle	13	0.44735	0.0573705	WBGENE00017799, WBGENE00002072, WBGENE00002079, WBGENE00002074, WBGENE00002073, WBGENE00002076, WBGENE00002075, WBGENE00002078, WBGENE00002077, WBGENE00017746, WBGENE00007710, WBGENE00012972, WBGENE00022350	1746	34	7838	1.71643	1	0.331539	62.0362
PIR_SUPERFAMILY	PIRSF005673:pendulin	3	0.103235	0.0729458	WBGENE00002072, WBGENE00002074, WBGENE00002073	752	3	4541	6.03856	1	0.996615	68.4313
GOTERM_BP_FAT	GO:0017038~protein import	9	0.309704	0.0745181	WBGENE00002072, WBGENE00002079, WBGENE00002074, WBGENE00002073, WBGENE00002076, WBGENE00002075, WBGENE00002078, WBGENE00002077, WBGENE00017746	1746	21	7838	1.92391	1	0.403948	71.9026
GOTERM_BP_FAT	GO:0006605~protein targeting	13	0.44735	0.0848987	WBGENE00017799, WBGENE00002072, WBGENE00002079, WBGENE00002074, WBGENE00002073, WBGENE00002076, WBGENE00002075, WBGENE00003830, WBGENE00002078, WBGENE00002077, WBGENE00017746, WBGENE00022350, WBGENE00018446	1746	36	7838	1.62107	1	0.436081	76.6461
UP_SEQ_FEATURE	domain:IBB	3	0.103235	0.127071	WBGENE00002072, WBGENE00002074, WBGENE00002073	726	3	3249	4.47521	1	0.999197	89.1526
COG_ONTOLOGY	Intracellular trafficking and secretion	8	0.275292	0.492922	WBGENE00002072, WBGENE00002074, WBGENE00002073, WBGENE00002076, WBGENE00002075, WBGENE00002077, WBGENE00016960, WBGENE00015130	272	27	1118	1.21786	1	0.933885	99.7997
Annotation Cluster 40	Enrichment Score: 4.898429933466641
Category	Term	Count	%	PValue	Genes	List Total	Pop Hits	Pop Total	Fold Enrichment	Bonferroni	Benjamini	FDR
INTERPRO	IPR000717:Proteasome component region PCI	12	0.412939	8.87338e-07	WBGENE00004463, WBGENE00004465, WBGENE00016171, WBGENE00004461, WBGENE00004460, WBGENE00000815, WBGENE00001226, WBGENE00001228, WBGENE00001209, WBGENE00019543, WBGENE00000813, WBGENE00000814	2111	15	13633	5.16646	0.0018041	6.44884e-05	0.0015287
SMART	SM00088:PINT	12	0.412939	1.52029e-05	WBGENE00004463, WBGENE00004465, WBGENE00016171, WBGENE00004461, WBGENE00004460, WBGENE00000815, WBGENE00001226, WBGENE00001228, WBGENE00001209, WBGENE00019543, WBGENE00000813, WBGENE00000814	1134	15	5537	3.90617	0.00483802	0.000484859	0.0205039
UP_SEQ_FEATURE	domain:PCI	10	0.344116	0.000149518	WBGENE00004463, WBGENE00016171, WBGENE00004460, WBGENE00000815, WBGENE00001226, WBGENE00001228, WBGENE00001209, WBGENE00019543, WBGENE00000813, WBGENE00000814	726	12	3249	3.72934	0.178015	0.0321443	0.244102
Annotation Cluster 41	Enrichment Score: 4.861503697697822
Category	Term	Count	%	PValue	Genes	List Total	Pop Hits	Pop Total	Fold Enrichment	Bonferroni	Benjamini	FDR
GOTERM_BP_FAT	GO:0010564~regulation of cell cycle process	27	0.929112	1.47144e-09	WBGENE00001481, WBGENE00006376, WBGENE00044345, WBGENE00013209, WBGENE00001161, WBGENE00017738, WBGENE00003161, WBGENE00004952, WBGENE00000099, WBGENE00006974, WBGENE00009267, WBGENE00015515, WBGENE00001595, WBGENE00000405, WBGENE00001597, WBGENE00000144, WBGENE00000871, WBGENE00007710, WBGENE00003785, WBGENE00001087, WBGENE00006311, WBGENE00004244, WBGENE00006571, WBGENE00004721, WBGENE00001061,…	1746	38	7838	3.18964	1.97615e-06	2.70705e-08	2.41215e-06
GOTERM_BP_FAT	GO:0051445~regulation of meiotic cell cycle	13	0.44735	0.000548131	WBGENE00001595, WBGENE00000405, WBGENE00001597, WBGENE00001481, WBGENE00006376, WBGENE00013209, WBGENE00016944, WBGENE00003785, WBGENE00001087, WBGENE00004244, WBGENE00006940, WBGENE00001040, WBGENE00009267	1746	21	7838	2.77898	0.521137	0.00596863	0.894777
GOTERM_BP_FAT	GO:0040020~regulation of meiosis	10	0.344116	0.00322746	WBGENE00001595, WBGENE00000405, WBGENE00003785, WBGENE00001481, WBGENE00001597, WBGENE00001087, WBGENE00006376, WBGENE00004244, WBGENE00001040, WBGENE00009267	1746	16	7838	2.8057	0.986983	0.0285284	5.1614
Annotation Cluster 42	Enrichment Score: 4.739982421484907
Category	Term	Count	%	PValue	Genes	List Total	Pop Hits	Pop Total	Fold Enrichment	Bonferroni	Benjamini	FDR
GOTERM_BP_FAT	GO:0048609~reproductive process in a multicellular organism	168	5.78114	3.80876e-13	WBGENE00001026, WBGENE00006817, WBGENE00002064, WBGENE00003993, WBGENE00015974, WBGENE00003241, WBGENE00006699, WBGENE00006997, WBGENE00012659, WBGENE00003393, WBGENE00002059, WBGENE00021514, WBGENE00003406, WBGENE00001332, WBGENE00003392, WBGENE00000366, WBGENE00008363, WBGENE00004374, WBGENE00000405, WBGENE00002074, WBGENE00000939, WBGENE00000935, WBGENE00003025, WBGENE00000871, WBGENE00003026,…	1746	455	7838	1.65752	5.11572e-10	9.30134e-12	6.24445e-10
GOTERM_BP_FAT	GO:0032504~multicellular organism reproduction	168	5.78114	4.73922e-13	WBGENE00001026, WBGENE00006817, WBGENE00002064, WBGENE00003993, WBGENE00015974, WBGENE00003241, WBGENE00006699, WBGENE00006997, WBGENE00012659, WBGENE00003393, WBGENE00002059, WBGENE00021514, WBGENE00003406, WBGENE00001332, WBGENE00003392, WBGENE00000366, WBGENE00008363, WBGENE00004374, WBGENE00000405, WBGENE00002074, WBGENE00000939, WBGENE00000935, WBGENE00003025, WBGENE00000871, WBGENE00003026,…	1746	456	7838	1.65389	6.36521e-10	1.11671e-11	7.76956e-10
GOTERM_BP_FAT	GO:0018991~oviposition	77	2.64969	0.0487322	WBGENE00001026, WBGENE00006817, WBGENE00011111, WBGENE00015974, WBGENE00003241, WBGENE00006352, WBGENE00022193, WBGENE00016236, WBGENE00006997, WBGENE00022702, WBGENE00012659, WBGENE00021514, WBGENE00019767, WBGENE00022803, WBGENE00017989, WBGENE00008363, WBGENE00000939, WBGENE00006755, WBGENE00012896, WBGENE00003025, WBGENE00001510, WBGENE00007500, WBGENE00006515, WBGENE00001085, WBGENE00003788,…	1746	287	7838	1.2044	1	0.296218	55.9125
GOTERM_BP_FAT	GO:0033057~reproductive behavior in a multicellular organism	77	2.64969	0.0638398	WBGENE00001026, WBGENE00006817, WBGENE00011111, WBGENE00015974, WBGENE00003241, WBGENE00006352, WBGENE00022193, WBGENE00016236, WBGENE00006997, WBGENE00022702, WBGENE00012659, WBGENE00021514, WBGENE00019767, WBGENE00022803, WBGENE00017989, WBGENE00008363, WBGENE00000939, WBGENE00006755, WBGENE00012896, WBGENE00003025, WBGENE00001510, WBGENE00007500, WBGENE00006515, WBGENE00001085, WBGENE00003788,…	1746	291	7838	1.18784	1	0.35788	66.0891
GOTERM_BP_FAT	GO:0019098~reproductive behavior	77	2.64969	0.0821489	WBGENE00001026, WBGENE00006817, WBGENE00011111, WBGENE00015974, WBGENE00003241, WBGENE00006352, WBGENE00022193, WBGENE00016236, WBGENE00006997, WBGENE00022702, WBGENE00012659, WBGENE00021514, WBGENE00019767, WBGENE00022803, WBGENE00017989, WBGENE00008363, WBGENE00000939, WBGENE00006755, WBGENE00012896, WBGENE00003025, WBGENE00001510, WBGENE00007500, WBGENE00006515, WBGENE00001085, WBGENE00003788,…	1746	295	7838	1.17174	1	0.426585	75.4687
GOTERM_BP_FAT	GO:0007610~behavior	86	2.95939	0.787236	WBGENE00001026, WBGENE00006817, WBGENE00011111, WBGENE00015974, WBGENE00003241, WBGENE00006352, WBGENE00022193, WBGENE00016236, WBGENE00006997, WBGENE00022702, WBGENE00021416, WBGENE00012659, WBGENE00021514, WBGENE00019767, WBGENE00022803, WBGENE00017989, WBGENE00008363, WBGENE00000939, WBGENE00006755, WBGENE00012896, WBGENE00000090, WBGENE00003025, WBGENE00004887, WBGENE00001510, WBGENE00007500,…	1746	409	7838	0.943922	1	0.99937	100
Annotation Cluster 43	Enrichment Score: 4.592083923685265
Category	Term	Count	%	PValue	Genes	List Total	Pop Hits	Pop Total	Fold Enrichment	Bonferroni	Benjamini	FDR
UP_SEQ_FEATURE	domain:Helicase C-terminal	23	0.791466	3.28374e-09	WBGENE00020742, WBGENE00003389, WBGENE00009922, WBGENE00013983, WBGENE00015806, WBGENE00012059, WBGENE00016194, WBGENE00019219, WBGENE00019245, WBGENE00003393, WBGENE00004355, WBGENE00016073, WBGENE00003392, WBGENE00018967, WBGENE00012342, WBGENE00010845, WBGENE00022792, WBGENE00001865, WBGENE00000479, WBGENE00000939, WBGENE00001598, WBGENE00012896, WBGENE00001599, WBGENE00006944, WBGENE00001840,…	726	30	3249	3.43099	4.30498e-06	4.30498e-06	5.36716e-06
UP_SEQ_FEATURE	domain:Helicase ATP-binding	22	0.757054	2.92308e-08	WBGENE00020742, WBGENE00003389, WBGENE00009922, WBGENE00013983, WBGENE00015806, WBGENE00012059, WBGENE00016194, WBGENE00019219, WBGENE00019245, WBGENE00003393, WBGENE00004355, WBGENE00016073, WBGENE00003392, WBGENE00018967, WBGENE00012342, WBGENE00010845, WBGENE00022792, WBGENE00001865, WBGENE00000479, WBGENE00000939, WBGENE00001598, WBGENE00001599, WBGENE00006944, WBGENE00001840, WBGENE00002169,…	726	30	3249	3.28182	3.83208e-05	1.91606e-05	4.77766e-05
INTERPRO	IPR002464:DNA/RNA helicase, ATP-dependent, DEAH-box type, conserved site	11	0.378527	0.000185343	WBGENE00020742, WBGENE00001865, WBGENE00003389, WBGENE00006944, WBGENE00001049, WBGENE00009922, WBGENE00015806, WBGENE00019219, WBGENE00019245, WBGENE00002169, WBGENE00003393, WBGENE00004355, WBGENE00020263, WBGENE00016073, WBGENE00010061, WBGENE00003392, WBGENE00018967, WBGENE00002637, WBGENE00010845, WBGENE00018776	2111	19	13633	3.73889	0.314227	0.00915802	0.318831
INTERPRO	IPR011709:Region of unknown function DUF1605	7	0.240881	0.000750729	WBGENE00020742, WBGENE00003389, WBGENE00009922, WBGENE00015806, WBGENE00019219, WBGENE00019245, WBGENE00021365, WBGENE00003393, WBGENE00004355, WBGENE00020263, WBGENE00016073, WBGENE00010061, WBGENE00003392, WBGENE00018967, WBGENE00010845, WBGENE00018776	2111	9	13633	5.02295	0.783097	0.0301037	1.28551
INTERPRO	IPR007502:Helicase-associated region	7	0.240881	0.00163083	WBGENE00020742, WBGENE00003389, WBGENE00009922, WBGENE00015806, WBGENE00019219, WBGENE00019245, WBGENE00021365, WBGENE00003393, WBGENE00004355, WBGENE00020263, WBGENE00016073, WBGENE00010061, WBGENE00003392, WBGENE00018967, WBGENE00010845, WBGENE00018776	2111	10	13633	4.52065	0.963899	0.0566056	2.77272
UP_SEQ_FEATURE	short sequence motif:DEAH box	8	0.275292	0.0128653	WBGENE00001865, WBGENE00003389, WBGENE00006944, WBGENE00002169, WBGENE00003393, WBGENE00004355, WBGENE00018967, WBGENE00003392	726	13	3249	2.75397	1	0.729053	19.0746
Annotation Cluster 44	Enrichment Score: 4.434783893886717
Category	Term	Count	%	PValue	Genes	List Total	Pop Hits	Pop Total	Fold Enrichment	Bonferroni	Benjamini	FDR
GOTERM_BP_FAT	GO:0045995~regulation of embryonic development	22	0.757054	7.86795e-07	WBGENE00000156, WBGENE00007617, WBGENE00006385, WBGENE00006943, WBGENE00011408, WBGENE00004679, WBGENE00018438, WBGENE00020915, WBGENE00006391, WBGENE00021073, WBGENE00020757, WBGENE00006392, WBGENE00018677, WBGENE00003904, WBGENE00013892, WBGENE00001423, WBGENE00003777, WBGENE00003787, WBGENE00000142, WBGENE00001051, WBGENE00001040, WBGENE00020827	1746	34	7838	2.90472	0.00105611	1.13619e-05	0.00128979
GOTERM_BP_FAT	GO:0040019~positive regulation of embryonic development	14	0.481762	0.000103934	WBGENE00007617, WBGENE00011408, WBGENE00004679, WBGENE00018438, WBGENE00020915, WBGENE00021073, WBGENE00020757, WBGENE00003904, WBGENE00013892, WBGENE00018677, WBGENE00001423, WBGENE00000142, WBGENE00001040, WBGENE00020827	1746	21	7838	2.99275	0.130285	0.00121309	0.170244
GOTERM_BP_FAT	GO:0051094~positive regulation of developmental process	29	0.997935	0.000606779	WBGENE00004679, WBGENE00020915, WBGENE00002299, WBGENE00002992, WBGENE00018677, WBGENE00003904, WBGENE00004698, WBGENE00006352, WBGENE00002363, WBGENE00006700, WBGENE00000142, WBGENE00003392, WBGENE00000366, WBGENE00007617, WBGENE00002245, WBGENE00011408, WBGENE00018438, WBGENE00021073, WBGENE00000871, WBGENE00020757, WBGENE00004214, WBGENE00013892, WBGENE00001983, WBGENE00001423, WBGENE00003010,…	1746	70	7838	1.85978	0.557427	0.00655224	0.990067
Annotation Cluster 45	Enrichment Score: 4.378537585960064
Category	Term	Count	%	PValue	Genes	List Total	Pop Hits	Pop Total	Fold Enrichment	Bonferroni	Benjamini	FDR
INTERPRO	IPR019775:WD40 repeat, conserved site	48	1.65175	2.36656e-16	WBGENE00009441, WBGENE00021596, WBGENE00017683, WBGENE00013209, WBGENE00001284, WBGENE00003036, WBGENE00015974, WBGENE00006352, WBGENE00022742, WBGENE00010685, WBGENE00020254, WBGENE00006773, WBGENE00019627, WBGENE00020423, WBGENE00006386, WBGENE00022420, WBGENE00007575, WBGENE00020171, WBGENE00001225, WBGENE00004312, WBGENE00010631, WBGENE00001510, WBGENE00003792, WBGENE00044001, WBGENE00001511,…	2111	89	13633	3.48301	4.51861e-13	3.76366e-14	3.77476e-13
UP_SEQ_FEATURE	repeat:WD 2	22	0.757054	0.000105297	WBGENE00009441, WBGENE00018891, WBGENE00013862, WBGENE00017683, WBGENE00022420, WBGENE00007575, WBGENE00001284, WBGENE00008480, WBGENE00001225, WBGENE00004312, WBGENE00003036, WBGENE00003803, WBGENE00044001, WBGENE00001511, WBGENE00001513, WBGENE00003224, WBGENE00015104, WBGENE00004767, WBGENE00004185, WBGENE00012978, WBGENE00006773, WBGENE00020423, WBGENE00019627	726	43	3249	2.28964	0.128947	0.0272328	0.171966
UP_SEQ_FEATURE	repeat:WD 1	22	0.757054	0.000105297	WBGENE00009441, WBGENE00018891, WBGENE00013862, WBGENE00017683, WBGENE00022420, WBGENE00007575, WBGENE00001284, WBGENE00008480, WBGENE00001225, WBGENE00004312, WBGENE00003036, WBGENE00003803, WBGENE00044001, WBGENE00001511, WBGENE00001513, WBGENE00003224, WBGENE00015104, WBGENE00004767, WBGENE00004185, WBGENE00012978, WBGENE00006773, WBGENE00020423, WBGENE00019627	726	43	3249	2.28964	0.128947	0.0272328	0.171966
UP_SEQ_FEATURE	repeat:WD 4	19	0.65382	0.000349767	WBGENE00009441, WBGENE00018891, WBGENE00013862, WBGENE00017683, WBGENE00022420, WBGENE00007575, WBGENE00001225, WBGENE00004312, WBGENE00003036, WBGENE00003803, WBGENE00044001, WBGENE00001511, WBGENE00001513, WBGENE00003224, WBGENE00015104, WBGENE00004767, WBGENE00012978, WBGENE00006773, WBGENE00020423, WBGENE00019627	726	37	3249	2.29808	0.367847	0.0496816	0.570149
UP_SEQ_FEATURE	repeat:WD 3	19	0.65382	0.000780591	WBGENE00009441, WBGENE00018891, WBGENE00013862, WBGENE00017683, WBGENE00022420, WBGENE00007575, WBGENE00001225, WBGENE00004312, WBGENE00003036, WBGENE00003803, WBGENE00044001, WBGENE00001511, WBGENE00001513, WBGENE00003224, WBGENE00015104, WBGENE00004767, WBGENE00012978, WBGENE00006773, WBGENE00020423, WBGENE00019627	726	39	3249	2.18023	0.640756	0.0973094	1.26823
UP_SEQ_FEATURE	repeat:WD 5	15	0.516173	0.00542878	WBGENE00009441, WBGENE00018891, WBGENE00013862, WBGENE00017683, WBGENE00007575, WBGENE00001225, WBGENE00004312, WBGENE00003036, WBGENE00044001, WBGENE00001513, WBGENE00003224, WBGENE00004767, WBGENE00012978, WBGENE00006773, WBGENE00020423, WBGENE00019627	726	32	3249	2.09775	0.999204	0.477314	8.51299
UP_SEQ_FEATURE	repeat:WD 6	14	0.481762	0.00569257	WBGENE00009441, WBGENE00018891, WBGENE00013862, WBGENE00017683, WBGENE00007575, WBGENE00001225, WBGENE00004312, WBGENE00003036, WBGENE00001513, WBGENE00004767, WBGENE00012978, WBGENE00006773, WBGENE00020423, WBGENE00019627	726	29	3249	2.16044	0.999438	0.464037	8.90877
UP_SEQ_FEATURE	repeat:WD 7	6	0.206469	0.423188	WBGENE00009441, WBGENE00018891, WBGENE00013862, WBGENE00007575, WBGENE00004767, WBGENE00019627	726	19	3249	1.41322	1	1	99.9876
Annotation Cluster 46	Enrichment Score: 3.9293532516709777
Category	Term	Count	%	PValue	Genes	List Total	Pop Hits	Pop Total	Fold Enrichment	Bonferroni	Benjamini	FDR
GOTERM_CC_FAT	GO:0015630~microtubule cytoskeleton	32	1.10117	8.95915e-13	WBGENE00004027, WBGENE00001689, WBGENE00012888, WBGENE00001688, WBGENE00002221, WBGENE00001589, WBGENE00002994, WBGENE00021475, WBGENE00009385, WBGENE00009987, WBGENE00004953, WBGENE00000962, WBGENE00002219, WBGENE00000248, WBGENE00006997, WBGENE00001358, WBGENE00002214, WBGENE00001005, WBGENE00006974, WBGENE00002230, WBGENE00006540, WBGENE00003183, WBGENE00003184, WBGENE00016045, WBGENE00000549,…	703	83	7912	4.33913	2.18612e-10	1.36632e-11	1.15947e-09
GOTERM_CC_FAT	GO:0044430~cytoskeletal part	36	1.23882	3.66655e-10	WBGENE00012888, WBGENE00001689, WBGENE00004027, WBGENE00001688, WBGENE00002221, WBGENE00001589, WBGENE00003052, WBGENE00002994, WBGENE00021475, WBGENE00009385, WBGENE00009987, WBGENE00004953, WBGENE00000962, WBGENE00002219, WBGENE00000248, WBGENE00006997, WBGENE00003777, WBGENE00001358, WBGENE00006795, WBGENE00002214, WBGENE00001005, WBGENE00006974, WBGENE00006793, WBGENE00002230, WBGENE00006540,…	703	125	7912	3.24133	8.94637e-08	4.47318e-09	4.74499e-07
GOTERM_CC_FAT	GO:0005815~microtubule organizing center	12	0.412939	4.43093e-08	WBGENE00004027, WBGENE00012888, WBGENE00006997, WBGENE00001358, WBGENE00000549, WBGENE00001589, WBGENE00002994, WBGENE00009385, WBGENE00004953, WBGENE00004726, WBGENE00004042, WBGENE00006988	703	18	7912	7.50308	1.08114e-05	4.15826e-07	5.7342e-05
GOTERM_CC_FAT	GO:0005813~centrosome	11	0.378527	5.6579e-08	WBGENE00004027, WBGENE00012888, WBGENE00006997, WBGENE00001358, WBGENE00000549, WBGENE00002994, WBGENE00009385, WBGENE00004953, WBGENE00004726, WBGENE00004042, WBGENE00006988	703	15	7912	8.25339	1.38052e-05	4.93046e-07	7.32206e-05
GOTERM_CC_FAT	GO:0005856~cytoskeleton	47	1.61734	1.79279e-07	WBGENE00004027, WBGENE00001689, WBGENE00001688, WBGENE00002221, WBGENE00001589, WBGENE00009385, WBGENE00001978, WBGENE00007436, WBGENE00002219, WBGENE00006997, WBGENE00002214, WBGENE00006957, WBGENE00018008, WBGENE00003830, WBGENE00002230, WBGENE00003989, WBGENE00007434, WBGENE00003183, WBGENE00003184, WBGENE00016045, WBGENE00000549, WBGENE00002225, WBGENE00002228, WBGENE00002229, WBGENE00002226,…	703	235	7912	2.25092	4.3743e-05	1.50841e-06	0.000232009
GOTERM_CC_FAT	GO:0005874~microtubule	19	0.65382	2.43807e-06	WBGENE00002230, WBGENE00002221, WBGENE00021475, WBGENE00009987, WBGENE00006540, WBGENE00000962, WBGENE00000248, WBGENE00002219, WBGENE00003183, WBGENE00006997, WBGENE00003184, WBGENE00016045, WBGENE00000549, WBGENE00002225, WBGENE00001005, WBGENE00002228, WBGENE00002229, WBGENE00002226, WBGENE00006974	703	60	7912	3.56396	0.000594712	1.91898e-05	0.00315513
SP_PIR_KEYWORDS	microtubule	18	0.619408	0.00183758	WBGENE00002230, WBGENE00002221, WBGENE00009987, WBGENE00006540, WBGENE00000962, WBGENE00000248, WBGENE00002219, WBGENE00003183, WBGENE00006997, WBGENE00003184, WBGENE00016045, WBGENE00000549, WBGENE00002225, WBGENE00001005, WBGENE00002228, WBGENE00002229, WBGENE00002226, WBGENE00006974	2854	56	19674	2.21576	0.383519	0.00982343	2.37966
SP_PIR_KEYWORDS	cytoskeleton	29	0.997935	0.0114111	WBGENE00002694, WBGENE00004027, WBGENE00001689, WBGENE00012888, WBGENE00013038, WBGENE00001688, WBGENE00002994, WBGENE00009385, WBGENE00000064, WBGENE00009987, WBGENE00004953, WBGENE00007436, WBGENE00006997, WBGENE00001358, WBGENE00000804, WBGENE00000099, WBGENE00021827, WBGENE00018008, WBGENE00003830, WBGENE00013140, WBGENE00021428, WBGENE00003989, WBGENE00003183, WBGENE00007434, WBGENE00003184,…	2854	125	19674	1.59929	0.951119	0.0498723	13.9535
INTERPRO	IPR001752:Kinesin, motor region	8	0.275292	0.0256214	WBGENE00002219, WBGENE00002221, WBGENE00002230, WBGENE00002225, WBGENE00002228, WBGENE00002229, WBGENE00002226, WBGENE00006974	2111	20	13633	2.58323	1	0.487573	36.0559
GOTERM_MF_FAT	GO:0003777~microtubule motor activity	11	0.378527	0.0480117	WBGENE00002219, WBGENE00002221, WBGENE00002230, WBGENE00002225, WBGENE00002214, WBGENE00002228, WBGENE00001005, WBGENE00002229, WBGENE00002226, WBGENE00006974, WBGENE00000962	1242	31	6686	1.91019	1	0.370295	51.3505
SMART	SM00129:KISc	8	0.275292	0.0954128	WBGENE00002219, WBGENE00002221, WBGENE00002230, WBGENE00002225, WBGENE00002228, WBGENE00002229, WBGENE00002226, WBGENE00006974	1134	20	5537	1.95309	1	0.609696	74.1418
SP_PIR_KEYWORDS	motor protein	11	0.378527	0.107452	WBGENE00002219, WBGENE00003777, WBGENE00002221, WBGENE00002230, WBGENE00002225, WBGENE00002228, WBGENE00001005, WBGENE00002229, WBGENE00002226, WBGENE00006974, WBGENE00000962	2854	45	19674	1.68507	1	0.318385	77.4294
INTERPRO	IPR019821:Kinesin, motor region, conserved site	4	0.137646	0.37172	WBGENE00002219, WBGENE00002230, WBGENE00002229, WBGENE00006974	2111	14	13633	1.84516	1	0.99945	99.9667
GOTERM_MF_FAT	GO:0003774~motor activity	12	0.412939	0.52181	WBGENE00002219, WBGENE00003777, WBGENE00002221, WBGENE00002230, WBGENE00002225, WBGENE00002214, WBGENE00002228, WBGENE00001005, WBGENE00002229, WBGENE00002226, WBGENE00006974, WBGENE00000962	1242	58	6686	1.11378	1	0.990676	99.998
GOTERM_BP_FAT	GO:0007018~microtubule-based movement	11	0.378527	0.621409	WBGENE00002219, WBGENE00000248, WBGENE00002221, WBGENE00002230, WBGENE00002225, WBGENE00002228, WBGENE00006540, WBGENE00002229, WBGENE00002226, WBGENE00006974, WBGENE00000962	1746	47	7838	1.05064	1	0.993248	100
Annotation Cluster 47	Enrichment Score: 3.8428388159704183
Category	Term	Count	%	PValue	Genes	List Total	Pop Hits	Pop Total	Fold Enrichment	Bonferroni	Benjamini	FDR
INTERPRO	IPR001965:Zinc finger, PHD-type	17	0.584997	2.18709e-05	WBGENE00007914, WBGENE00017920, WBGENE00013095, WBGENE00018909, WBGENE00017482, WBGENE00019217, WBGENE00013339, WBGENE00020716, WBGENE00008081, WBGENE00012227, WBGENE00016200, WBGENE00008747, WBGENE00018778, WBGENE00018013, WBGENE00002637, WBGENE00021795, WBGENE00020287	2111	35	13633	3.13678	0.0435319	0.00148249	0.0376726
INTERPRO	IPR019786:Zinc finger, PHD-type, conserved site	14	0.481762	2.33573e-05	WBGENE00007914, WBGENE00017920, WBGENE00003222, WBGENE00013095, WBGENE00015817, WBGENE00017482, WBGENE00019217, WBGENE00013339, WBGENE00020716, WBGENE00008081, WBGENE00016200, WBGENE00018778, WBGENE00018013, WBGENE00000366	2111	25	13633	3.61652	0.0464208	0.00153214	0.0402325
SMART	SM00249:PHD	17	0.584997	0.000656857	WBGENE00007914, WBGENE00017920, WBGENE00013095, WBGENE00018909, WBGENE00017482, WBGENE00019217, WBGENE00013339, WBGENE00020716, WBGENE00008081, WBGENE00012227, WBGENE00016200, WBGENE00008747, WBGENE00018778, WBGENE00018013, WBGENE00002637, WBGENE00021795, WBGENE00020287	1134	35	5537	2.3716	0.189097	0.0148604	0.882351
INTERPRO	IPR019787:Zinc finger, PHD-finger	11	0.378527	0.00126731	WBGENE00013339, WBGENE00020716, WBGENE00019217, WBGENE00008081, WBGENE00016200, WBGENE00018778, WBGENE00013095, WBGENE00018013, WBGENE00002637, WBGENE00020287, WBGENE00017482	2111	23	13633	3.08865	0.924272	0.0475244	2.16102
Annotation Cluster 48	Enrichment Score: 3.8141681644714427
Category	Term	Count	%	PValue	Genes	List Total	Pop Hits	Pop Total	Fold Enrichment	Bonferroni	Benjamini	FDR
GOTERM_BP_FAT	GO:0040021~hermaphrodite germ-line sex determination	18	0.619408	2.42032e-05	WBGENE00003926, WBGENE00001413, WBGENE00001595, WBGENE00001402, WBGENE00001481, WBGENE00002074, WBGENE00001597, WBGENE00003389, WBGENE00001401, WBGENE00001482, WBGENE00004387, WBGENE00006734, WBGENE00016291, WBGENE00017162, WBGENE00004767, WBGENE00004244, WBGENE00016960, WBGENE00004466	1746	29	7838	2.78635	0.0319826	0.000306606	0.0396691
GOTERM_BP_FAT	GO:0007530~sex determination	21	0.722643	4.04424e-05	WBGENE00003926, WBGENE00001413, WBGENE00001595, WBGENE00001402, WBGENE00001481, WBGENE00002074, WBGENE00001597, WBGENE00003389, WBGENE00001482, WBGENE00001401, WBGENE00004387, WBGENE00006962, WBGENE00004750, WBGENE00003222, WBGENE00006734, WBGENE00016291, WBGENE00017162, WBGENE00004767, WBGENE00004244, WBGENE00016960, WBGENE00004466	1746	38	7838	2.48083	0.0528666	0.000502793	0.0662771
GOTERM_BP_FAT	GO:0018992~germ-line sex determination	19	0.65382	5.27246e-05	WBGENE00003926, WBGENE00001413, WBGENE00001595, WBGENE00001402, WBGENE00001481, WBGENE00002074, WBGENE00001597, WBGENE00003389, WBGENE00001482, WBGENE00001401, WBGENE00004387, WBGENE00003222, WBGENE00006734, WBGENE00016291, WBGENE00017162, WBGENE00004767, WBGENE00004244, WBGENE00016960, WBGENE00004466	1746	33	7838	2.58464	0.068362	0.000620956	0.0863969
GOTERM_BP_FAT	GO:0042006~masculinization of hermaphroditic germ-line	9	0.309704	0.000510006	WBGENE00001595, WBGENE00001413, WBGENE00001481, WBGENE00001597, WBGENE00001482, WBGENE00016960, WBGENE00006734, WBGENE00004466, WBGENE00016291	1746	11	7838	3.67291	0.495967	0.00564609	0.832785
GOTERM_BP_FAT	GO:0040022~feminization of hermaphroditic germ-line	10	0.344116	0.00322746	WBGENE00001595, WBGENE00003926, WBGENE00001402, WBGENE00002074, WBGENE00001597, WBGENE00003389, WBGENE00001401, WBGENE00004387, WBGENE00004244, WBGENE00004767	1746	16	7838	2.8057	0.986983	0.0285284	5.1614
Annotation Cluster 49	Enrichment Score: 3.748474706092486
Category	Term	Count	%	PValue	Genes	List Total	Pop Hits	Pop Total	Fold Enrichment	Bonferroni	Benjamini	FDR
SP_PIR_KEYWORDS	trna processing	12	0.412939	3.10171e-06	WBGENE00007101, WBGENE00006566, WBGENE00006613, WBGENE00012205, WBGENE00022420, WBGENE00006473, WBGENE00016014, WBGENE00016674, WBGENE00009256, WBGENE00001983, WBGENE00009557, WBGENE00006567	2854	17	19674	4.86599	0.000815419	2.33069e-05	0.00406147
GOTERM_BP_FAT	GO:0009451~RNA modification	17	0.584997	8.71421e-06	WBGENE00012192, WBGENE00019498, WBGENE00007101, WBGENE00013967, WBGENE00010478, WBGENE00006567, WBGENE00012964, WBGENE00009944, WBGENE00011281, WBGENE00006566, WBGENE00019168, WBGENE00012205, WBGENE00006473, WBGENE00012998, WBGENE00011631, WBGENE00009256, WBGENE00009557	1746	25	7838	3.0526	0.011635	0.000113617	0.0142843
GOTERM_BP_FAT	GO:0008033~tRNA processing	19	0.65382	0.000792369	WBGENE00012192, WBGENE00007101, WBGENE00006613, WBGENE00022420, WBGENE00007603, WBGENE00001983, WBGENE00006567, WBGENE00015486, WBGENE00013373, WBGENE00021377, WBGENE00019264, WBGENE00009944, WBGENE00006566, WBGENE00012205, WBGENE00006473, WBGENE00016674, WBGENE00016014, WBGENE00009256, WBGENE00009557	1746	39	7838	2.18701	0.655125	0.00828249	1.29105
GOTERM_BP_FAT	GO:0006399~tRNA metabolic process	32	1.10117	0.00156144	WBGENE00002238, WBGENE00006936, WBGENE00004679, WBGENE00007603, WBGENE00002001, WBGENE00003074, WBGENE00021377, WBGENE00019264, WBGENE00013373, WBGENE00006566, WBGENE00000800, WBGENE00012205, WBGENE00004680, WBGENE00001337, WBGENE00016014, WBGENE00009557, WBGENE00001336, WBGENE00000197, WBGENE00012192, WBGENE00007101, WBGENE00002152, WBGENE00006613, WBGENE00022420, WBGENE00003815, WBGENE00006567,…	1746	84	7838	1.71014	0.877379	0.0153128	2.52916
GOTERM_BP_FAT	GO:0006400~tRNA modification	7	0.240881	0.00541183	WBGENE00012192, WBGENE00009944, WBGENE00006566, WBGENE00012205, WBGENE00009256, WBGENE00009557, WBGENE00006567	1746	9	7838	3.49154	0.999316	0.0462212	8.51157
Annotation Cluster 50	Enrichment Score: 3.683317779235305
Category	Term	Count	%	PValue	Genes	List Total	Pop Hits	Pop Total	Fold Enrichment	Bonferroni	Benjamini	FDR
SP_PIR_KEYWORDS	oogenesis	13	0.44735	6.68118e-07	WBGENE00001595, WBGENE00002694, WBGENE00000479, WBGENE00019608, WBGENE00000935, WBGENE00003993, WBGENE00019543, WBGENE00003992, WBGENE00000815, WBGENE00000817, WBGENE00006940, WBGENE00000813, WBGENE00000814	2854	18	19674	4.97863	0.0001757	5.85716e-06	0.000874865
UP_SEQ_FEATURE	domain:PCI	10	0.344116	0.000149518	WBGENE00004463, WBGENE00016171, WBGENE00004460, WBGENE00000815, WBGENE00001226, WBGENE00001228, WBGENE00001209, WBGENE00019543, WBGENE00000813, WBGENE00000814	726	12	3249	3.72934	0.178015	0.0321443	0.244102
GOTERM_CC_FAT	GO:0008180~signalosome	5	0.172058	0.00172893	WBGENE00000815, WBGENE00000817, WBGENE00019543, WBGENE00000813, WBGENE00000814	703	7	7912	8.03902	0.344414	0.0105001	2.21451
SP_PIR_KEYWORDS	signalosome	5	0.172058	0.0107004	WBGENE00000815, WBGENE00000817, WBGENE00019543, WBGENE00000813, WBGENE00000814	2854	7	19674	4.92392	0.940951	0.0484265	13.14
Annotation Cluster 51	Enrichment Score: 3.6510589430323597
Category	Term	Count	%	PValue	Genes	List Total	Pop Hits	Pop Total	Fold Enrichment	Bonferroni	Benjamini	FDR
INTERPRO	IPR001841:Zinc finger, RING-type	52	1.7894	3.42868e-07	WBGENE00020742, WBGENE00011985, WBGENE00011986, WBGENE00013674, WBGENE00020629, WBGENE00020628, WBGENE00020665, WBGENE00015806, WBGENE00011988, WBGENE00015114, WBGENE00019245, WBGENE00011320, WBGENE00018964, WBGENE00015194, WBGENE00011342, WBGENE00000265, WBGENE00007171, WBGENE00010845, WBGENE00044436, WBGENE00010367, WBGENE00018769, WBGENE00007048, WBGENE00008330, WBGENE00000145, WBGENE00009477,…	2111	164	13633	2.04768	0.000697493	2.58418e-05	0.000590693
SMART	SM00184:RING	52	1.7894	0.000730682	WBGENE00020742, WBGENE00011985, WBGENE00011986, WBGENE00013674, WBGENE00020629, WBGENE00020628, WBGENE00020665, WBGENE00015806, WBGENE00011988, WBGENE00015114, WBGENE00019245, WBGENE00011320, WBGENE00018964, WBGENE00015194, WBGENE00011342, WBGENE00000265, WBGENE00007171, WBGENE00010845, WBGENE00044436, WBGENE00010367, WBGENE00018769, WBGENE00007048, WBGENE00008330, WBGENE00000145, WBGENE00009477,…	1134	164	5537	1.54818	0.207983	0.0144676	0.981067
INTERPRO	IPR017907:Zinc finger, RING-type, conserved site	28	0.963524	0.00129863	WBGENE00015505, WBGENE00021763, WBGENE00013674, WBGENE00021721, WBGENE00010476, WBGENE00013270, WBGENE00023421, WBGENE00010000, WBGENE00020628, WBGENE00004380, WBGENE00015114, WBGENE00007008, WBGENE00011320, WBGENE00000265, WBGENE00011342, WBGENE00006976, WBGENE00007171, WBGENE00044436, WBGENE00016318, WBGENE00018769, WBGENE00008330, WBGENE00021153, WBGENE00003026, WBGENE00003917, WBGENE00014166,…	2111	97	13633	1.86419	0.928955	0.0477913	2.21387
INTERPRO	IPR018957:Zinc finger, C3HC4 RING-type	27	0.929112	0.00764578	WBGENE00015505, WBGENE00021763, WBGENE00013674, WBGENE00010476, WBGENE00020629, WBGENE00010000, WBGENE00020628, WBGENE00004380, WBGENE00015114, WBGENE00018847, WBGENE00007008, WBGENE00015194, WBGENE00011342, WBGENE00044436, WBGENE00010367, WBGENE00016318, WBGENE00008330, WBGENE00021153, WBGENE00000145, WBGENE00003917, WBGENE00008684, WBGENE00016888, WBGENE00004320, WBGENE00010080, WBGENE00015180,…	2111	104	13633	1.67662	1	0.20522	12.3859
Annotation Cluster 52	Enrichment Score: 3.5979679782393665
Category	Term	Count	%	PValue	Genes	List Total	Pop Hits	Pop Total	Fold Enrichment	Bonferroni	Benjamini	FDR
GOTERM_BP_FAT	GO:0051656~establishment of organelle localization	43	1.4797	1.21937e-08	WBGENE00002994, WBGENE00004808, WBGENE00001832, WBGENE00019220, WBGENE00003829, WBGENE00003920, WBGENE00000962, WBGENE00003797, WBGENE00003219, WBGENE00000248, WBGENE00008107, WBGENE00006997, WBGENE00004333, WBGENE00003799, WBGENE00006773, WBGENE00001005, WBGENE00006974, WBGENE00003395, WBGENE00006993, WBGENE00012936, WBGENE00001829, WBGENE00006994, WBGENE00002845, WBGENE00001678, WBGENE00003918,…	1746	83	7838	2.32569	1.6376e-05	2.04702e-07	1.99893e-05
GOTERM_BP_FAT	GO:0051640~organelle localization	44	1.51411	1.30129e-08	WBGENE00002994, WBGENE00004808, WBGENE00001832, WBGENE00019220, WBGENE00003829, WBGENE00003920, WBGENE00000962, WBGENE00003797, WBGENE00003219, WBGENE00000248, WBGENE00008107, WBGENE00006997, WBGENE00004333, WBGENE00003799, WBGENE00006773, WBGENE00001005, WBGENE00006974, WBGENE00003395, WBGENE00006993, WBGENE00012936, WBGENE00001829, WBGENE00006994, WBGENE00002845, WBGENE00001678, WBGENE00003918,…	1746	86	7838	2.29676	1.74761e-05	2.15757e-07	2.13321e-05
GOTERM_BP_FAT	GO:0051293~establishment of spindle localization	20	0.688231	3.15207e-06	WBGENE00006993, WBGENE00002845, WBGENE00001678, WBGENE00003918, WBGENE00003917, WBGENE00004808, WBGENE00002994, WBGENE00003790, WBGENE00003920, WBGENE00001513, WBGENE00000962, WBGENE00003797, WBGENE00003219, WBGENE00008107, WBGENE00003787, WBGENE00003789, WBGENE00003868, WBGENE00003799, WBGENE00000815, WBGENE00003395	1746	31	7838	2.89621	0.00422429	4.23314e-05	0.00516709
GOTERM_BP_FAT	GO:0051653~spindle localization	20	0.688231	3.15207e-06	WBGENE00006993, WBGENE00002845, WBGENE00001678, WBGENE00003918, WBGENE00003917, WBGENE00004808, WBGENE00002994, WBGENE00003790, WBGENE00003920, WBGENE00001513, WBGENE00000962, WBGENE00003797, WBGENE00003219, WBGENE00008107, WBGENE00003787, WBGENE00003789, WBGENE00003868, WBGENE00003799, WBGENE00000815, WBGENE00003395	1746	31	7838	2.89621	0.00422429	4.23314e-05	0.00516709
GOTERM_BP_FAT	GO:0040001~establishment of mitotic spindle localization	17	0.584997	3.50377e-05	WBGENE00006993, WBGENE00002845, WBGENE00001678, WBGENE00003918, WBGENE00003917, WBGENE00004808, WBGENE00003790, WBGENE00003920, WBGENE00001513, WBGENE00003219, WBGENE00003797, WBGENE00003787, WBGENE00003789, WBGENE00003868, WBGENE00003799, WBGENE00000815, WBGENE00003395	1746	27	7838	2.82648	0.0459665	0.000439684	0.0574223
GOTERM_BP_FAT	GO:0030010~establishment of cell polarity	18	0.619408	4.43137e-05	WBGENE00001678, WBGENE00003918, WBGENE00003917, WBGENE00004808, WBGENE00002994, WBGENE00003790, WBGENE00003919, WBGENE00003920, WBGENE00001513, WBGENE00000962, WBGENE00003797, WBGENE00008107, WBGENE00003787, WBGENE00003228, WBGENE00003789, WBGENE00003868, WBGENE00003799, WBGENE00003395	1746	30	7838	2.69347	0.0577782	0.000536024	0.0726192
GOTERM_BP_FAT	GO:0051294~establishment of spindle orientation	16	0.550585	5.05666e-05	WBGENE00001678, WBGENE00003918, WBGENE00003917, WBGENE00004808, WBGENE00002994, WBGENE00003790, WBGENE00003920, WBGENE00001513, WBGENE00000962, WBGENE00003797, WBGENE00008107, WBGENE00003787, WBGENE00003789, WBGENE00003868, WBGENE00003799, WBGENE00003395	1746	25	7838	2.87304	0.065658	0.000600817	0.0828622
GOTERM_BP_FAT	GO:0007163~establishment or maintenance of cell polarity	19	0.65382	0.000537211	WBGENE00001678, WBGENE00003918, WBGENE00003917, WBGENE00004808, WBGENE00002994, WBGENE00003790, WBGENE00003919, WBGENE00003920, WBGENE00001513, WBGENE00000962, WBGENE00003797, WBGENE00003219, WBGENE00008107, WBGENE00003787, WBGENE00003228, WBGENE00003789, WBGENE00003868, WBGENE00003799, WBGENE00003395	1746	38	7838	2.24456	0.514059	0.00589785	0.877024
GOTERM_BP_FAT	GO:0000132~establishment of mitotic spindle orientation	13	0.44735	0.000548131	WBGENE00001678, WBGENE00003918, WBGENE00003917, WBGENE00004808, WBGENE00003790, WBGENE00003920, WBGENE00001513, WBGENE00003797, WBGENE00003787, WBGENE00003789, WBGENE00003799, WBGENE00003868, WBGENE00003395	1746	21	7838	2.77898	0.521137	0.00596863	0.894777
GOTERM_BP_FAT	GO:0009566~fertilization	22	0.757054	0.00245644	WBGENE00012936, WBGENE00006994, WBGENE00000872, WBGENE00003918, WBGENE00019220, WBGENE00003829, WBGENE00003210, WBGENE00004239, WBGENE00002368, WBGENE00003920, WBGENE00000962, WBGENE00000248, WBGENE00002363, WBGENE00006515, WBGENE00006997, WBGENE00004320, WBGENE00016124, WBGENE00020823, WBGENE00001005, WBGENE00006773, WBGENE00000838, WBGENE00006974	1746	52	7838	1.89924	0.963229	0.0225222	3.95162
GOTERM_BP_FAT	GO:0007338~single fertilization	22	0.757054	0.00245644	WBGENE00012936, WBGENE00006994, WBGENE00000872, WBGENE00003918, WBGENE00019220, WBGENE00003829, WBGENE00003210, WBGENE00004239, WBGENE00002368, WBGENE00003920, WBGENE00000962, WBGENE00000248, WBGENE00002363, WBGENE00006515, WBGENE00006997, WBGENE00004320, WBGENE00016124, WBGENE00020823, WBGENE00001005, WBGENE00006773, WBGENE00000838, WBGENE00006974	1746	52	7838	1.89924	0.963229	0.0225222	3.95162
GOTERM_BP_FAT	GO:0035046~pronuclear migration	20	0.688231	0.0028713	WBGENE00012936, WBGENE00006994, WBGENE00000872, WBGENE00019220, WBGENE00003210, WBGENE00003829, WBGENE00004239, WBGENE00002368, WBGENE00003920, WBGENE00000962, WBGENE00000248, WBGENE00006515, WBGENE00006997, WBGENE00004320, WBGENE00016124, WBGENE00020823, WBGENE00001005, WBGENE00006773, WBGENE00000838, WBGENE00006974	1746	46	7838	1.95179	0.978968	0.0257551	4.60435
GOTERM_BP_FAT	GO:0007097~nuclear migration	20	0.688231	0.00504187	WBGENE00012936, WBGENE00006994, WBGENE00000872, WBGENE00019220, WBGENE00003210, WBGENE00003829, WBGENE00004239, WBGENE00002368, WBGENE00003920, WBGENE00000962, WBGENE00000248, WBGENE00006515, WBGENE00006997, WBGENE00004320, WBGENE00016124, WBGENE00020823, WBGENE00001005, WBGENE00006773, WBGENE00000838, WBGENE00006974	1746	48	7838	1.87047	0.998873	0.0433985	7.95209
GOTERM_BP_FAT	GO:0051647~nucleus localization	20	0.688231	0.00654996	WBGENE00012936, WBGENE00006994, WBGENE00000872, WBGENE00019220, WBGENE00003210, WBGENE00003829, WBGENE00004239, WBGENE00002368, WBGENE00003920, WBGENE00000962, WBGENE00000248, WBGENE00006515, WBGENE00006997, WBGENE00004320, WBGENE00016124, WBGENE00020823, WBGENE00001005, WBGENE00006773, WBGENE00000838, WBGENE00006974	1746	49	7838	1.83229	0.999853	0.0546628	10.2128
GOTERM_BP_FAT	GO:0040023~establishment of nucleus localization	20	0.688231	0.00654996	WBGENE00012936, WBGENE00006994, WBGENE00000872, WBGENE00019220, WBGENE00003210, WBGENE00003829, WBGENE00004239, WBGENE00002368, WBGENE00003920, WBGENE00000962, WBGENE00000248, WBGENE00006515, WBGENE00006997, WBGENE00004320, WBGENE00016124, WBGENE00020823, WBGENE00001005, WBGENE00006773, WBGENE00000838, WBGENE00006974	1746	49	7838	1.83229	0.999853	0.0546628	10.2128
GOTERM_BP_FAT	GO:0000902~cell morphogenesis	25	0.860289	0.582536	WBGENE00004808, WBGENE00002994, WBGENE00003920, WBGENE00000962, WBGENE00003219, WBGENE00003797, WBGENE00008107, WBGENE00004783, WBGENE00003799, WBGENE00021416, WBGENE00006770, WBGENE00003395, WBGENE00006829, WBGENE00006776, WBGENE00001678, WBGENE00003918, WBGENE00003917, WBGENE00003790, WBGENE00003919, WBGENE00001513, WBGENE00006868, WBGENE00003787, WBGENE00003228, WBGENE00003789, WBGENE00003868	1746	110	7838	1.02025	1	0.989589	99.9999
GOTERM_BP_FAT	GO:0032989~cellular component morphogenesis	25	0.860289	0.858611	WBGENE00004808, WBGENE00002994, WBGENE00003920, WBGENE00000962, WBGENE00003219, WBGENE00003797, WBGENE00008107, WBGENE00004783, WBGENE00003799, WBGENE00021416, WBGENE00006770, WBGENE00003395, WBGENE00006829, WBGENE00006776, WBGENE00001678, WBGENE00003918, WBGENE00003917, WBGENE00003790, WBGENE00003919, WBGENE00001513, WBGENE00006868, WBGENE00003787, WBGENE00003228, WBGENE00003789, WBGENE00003868	1746	128	7838	0.876781	1	0.99988	100
Annotation Cluster 53	Enrichment Score: 3.434426509594661
Category	Term	Count	%	PValue	Genes	List Total	Pop Hits	Pop Total	Fold Enrichment	Bonferroni	Benjamini	FDR
GOTERM_MF_FAT	GO:0034061~DNA polymerase activity	12	0.412939	7.61572e-05	WBGENE00019380, WBGENE00006618, WBGENE00012936, WBGENE00008645, WBGENE00017269, WBGENE00018721, WBGENE00009368, WBGENE00008722, WBGENE00013258, WBGENE00017237, WBGENE00001002, WBGENE00017696	1242	18	6686	3.58884	0.0420448	0.0017167	0.111468
GOTERM_MF_FAT	GO:0003887~DNA-directed DNA polymerase activity	11	0.378527	0.000126103	WBGENE00019380, WBGENE00012936, WBGENE00008645, WBGENE00017269, WBGENE00018721, WBGENE00009368, WBGENE00008722, WBGENE00013258, WBGENE00017237, WBGENE00001002, WBGENE00017696	1242	16	6686	3.70099	0.0686558	0.00263084	0.184508
SP_PIR_KEYWORDS	dna-directed dna polymerase	5	0.172058	0.00517947	WBGENE00012936, WBGENE00008645, WBGENE00009368, WBGENE00008722, WBGENE00017237	2854	6	19674	5.74457	0.744808	0.0254395	6.57385
Annotation Cluster 54	Enrichment Score: 3.334572403617165
Category	Term	Count	%	PValue	Genes	List Total	Pop Hits	Pop Total	Fold Enrichment	Bonferroni	Benjamini	FDR
GOTERM_MF_FAT	GO:0008094~DNA-dependent ATPase activity	12	0.412939	1.50873e-05	WBGENE00004338, WBGENE00020742, WBGENE00001865, WBGENE00006944, WBGENE00001049, WBGENE00004337, WBGENE00004297, WBGENE00009922, WBGENE00013441, WBGENE00015806, WBGENE00019219, WBGENE00000520, WBGENE00019245, WBGENE00020263, WBGENE00010839, WBGENE00016073, WBGENE00010061, WBGENE00018409, WBGENE00001016, WBGENE00018776, WBGENE00010845	1242	16	6686	4.03744	0.00847323	0.000425376	0.0220919
GOTERM_MF_FAT	GO:0003678~DNA helicase activity	10	0.344116	0.000826256	WBGENE00020742, WBGENE00001865, WBGENE00007784, WBGENE00006944, WBGENE00001049, WBGENE00009922, WBGENE00020687, WBGENE00013441, WBGENE00015806, WBGENE00019219, WBGENE00000520, WBGENE00019245, WBGENE00020263, WBGENE00010839, WBGENE00016073, WBGENE00010061, WBGENE00001016, WBGENE00018776, WBGENE00010845	1242	16	6686	3.36453	0.372619	0.0136182	1.20318
GOTERM_MF_FAT	GO:0004003~ATP-dependent DNA helicase activity	7	0.240881	0.00795344	WBGENE00001865, WBGENE00000520, WBGENE00006944, WBGENE00001049, WBGENE00010839, WBGENE00013441, WBGENE00001016	1242	11	6686	3.42571	0.988932	0.0952365	11.0359
Annotation Cluster 55	Enrichment Score: 3.317073764541512
Category	Term	Count	%	PValue	Genes	List Total	Pop Hits	Pop Total	Fold Enrichment	Bonferroni	Benjamini	FDR
INTERPRO	IPR001878:Zinc finger, CCHC-type	17	0.584997	3.37371e-05	WBGENE00020742, WBGENE00004384, WBGENE00044329, WBGENE00010629, WBGENE00009922, WBGENE00015806, WBGENE00019219, WBGENE00019245, WBGENE00007762, WBGENE00016073, WBGENE00021332, WBGENE00010845, WBGENE00001598, WBGENE00001599, WBGENE00009477, WBGENE00006382, WBGENE00019537, WBGENE00015746, WBGENE00020263, WBGENE00006964, WBGENE00010061, WBGENE00014018, WBGENE00017210, WBGENE00001600, WBGENE00018776,…	2111	36	13633	3.04965	0.0663523	0.00207832	0.0581064
SMART	SM00343:ZnF_C2HC	17	0.584997	0.000960874	WBGENE00020742, WBGENE00004384, WBGENE00044329, WBGENE00010629, WBGENE00009922, WBGENE00015806, WBGENE00019219, WBGENE00019245, WBGENE00007762, WBGENE00016073, WBGENE00021332, WBGENE00010845, WBGENE00001598, WBGENE00001599, WBGENE00009477, WBGENE00006382, WBGENE00019537, WBGENE00015746, WBGENE00020263, WBGENE00006964, WBGENE00010061, WBGENE00014018, WBGENE00017210, WBGENE00001600, WBGENE00018776,…	1134	36	5537	2.30573	0.264104	0.0178774	1.28829
COG_ONTOLOGY	Posttranslational modification, protein turnover, chaperones / Intracellular trafficking and secretion	7	0.240881	0.00345148	WBGENE00019537, WBGENE00001598, WBGENE00001599, WBGENE00044329, WBGENE00017210, WBGENE00001600, WBGENE00001601	272	8	1118	3.59651	0.129161	0.0339836	3.11373
Annotation Cluster 56	Enrichment Score: 3.25153655268278
Category	Term	Count	%	PValue	Genes	List Total	Pop Hits	Pop Total	Fold Enrichment	Bonferroni	Benjamini	FDR
INTERPRO	IPR000626:Ubiquitin	13	0.44735	0.000131999	WBGENE00018660, WBGENE00013924, WBGENE00004888, WBGENE00015852, WBGENE00015843, WBGENE00017459, WBGENE00015842, WBGENE00015853, WBGENE00006856, WBGENE00022800, WBGENE00015849, WBGENE00003587, WBGENE00004188	2111	25	13633	3.3582	0.235578	0.00686443	0.227165
INTERPRO	IPR019955:Ubiquitin supergroup	13	0.44735	0.000720657	WBGENE00018660, WBGENE00003967, WBGENE00013924, WBGENE00004888, WBGENE00015852, WBGENE00015843, WBGENE00017459, WBGENE00015842, WBGENE00015853, WBGENE00022800, WBGENE00015849, WBGENE00003587, WBGENE00004188	2111	29	13633	2.895	0.769399	0.0294963	1.23432
SMART	SM00213:UBQ	13	0.44735	0.00184966	WBGENE00018660, WBGENE00013924, WBGENE00004888, WBGENE00015852, WBGENE00015843, WBGENE00017459, WBGENE00015842, WBGENE00015853, WBGENE00006856, WBGENE00022800, WBGENE00015849, WBGENE00003587, WBGENE00004188	1134	25	5537	2.53901	0.445998	0.0277314	2.46622
Annotation Cluster 57	Enrichment Score: 3.238084448757096
Category	Term	Count	%	PValue	Genes	List Total	Pop Hits	Pop Total	Fold Enrichment	Bonferroni	Benjamini	FDR
INTERPRO	IPR006670:Cyclin	13	0.44735	1.36807e-05	WBGENE00020461, WBGENE00021040, WBGENE00021714, WBGENE00000867, WBGENE00000866, WBGENE00000271, WBGENE00000868, WBGENE00013981, WBGENE00000871, WBGENE00000865, WBGENE00006648, WBGENE00009650, WBGENE00022697	2111	21	13633	3.99786	0.0274565	0.000959554	0.0235666
INTERPRO	IPR013763:Cyclin-related	14	0.481762	2.33573e-05	WBGENE00020461, WBGENE00021040, WBGENE00021714, WBGENE00000867, WBGENE00000866, WBGENE00000271, WBGENE00000868, WBGENE00013981, WBGENE00000871, WBGENE00000865, WBGENE00006648, WBGENE00009650, WBGENE00022172, WBGENE00003020	2111	25	13633	3.61652	0.0464208	0.00153214	0.0402325
SP_PIR_KEYWORDS	cyclin	13	0.44735	2.3924e-05	WBGENE00020461, WBGENE00021040, WBGENE00021714, WBGENE00000867, WBGENE00000408, WBGENE00000866, WBGENE00000868, WBGENE00013981, WBGENE00000871, WBGENE00000865, WBGENE00009650, WBGENE00022697, WBGENE00000517	2854	23	19674	3.89632	0.00627232	0.00015729	0.0313227
INTERPRO	IPR014400:Cyclin, A/B/D/E	7	0.240881	8.29813e-05	WBGENE00020461, WBGENE00000867, WBGENE00000866, WBGENE00000868, WBGENE00013981, WBGENE00000871, WBGENE00000865	2111	7	13633	6.45808	0.155385	0.00443419	0.142864
PIR_SUPERFAMILY	PIRSF001771:Cyclin_A_B_D_E	7	0.240881	0.00012102	WBGENE00020461, WBGENE00000867, WBGENE00000866, WBGENE00000868, WBGENE00013981, WBGENE00000871, WBGENE00000865	752	7	4541	6.03856	0.0868833	0.0868833	0.184065
SMART	SM00385:CYCLIN	13	0.44735	0.000236386	WBGENE00020461, WBGENE00021040, WBGENE00021714, WBGENE00000867, WBGENE00000866, WBGENE00000271, WBGENE00000868, WBGENE00013981, WBGENE00000871, WBGENE00000865, WBGENE00006648, WBGENE00009650, WBGENE00022697	1134	21	5537	3.02263	0.0726425	0.00683257	0.31837
INTERPRO	IPR006671:Cyclin, N-terminal	10	0.344116	0.000372231	WBGENE00020461, WBGENE00021040, WBGENE00000867, WBGENE00000866, WBGENE00000868, WBGENE00013981, WBGENE00022697, WBGENE00000871, WBGENE00000865, WBGENE00009650	2111	17	13633	3.79887	0.531225	0.0166953	0.639348
GOTERM_BP_FAT	GO:0021700~developmental maturation	9	0.309704	0.0012311	WBGENE00006868, WBGENE00000405, WBGENE00000867, WBGENE00000866, WBGENE00001214, WBGENE00000868, WBGENE00003992, WBGENE00000865, WBGENE00006940	1746	12	7838	3.36684	0.80879	0.0123619	1.99915
GOTERM_BP_FAT	GO:0048469~cell maturation	9	0.309704	0.0012311	WBGENE00006868, WBGENE00000405, WBGENE00000867, WBGENE00000866, WBGENE00001214, WBGENE00000868, WBGENE00003992, WBGENE00000865, WBGENE00006940	1746	12	7838	3.36684	0.80879	0.0123619	1.99915
INTERPRO	IPR004367:Cyclin, C-terminal	6	0.206469	0.00141097	WBGENE00020461, WBGENE00000867, WBGENE00000866, WBGENE00000868, WBGENE00013981, WBGENE00000865	2111	7	13633	5.53549	0.943491	0.0509016	2.40319
PIR_SUPERFAMILY	PIRSF001771:cyclin, A/B/D/E types	5	0.172058	0.00322615	WBGENE00021040, WBGENE00000867, WBGENE00000868, WBGENE00013981, WBGENE00000865	752	5	4541	6.03856	0.911677	0.55466	4.79993
GOTERM_BP_FAT	GO:0001556~oocyte maturation	7	0.240881	0.0109933	WBGENE00006868, WBGENE00000405, WBGENE00000867, WBGENE00000866, WBGENE00000868, WBGENE00000865, WBGENE00006940	1746	10	7838	3.14238	1	0.0875665	16.5741
GOTERM_BP_FAT	GO:0048599~oocyte development	11	0.378527	0.0259793	WBGENE00006868, WBGENE00000405, WBGENE00003864, WBGENE00000867, WBGENE00000866, WBGENE00001214, WBGENE00000868, WBGENE00003992, WBGENE00000865, WBGENE00006940, WBGENE00004374	1746	24	7838	2.05751	1	0.178314	35.0473
GOTERM_BP_FAT	GO:0009994~oocyte differentiation	11	0.378527	0.0348849	WBGENE00006868, WBGENE00000405, WBGENE00003864, WBGENE00000867, WBGENE00000866, WBGENE00001214, WBGENE00000868, WBGENE00003992, WBGENE00000865, WBGENE00006940, WBGENE00004374	1746	25	7838	1.97521	1	0.2294	44.1268
Annotation Cluster 58	Enrichment Score: 3.2298262146113226
Category	Term	Count	%	PValue	Genes	List Total	Pop Hits	Pop Total	Fold Enrichment	Bonferroni	Benjamini	FDR
GOTERM_BP_FAT	GO:0010605~negative regulation of macromolecule metabolic process	43	1.4797	1.12079e-10	WBGENE00017799, WBGENE00004027, WBGENE00006626, WBGENE00001402, WBGENE00001585, WBGENE00001401, WBGENE00001482, WBGENE00011908, WBGENE00006962, WBGENE00001214, WBGENE00013676, WBGENE00001161, WBGENE00001834, WBGENE00004326, WBGENE00003222, WBGENE00003036, WBGENE00017738, WBGENE00004324, WBGENE00003504, WBGENE00006706, WBGENE00004782, WBGENE00004880, WBGENE00004883, WBGENE00004355, WBGENE00003406,…	1746	74	7838	2.60854	1.50522e-07	2.42777e-09	1.83732e-07
GOTERM_BP_FAT	GO:0010629~negative regulation of gene expression	36	1.23882	2.58423e-08	WBGENE00004027, WBGENE00006626, WBGENE00001585, WBGENE00011908, WBGENE00006962, WBGENE00001214, WBGENE00013676, WBGENE00001161, WBGENE00001834, WBGENE00004326, WBGENE00003222, WBGENE00003036, WBGENE00004324, WBGENE00003504, WBGENE00006706, WBGENE00004782, WBGENE00004880, WBGENE00004883, WBGENE00004355, WBGENE00003406, WBGENE00001332, WBGENE00000939, WBGENE00012436, WBGENE00007575, WBGENE00012435,…	1746	65	7838	2.48628	3.47056e-05	4.08308e-07	4.23635e-05
GOTERM_BP_FAT	GO:0010558~negative regulation of macromolecule biosynthetic process	21	0.722643	0.000751154	WBGENE00017799, WBGENE00004027, WBGENE00001402, WBGENE00001401, WBGENE00001482, WBGENE00012436, WBGENE00013676, WBGENE00001161, WBGENE00012435, WBGENE00001834, WBGENE00003036, WBGENE00017738, WBGENE00019883, WBGENE00004888, WBGENE00006706, WBGENE00006577, WBGENE00003229, WBGENE00016622, WBGENE00016603, WBGENE00003406, WBGENE00001061	1746	45	7838	2.09492	0.635482	0.0079148	1.22428
GOTERM_BP_FAT	GO:0031327~negative regulation of cellular biosynthetic process	21	0.722643	0.00105452	WBGENE00017799, WBGENE00004027, WBGENE00001402, WBGENE00001401, WBGENE00001482, WBGENE00012436, WBGENE00013676, WBGENE00001161, WBGENE00012435, WBGENE00001834, WBGENE00003036, WBGENE00017738, WBGENE00019883, WBGENE00004888, WBGENE00006706, WBGENE00006577, WBGENE00003229, WBGENE00016622, WBGENE00016603, WBGENE00003406, WBGENE00001061	1746	46	7838	2.04938	0.757553	0.0106772	1.71473
GOTERM_BP_FAT	GO:0009890~negative regulation of biosynthetic process	21	0.722643	0.00105452	WBGENE00017799, WBGENE00004027, WBGENE00001402, WBGENE00001401, WBGENE00001482, WBGENE00012436, WBGENE00013676, WBGENE00001161, WBGENE00012435, WBGENE00001834, WBGENE00003036, WBGENE00017738, WBGENE00019883, WBGENE00004888, WBGENE00006706, WBGENE00006577, WBGENE00003229, WBGENE00016622, WBGENE00016603, WBGENE00003406, WBGENE00001061	1746	46	7838	2.04938	0.757553	0.0106772	1.71473
GOTERM_BP_FAT	GO:0045934~negative regulation of nucleobase, nucleoside, nucleotide and nucleic acid metabolic process	20	0.688231	0.00212089	WBGENE00004027, WBGENE00012436, WBGENE00013676, WBGENE00001161, WBGENE00012435, WBGENE00001834, WBGENE00017738, WBGENE00004324, WBGENE00003036, WBGENE00003499, WBGENE00003504, WBGENE00019883, WBGENE00004888, WBGENE00006706, WBGENE00006577, WBGENE00001087, WBGENE00016622, WBGENE00016603, WBGENE00001061, WBGENE00003406	1746	45	7838	1.99516	0.942235	0.0198799	3.42062
GOTERM_BP_FAT	GO:0051172~negative regulation of nitrogen compound metabolic process	20	0.688231	0.00212089	WBGENE00004027, WBGENE00012436, WBGENE00013676, WBGENE00001161, WBGENE00012435, WBGENE00001834, WBGENE00017738, WBGENE00004324, WBGENE00003036, WBGENE00003499, WBGENE00003504, WBGENE00019883, WBGENE00004888, WBGENE00006706, WBGENE00006577, WBGENE00001087, WBGENE00016622, WBGENE00016603, WBGENE00001061, WBGENE00003406	1746	45	7838	1.99516	0.942235	0.0198799	3.42062
GOTERM_BP_FAT	GO:0016481~negative regulation of transcription	15	0.516173	0.0230061	WBGENE00004027, WBGENE00012436, WBGENE00001161, WBGENE00013676, WBGENE00001834, WBGENE00012435, WBGENE00003036, WBGENE00019883, WBGENE00004888, WBGENE00006706, WBGENE00006577, WBGENE00016622, WBGENE00016603, WBGENE00001061, WBGENE00003406	1746	37	7838	1.81991	1	0.161885	31.7197
GOTERM_BP_FAT	GO:0045892~negative regulation of transcription, DNA-dependent	10	0.344116	0.207362	WBGENE00006706, WBGENE00006577, WBGENE00012436, WBGENE00012435, WBGENE00001834, WBGENE00016622, WBGENE00016603, WBGENE00003406, WBGENE00019883, WBGENE00004888	1746	30	7838	1.49637	1	0.751743	97.7842
GOTERM_BP_FAT	GO:0051253~negative regulation of RNA metabolic process	10	0.344116	0.207362	WBGENE00006706, WBGENE00006577, WBGENE00012436, WBGENE00012435, WBGENE00001834, WBGENE00016622, WBGENE00016603, WBGENE00003406, WBGENE00019883, WBGENE00004888	1746	30	7838	1.49637	1	0.751743	97.7842
GOTERM_BP_FAT	GO:0000122~negative regulation of transcription from RNA polymerase II promoter	7	0.240881	0.275346	WBGENE00006706, WBGENE00006577, WBGENE00001834, WBGENE00016603, WBGENE00003406, WBGENE00019883, WBGENE00004888	1746	20	7838	1.57119	1	0.845003	99.4905
Annotation Cluster 59	Enrichment Score: 3.1059073216891973
Category	Term	Count	%	PValue	Genes	List Total	Pop Hits	Pop Total	Fold Enrichment	Bonferroni	Benjamini	FDR
GOTERM_CC_FAT	GO:0005815~microtubule organizing center	12	0.412939	4.43093e-08	WBGENE00004027, WBGENE00012888, WBGENE00006997, WBGENE00001358, WBGENE00000549, WBGENE00001589, WBGENE00002994, WBGENE00009385, WBGENE00004953, WBGENE00004726, WBGENE00004042, WBGENE00006988	703	18	7912	7.50308	1.08114e-05	4.15826e-07	5.7342e-05
GOTERM_CC_FAT	GO:0005813~centrosome	11	0.378527	5.6579e-08	WBGENE00004027, WBGENE00012888, WBGENE00006997, WBGENE00001358, WBGENE00000549, WBGENE00002994, WBGENE00009385, WBGENE00004953, WBGENE00004726, WBGENE00004042, WBGENE00006988	703	15	7912	8.25339	1.38052e-05	4.93046e-07	7.32206e-05
GOTERM_CC_FAT	GO:0005814~centriole	4	0.137646	0.00259856	WBGENE00012888, WBGENE00009385, WBGENE00004953, WBGENE00006988	703	4	7912	11.2546	0.469998	0.0150024	3.31119
GOTERM_CC_FAT	GO:0044450~microtubule organizing center part	4	0.137646	0.00606779	WBGENE00012888, WBGENE00009385, WBGENE00004953, WBGENE00006988	703	5	7912	9.0037	0.773509	0.0317681	7.57422
GOTERM_BP_FAT	GO:0007098~centrosome cycle	6	0.206469	0.00760425	WBGENE00002363, WBGENE00012888, WBGENE00004953, WBGENE00004726, WBGENE00004042, WBGENE00006988	1746	7	7838	3.84782	0.999965	0.0624405	11.7621
GOTERM_BP_FAT	GO:0031023~microtubule organizing center organization	6	0.206469	0.0165732	WBGENE00002363, WBGENE00012888, WBGENE00004953, WBGENE00004726, WBGENE00004042, WBGENE00006988	1746	8	7838	3.36684	1	0.126465	23.964
GOTERM_BP_FAT	GO:0051297~centrosome organization	6	0.206469	0.0165732	WBGENE00002363, WBGENE00012888, WBGENE00004953, WBGENE00004726, WBGENE00004042, WBGENE00006988	1746	8	7838	3.36684	1	0.126465	23.964
GOTERM_BP_FAT	GO:0051298~centrosome duplication	4	0.137646	0.0367303	WBGENE00012888, WBGENE00004953, WBGENE00004726, WBGENE00006988	1746	4	7838	4.48912	1	0.237888	45.8526
GOTERM_BP_FAT	GO:0007099~centriole replication	4	0.137646	0.0367303	WBGENE00012888, WBGENE00004953, WBGENE00004726, WBGENE00006988	1746	4	7838	4.48912	1	0.237888	45.8526
Annotation Cluster 60	Enrichment Score: 3.062930643297169
Category	Term	Count	%	PValue	Genes	List Total	Pop Hits	Pop Total	Fold Enrichment	Bonferroni	Benjamini	FDR
GOTERM_BP_FAT	GO:0048562~embryonic organ morphogenesis	11	0.378527	4.27605e-05	WBGENE00003022, WBGENE00003021, WBGENE00003020, WBGENE00004880, WBGENE00001161, WBGENE00001834, WBGENE00004883, WBGENE00006713, WBGENE00003036, WBGENE00004884, WBGENE00002637	1746	13	7838	3.79848	0.0558107	0.000526729	0.0700747
GOTERM_BP_FAT	GO:0048568~embryonic organ development	11	0.378527	0.000119693	WBGENE00003022, WBGENE00003021, WBGENE00003020, WBGENE00004880, WBGENE00001161, WBGENE00001834, WBGENE00004883, WBGENE00006713, WBGENE00003036, WBGENE00004884, WBGENE00002637	1746	14	7838	3.52716	0.148501	0.00138488	0.196033
GOTERM_BP_FAT	GO:0048557~embryonic digestive tract morphogenesis	8	0.275292	0.000628365	WBGENE00003022, WBGENE00003021, WBGENE00003020, WBGENE00001161, WBGENE00001834, WBGENE00006713, WBGENE00003036, WBGENE00002637	1746	9	7838	3.99033	0.570081	0.00667729	1.02512
GOTERM_BP_FAT	GO:0048546~digestive tract morphogenesis	8	0.275292	0.00729426	WBGENE00003022, WBGENE00003021, WBGENE00003020, WBGENE00001161, WBGENE00001834, WBGENE00006713, WBGENE00003036, WBGENE00002637	1746	12	7838	2.99275	0.999946	0.0603318	11.3092
GOTERM_BP_FAT	GO:0055123~digestive system development	9	0.309704	0.0206558	WBGENE00003022, WBGENE00003021, WBGENE00003020, WBGENE00001161, WBGENE00001609, WBGENE00001834, WBGENE00006713, WBGENE00003036, WBGENE00002637	1746	17	7838	2.37659	1	0.151195	28.9765
Annotation Cluster 61	Enrichment Score: 2.940197971426807
Category	Term	Count	%	PValue	Genes	List Total	Pop Hits	Pop Total	Fold Enrichment	Bonferroni	Benjamini	FDR
GOTERM_BP_FAT	GO:0032259~methylation	18	0.619408	0.000131871	WBGENE00012887, WBGENE00012192, WBGENE00015939, WBGENE00009352, WBGENE00017758, WBGENE00019883, WBGENE00013353, WBGENE00011281, WBGENE00019168, WBGENE00011636, WBGENE00000994, WBGENE00012995, WBGENE00016603, WBGENE00021502, WBGENE00011631, WBGENE00043057, WBGENE00022107, WBGENE00019710	1746	32	7838	2.52513	0.162316	0.00151266	0.215959
GOTERM_BP_FAT	GO:0006730~one-carbon metabolic process	22	0.757054	0.00136789	WBGENE00012887, WBGENE00012192, WBGENE00015939, WBGENE00015538, WBGENE00017758, WBGENE00009352, WBGENE00007974, WBGENE00019883, WBGENE00013353, WBGENE00007188, WBGENE00005010, WBGENE00011281, WBGENE00019168, WBGENE00011636, WBGENE00000994, WBGENE00012995, WBGENE00016603, WBGENE00021502, WBGENE00011631, WBGENE00043057, WBGENE00022107, WBGENE00019710	1746	50	7838	1.97521	0.840919	0.0136253	2.21895
GOTERM_BP_FAT	GO:0043414~biopolymer methylation	9	0.309704	0.00837922	WBGENE00012887, WBGENE00012192, WBGENE00011281, WBGENE00019168, WBGENE00011636, WBGENE00016603, WBGENE00011631, WBGENE00019710, WBGENE00019883	1746	15	7838	2.69347	0.999988	0.0681929	12.8849
Annotation Cluster 62	Enrichment Score: 2.8430095850454697
Category	Term	Count	%	PValue	Genes	List Total	Pop Hits	Pop Total	Fold Enrichment	Bonferroni	Benjamini	FDR
GOTERM_BP_FAT	GO:0008356~asymmetric cell division	14	0.481762	4.97166e-05	WBGENE00000156, WBGENE00001597, WBGENE00002245, WBGENE00003918, WBGENE00003917, WBGENE00003919, WBGENE00003220, WBGENE00016944, WBGENE00003920, WBGENE00021012, WBGENE00003219, WBGENE00002957, WBGENE00003992, WBGENE00000837	1746	20	7838	3.14238	0.0645906	0.000595992	0.0814697
GOTERM_BP_FAT	GO:0042078~germ-line stem cell division	7	0.240881	0.00541183	WBGENE00001597, WBGENE00002245, WBGENE00002957, WBGENE00003992, WBGENE00003220, WBGENE00016944, WBGENE00000837	1746	9	7838	3.49154	0.999316	0.0462212	8.51157
GOTERM_BP_FAT	GO:0017145~stem cell division	7	0.240881	0.0109933	WBGENE00001597, WBGENE00002245, WBGENE00002957, WBGENE00003992, WBGENE00003220, WBGENE00016944, WBGENE00000837	1746	10	7838	3.14238	1	0.0875665	16.5741
Annotation Cluster 63	Enrichment Score: 2.6532575103668607
Category	Term	Count	%	PValue	Genes	List Total	Pop Hits	Pop Total	Fold Enrichment	Bonferroni	Benjamini	FDR
GOTERM_BP_FAT	GO:0051241~negative regulation of multicellular organismal process	34	1.16999	0.00194411	WBGENE00018794, WBGENE00019940, WBGENE00000867, WBGENE00009078, WBGENE00013208, WBGENE00000866, WBGENE00001999, WBGENE00001186, WBGENE00006391, WBGENE00004952, WBGENE00012230, WBGENE00002992, WBGENE00003922, WBGENE00007975, WBGENE00008918, WBGENE00003587, WBGENE00021846, WBGENE00006793, WBGENE00014871, WBGENE00010304, WBGENE00013024, WBGENE00019608, WBGENE00013877, WBGENE00000872, WBGENE00021073,…	1746	92	7838	1.65902	0.926721	0.0184945	3.13976
GOTERM_BP_FAT	GO:0040015~negative regulation of multicellular organism growth	34	1.16999	0.00194411	WBGENE00018794, WBGENE00019940, WBGENE00000867, WBGENE00009078, WBGENE00013208, WBGENE00000866, WBGENE00001999, WBGENE00001186, WBGENE00006391, WBGENE00004952, WBGENE00012230, WBGENE00002992, WBGENE00003922, WBGENE00007975, WBGENE00008918, WBGENE00003587, WBGENE00021846, WBGENE00006793, WBGENE00014871, WBGENE00010304, WBGENE00013024, WBGENE00019608, WBGENE00013877, WBGENE00000872, WBGENE00021073,…	1746	92	7838	1.65902	0.926721	0.0184945	3.13976
GOTERM_BP_FAT	GO:0045926~negative regulation of growth	34	1.16999	0.00290259	WBGENE00018794, WBGENE00019940, WBGENE00000867, WBGENE00009078, WBGENE00013208, WBGENE00000866, WBGENE00001999, WBGENE00001186, WBGENE00006391, WBGENE00004952, WBGENE00012230, WBGENE00002992, WBGENE00003922, WBGENE00007975, WBGENE00008918, WBGENE00003587, WBGENE00021846, WBGENE00006793, WBGENE00014871, WBGENE00010304, WBGENE00013024, WBGENE00019608, WBGENE00013877, WBGENE00000872, WBGENE00021073,…	1746	94	7838	1.62372	0.979836	0.0258601	4.65342
Annotation Cluster 64	Enrichment Score: 2.579856617999868
Category	Term	Count	%	PValue	Genes	List Total	Pop Hits	Pop Total	Fold Enrichment	Bonferroni	Benjamini	FDR
SP_PIR_KEYWORDS	methyltransferase	19	0.65382	1.38341e-06	WBGENE00014228, WBGENE00012469, WBGENE00006613, WBGENE00016313, WBGENE00006447, WBGENE00003222, WBGENE00003220, WBGENE00019883, WBGENE00001423, WBGENE00016408, WBGENE00004782, WBGENE00004781, WBGENE00011281, WBGENE00012205, WBGENE00016603, WBGENE00021515, WBGENE00043057, WBGENE00020296, WBGENE00016014	2854	38	19674	3.44674	0.000363772	1.07011e-05	0.0018115
SP_PIR_KEYWORDS	s-adenosyl-l-methionine	14	0.481762	6.3143e-06	WBGENE00014228, WBGENE00012469, WBGENE00006613, WBGENE00016313, WBGENE00006447, WBGENE00003220, WBGENE00019883, WBGENE00016408, WBGENE00004781, WBGENE00012205, WBGENE00022363, WBGENE00021515, WBGENE00020296, WBGENE00016014	2854	24	19674	4.0212	0.00165929	4.48819e-05	0.00826795
INTERPRO	IPR001214:SET	16	0.550585	4.29294e-05	WBGENE00008145, WBGENE00016313, WBGENE00012845, WBGENE00003222, WBGENE00007403, WBGENE00003220, WBGENE00008405, WBGENE00019883, WBGENE00017482, WBGENE00008062, WBGENE00021282, WBGENE00004782, WBGENE00004781, WBGENE00012527, WBGENE00016603, WBGENE00021515	2111	33	13633	3.13119	0.0836557	0.00249298	0.0739331
UP_SEQ_FEATURE	domain:SET	9	0.309704	0.000173358	WBGENE00004782, WBGENE00004781, WBGENE00016313, WBGENE00003222, WBGENE00007403, WBGENE00021515, WBGENE00003220, WBGENE00008405, WBGENE00019883	726	10	3249	4.02769	0.203312	0.0319487	0.28297
SMART	SM00317:SET	16	0.550585	0.00103845	WBGENE00008145, WBGENE00016313, WBGENE00012845, WBGENE00003222, WBGENE00007403, WBGENE00003220, WBGENE00008405, WBGENE00019883, WBGENE00017482, WBGENE00008062, WBGENE00021282, WBGENE00004782, WBGENE00004781, WBGENE00012527, WBGENE00016603, WBGENE00021515	1134	33	5537	2.36738	0.28211	0.0182448	1.39163
GOTERM_MF_FAT	GO:0008170~N-methyltransferase activity	11	0.378527	0.00344771	WBGENE00016408, WBGENE00004781, WBGENE00006613, WBGENE00006447, WBGENE00016313, WBGENE00016603, WBGENE00003222, WBGENE00021515, WBGENE00003220, WBGENE00019883, WBGENE00022512	1242	22	6686	2.69163	0.857422	0.0487186	4.93183
GOTERM_MF_FAT	GO:0042054~histone methyltransferase activity	9	0.309704	0.0068173	WBGENE00016408, WBGENE00004781, WBGENE00016313, WBGENE00016603, WBGENE00003222, WBGENE00021515, WBGENE00003220, WBGENE00019883, WBGENE00022512	1242	17	6686	2.84996	0.978892	0.0877673	9.53213
GOTERM_MF_FAT	GO:0008276~protein methyltransferase activity	10	0.344116	0.0123838	WBGENE00016408, WBGENE00004781, WBGENE00016313, WBGENE00016603, WBGENE00003222, WBGENE00021515, WBGENE00003220, WBGENE00019710, WBGENE00019883, WBGENE00022512	1242	22	6686	2.44693	0.999113	0.138891	16.6801
INTERPRO	IPR003616:Post-SET zinc-binding region	5	0.172058	0.013519	WBGENE00004782, WBGENE00016603, WBGENE00003222, WBGENE00021515, WBGENE00019883	2111	7	13633	4.61291	1	0.315753	20.903
GOTERM_MF_FAT	GO:0018024~histone-lysine N-methyltransferase activity	8	0.275292	0.0179057	WBGENE00004781, WBGENE00016313, WBGENE00016603, WBGENE00003222, WBGENE00021515, WBGENE00003220, WBGENE00019883, WBGENE00022512	1242	16	6686	2.69163	0.999962	0.181113	23.2479
GOTERM_MF_FAT	GO:0016278~lysine N-methyltransferase activity	8	0.275292	0.0179057	WBGENE00004781, WBGENE00016313, WBGENE00016603, WBGENE00003222, WBGENE00021515, WBGENE00003220, WBGENE00019883, WBGENE00022512	1242	16	6686	2.69163	0.999962	0.181113	23.2479
GOTERM_MF_FAT	GO:0016279~protein-lysine N-methyltransferase activity	8	0.275292	0.0179057	WBGENE00004781, WBGENE00016313, WBGENE00016603, WBGENE00003222, WBGENE00021515, WBGENE00003220, WBGENE00019883, WBGENE00022512	1242	16	6686	2.69163	0.999962	0.181113	23.2479
SMART	SM00508:PostSET	5	0.172058	0.035968	WBGENE00004782, WBGENE00016603, WBGENE00003222, WBGENE00021515, WBGENE00019883	1134	7	5537	3.48765	0.999992	0.32261	38.9868
UP_SEQ_FEATURE	domain:Post-SET	4	0.137646	0.0369118	WBGENE00004782, WBGENE00003222, WBGENE00021515, WBGENE00019883	726	4	3249	4.47521	1	0.970458	45.9211
KEGG_PATHWAY	cel00310:Lysine degradation	6	0.206469	0.990357	WBGENE00004782, WBGENE00004781, WBGENE00020164, WBGENE00016313, WBGENE00021515, WBGENE00019883	423	38	1534	0.572602	1	0.999996	100
Annotation Cluster 65	Enrichment Score: 2.5224018668930066
Category	Term	Count	%	PValue	Genes	List Total	Pop Hits	Pop Total	Fold Enrichment	Bonferroni	Benjamini	FDR
GOTERM_BP_FAT	GO:0009451~RNA modification	17	0.584997	8.71421e-06	WBGENE00012192, WBGENE00019498, WBGENE00007101, WBGENE00013967, WBGENE00010478, WBGENE00006567, WBGENE00012964, WBGENE00009944, WBGENE00011281, WBGENE00006566, WBGENE00019168, WBGENE00012205, WBGENE00006473, WBGENE00012998, WBGENE00011631, WBGENE00009256, WBGENE00009557	1746	25	7838	3.0526	0.011635	0.000113617	0.0142843
GOTERM_BP_FAT	GO:0001522~pseudouridine synthesis	7	0.240881	0.0109933	WBGENE00012964, WBGENE00019498, WBGENE00007101, WBGENE00013967, WBGENE00006473, WBGENE00010478, WBGENE00012998	1746	10	7838	3.14238	1	0.0875665	16.5741
GOTERM_MF_FAT	GO:0009982~pseudouridine synthase activity	6	0.206469	0.0141955	WBGENE00019498, WBGENE00007101, WBGENE00013967, WBGENE00006473, WBGENE00010478, WBGENE00012998	1242	9	6686	3.58884	0.999685	0.14894	18.8905
GOTERM_MF_FAT	GO:0016866~intramolecular transferase activity	7	0.240881	0.0598259	WBGENE00019498, WBGENE00007101, WBGENE00013967, WBGENE00006473, WBGENE00010478, WBGENE00012998, WBGENE00009006	1242	16	6686	2.35517	1	0.43469	59.4811
Annotation Cluster 66	Enrichment Score: 2.4275910081329246
Category	Term	Count	%	PValue	Genes	List Total	Pop Hits	Pop Total	Fold Enrichment	Bonferroni	Benjamini	FDR
GOTERM_MF_FAT	GO:0004540~ribonuclease activity	17	0.584997	1.06682e-05	WBGENE00004383, WBGENE00000937, WBGENE00000939, WBGENE00007603, WBGENE00014163, WBGENE00009163, WBGENE00000798, WBGENE00010787, WBGENE00018154, WBGENE00015486, WBGENE00013373, WBGENE00000202, WBGENE00019264, WBGENE00018305, WBGENE00001001, WBGENE00006964, WBGENE00009289	1242	29	6686	3.1557	0.00599882	0.000334216	0.0156215
GOTERM_MF_FAT	GO:0004519~endonuclease activity	16	0.550585	0.00108495	WBGENE00004383, WBGENE00000937, WBGENE00000939, WBGENE00014163, WBGENE00009163, WBGENE00010787, WBGENE00001372, WBGENE00008665, WBGENE00012496, WBGENE00001983, WBGENE00015486, WBGENE00015189, WBGENE00013373, WBGENE00000151, WBGENE00003405, WBGENE00007464	1242	36	6686	2.39256	0.457867	0.0173406	1.57711
GOTERM_MF_FAT	GO:0016893~endonuclease activity, active with either ribo- or deoxyribonucleic acids and producing 5'-phosphomonoesters	10	0.344116	0.00390854	WBGENE00015189, WBGENE00004383, WBGENE00015486, WBGENE00000937, WBGENE00013373, WBGENE00000939, WBGENE00014163, WBGENE00009163, WBGENE00010787, WBGENE00012496	1242	19	6686	2.83329	0.890161	0.0537216	5.57359
GOTERM_MF_FAT	GO:0016891~endoribonuclease activity, producing 5'-phosphomonoesters	8	0.275292	0.00757125	WBGENE00004383, WBGENE00015486, WBGENE00000937, WBGENE00013373, WBGENE00000939, WBGENE00014163, WBGENE00009163, WBGENE00010787	1242	14	6686	3.07614	0.986246	0.0928241	10.5326
GOTERM_MF_FAT	GO:0004521~endoribonuclease activity	8	0.275292	0.0256675	WBGENE00004383, WBGENE00015486, WBGENE00000937, WBGENE00013373, WBGENE00000939, WBGENE00014163, WBGENE00009163, WBGENE00010787	1242	17	6686	2.5333	1	0.234055	31.6676
GOTERM_MF_FAT	GO:0004523~ribonuclease H activity	3	0.103235	0.309305	WBGENE00004383, WBGENE00014163, WBGENE00010787	1242	6	6686	2.69163	1	0.938137	99.5569
Annotation Cluster 67	Enrichment Score: 2.263034550534235
Category	Term	Count	%	PValue	Genes	List Total	Pop Hits	Pop Total	Fold Enrichment	Bonferroni	Benjamini	FDR
INTERPRO	IPR001487:Bromodomain	9	0.309704	0.000751123	WBGENE00019217, WBGENE00004204, WBGENE00021636, WBGENE00007256, WBGENE00019118, WBGENE00006382, WBGENE00007042, WBGENE00000366, WBGENE00008682	2111	15	13633	3.87485	0.783271	0.0295375	1.28618
SMART	SM00297:BROMO	9	0.309704	0.00486059	WBGENE00019217, WBGENE00004204, WBGENE00021636, WBGENE00007256, WBGENE00019118, WBGENE00006382, WBGENE00007042, WBGENE00000366, WBGENE00008682	1134	15	5537	2.92963	0.788664	0.0653458	6.36069
INTERPRO	IPR018359:Bromodomain, conserved site	7	0.240881	0.00542634	WBGENE00019217, WBGENE00004204, WBGENE00021636, WBGENE00006382, WBGENE00007042, WBGENE00000366, WBGENE00008682	2111	12	13633	3.76721	0.999984	0.156629	8.94804
[truncated: 1,331 more rows]

## Sheet: Funct Chart - Down
Category	Term	Count	%	PValue	Genes	List Total	Pop Hits	Pop Total	Fold Enrichment	Bonferroni	Benjamini	FDR
[truncated: 855 more rows]
