# Supplementary material for: TATN-1 Mutations Reveal a Novel Role for Tyrosine as a Metabolic Signal That Influences Developmental Decisions and Longevity in Caenorhabditis elegans
Source: PLoS Genet. 2013 Dec 19;9(12):e1004020. doi: 10.1371/journal.pgen.1004020 (PMC3868569; doi:10.1371/journal.pgen.1004020)
Supplement: Table S6 — List of oligos and enzymes used to genotype progeny of crosses. Excel spreadsheet containing the oligo sequences and when needed restriction enzymes used to genotype the progeny of crosses involving the listed mutations. For all experiments, multiple rounds of self-fertilization and PCR genotyping were used to identify progeny homozygous for all mutations. (ZIP) [file pgen.1004020.s015.zip]

Archive with 1 entries (1 files):
- Table S6.xlsx
