# Supplementary material for: TATN-1 Mutations Reveal a Novel Role for Tyrosine as a Metabolic Signal That Influences Developmental Decisions and Longevity in Caenorhabditis elegans
Source: PLoS Genet. 2013 Dec 19;9(12):e1004020. doi: 10.1371/journal.pgen.1004020 (PMC3868569; doi:10.1371/journal.pgen.1004020)
Supplement: Table S6 — List of oligos and enzymes used to genotype progeny of crosses. Excel spreadsheet containing the oligo sequences and when needed restriction enzymes used to genotype the progeny of crosses involving the listed mutations. For all experiments, multiple rounds of self-fertilization and PCR genotyping were used to identify progeny homozygous for all mutations. (ZIP) [file pgen.1004020.s015.zip › Table S6.xlsx]

## Sheet: Sheet1
Mutation	Mutation Type	Oligos for PCR								Restriction Enzyme for Detecting RFLP
aak-2(gt33)	Deletion	KO F: tcatttgctgcaacttcctg; KO R: tcaaatcccatttcgctttc; WT F: tcactggatgtcgttggaaa; WT R: caaagtccgcaatcttcaca
akt-1(mg144)	Point	F: gtcaaccatcttcgggacac; R: ttccgaatgttcctttaccg								TseI
akt-1(mg306)	Point	F: gaaactcgtcagagtgacat; R: atcaatttttggctgctgattc								TaqI
akt-2(ok393)	Deletion	KO F: tagctatagtggcgcgaggt; KO R: ttggcttaaatggaggttcg; WT F: gctcgaaaatttgcttctcg; WT R: ttcgaagagtttgccgttct
cat-2(e1112)	Point	F: acgtggactacacggaggaa R: tgaggaatcctatccgctgt								DdeI
crh-1(tz2)	Deletion	KO F: cacggtgaagatgaatcgaa; KO R: acacgtggcaaaacacttga; WT F: cggctcaaaaatcgagga; WT R: cgcgattttccagacatttt
daf-12(rh61rh411)	Point	F: accactacaaccaccaaatattggaa; R: tcatcaacacccaataatccgagaca								StyI
daf-16(mgDf47)	Deletion	F: aatttcgatgctcagcgctgcgtg; Mid: gagtagctgcagccgtctgtctca; R: ctccaaaaattgatctcaaagtgtttc
daf-16(mgDf50)	Deletion	KO F: tgccctctctctgtttctcc; KO R: gattctgagcacacgatcca; WT F: tctacggttggaacggattc; WT R: ccccatggtgttctcactct
daf-2(e1368)	Point	F: gctgtgatgctcacgttgat; R: aggcctttgctcggataaat								Tsp45I
eak-3(mg344)	Point	F: ctatccaaaaagagtgcacgg; R: ccaaacggcttctcctgatg								HhaI
eak-4(mg348)	Point	F: attagcagccccagaccatctcg; R:tcatattgatacattcccggg								MspI
eak-7(tm3188)	Deletion	F: cacaacatttcgcattatctg; R1: ctcatactaaatgttgatttc; R2: tgttgtttttgatgtcgactttg
hpd-1(ok1955)	Deletion	KO F: ttgtagtcggaaatgctaaacaagc; KO R: aaaacaggaaaccgttgtgg; WT F: tgcactgaagattgaccagg; WT R: cggatcctccgtaataatcca
hsd-1(mg433)	Point	F: agtacgccaaaggtactcccacag; R: tagtgcactcgtcgtcgaaggagc								NcoI
pah-1(ok687)	Deletion	KO F: acattcttgcaggcacatga; KO R: caacgcatattgaagctctcc; WT F: gtgctcgttgaatttgctga; WT R: atgcaatatcggcgaaaaac
pdk-1(mg142)	Point	F: tgctagctgacggagatgtg; R: caatgttcacccagtcaacg								HpaII
sdf-9(mg337)	Point	F: cgtcgattccctaagactag R: tgtgctcggccaattttgag								PmlI
sgk-1(ok538)	Deletion	KO F: caatcaaccggaaggaagaa; KO R: cacgtcatggcagaaagaaa; WT F: ttgtgcttgagacgaagtgg; WT R: ctgccgacttttgttccaat
tatn-1(baf1)	Point	F: agaagcgattgttgagcgat R: cttgacaactcgcattcctg								PflmI
tatn-1(qd182)	Point	F: agaagcgattgttgagcgat R: cttgacaactcgcattcctg								EcoRI
tdc-1(ok914)	Deletion	KO F: cccattcttccgttgagaaa; KO R: gaagcggatcacaaaacgat; WT F: ccccaacaaatggcttctta; WT R: tttgcagtccatcaattcca
